# Supplementary material for: Iron-regulated small RNA expression as Neisseria gonorrhoeae FA 1090 transitions into stationary phase growth
Source: BMC Genomics. 2017 Apr 21;18:317. doi: 10.1186/s12864-017-3684-8 (PMC5399841; doi:10.1186/s12864-017-3684-8)
Supplement: Supplementary file 2 — List of the 340 candidate sRNAs reported in FA 1090 at 1, 2, 3, 4, and 5 h in Fe minus and Fe plus growth conditions. (XLSX 90 kb) [file 12864_2017_3684_MOESM2_ESM.xlsx]

## Sheet: Trans
Additional_file_2_Table_S2_Candidate_sRNAs_intergenic
Time	FA1090 sRNA Designation	Rfam_blast	Transcription Start	Transcription Stop	Strand	RPKM Fe_minus	RPKM Fe_plus	pValue Fe_minus vs Fe_plus	qValue Fe_minus vs_Fe_plus	Length (bp)
1hr			11757	11907	+	1386	1503	0.076606	0.513282	151
2hr			11757	11907	+	817	1065	0.0642841	0.735463	151
3hr			11757	11907	+	1558	965	0.455462	1	151
4hr			11757	11907	+	491	1211	0.437958	1	151
5hr			11757	11907	+	1175	1125	0.66422	1	151
1hr			48350	48205	-	704	404	0.940904	1	146
3hr			48350	48200	-	247	701	0.750844	1	151
4hr			48350	48200	-	184	766	0.573803	1	151
5hr			48351	48148	-	279	1334	0.686779	1	204
1hr			52385	52234	-	1644	780	0.745675	1	152
2hr			52384	52239	-	872	439	0.515289	1	146
3hr			52385	52239	-	736	683	0.502665	1	147
4hr			52385	52234	-	180	1068	0.656457	1	152
5hr			52387	52229	-	326	1621	0.69611	1	159
1hr			55738	55648	-	678	351	0.312501	0.822167	91
3hr			55800	55594	-	900	383	0.588944	1	207
4hr			55800	55613	-	310	948	0.484487	1	188
5hr			55757	55650	-	343	457	0.403614	1	108
1hr			68507	68296	-	1153	638	0.881652	1	212
2hr			68476	68314	-	781	672	0.214864	0.923738	163
3hr			68506	68296	-	653	697	0.675862	1	211
4hr			68506	68293	-	126	945	0.68023	1	214
5hr			68530	68270	-	696	1550	0.469781	1	261
1hr			155285	155456	+	1397	856	0.950583	1	172
2hr			155285	155437	+	987	545	0.459745	1	153
3hr			155285	155453	+	877	505	0.54396	1	169
4hr			155302	155456	+	273	1163	0.588102	1	155
5hr			155297	155454	+	575	1239	0.47419	1	158
5hr			162461	162608	+	17	675	0.850976	1	148
5hr			196924	196877	-	17	397	0.901598	1	48
3hr	NrfC		199902	199752	-	328	940	0.21488	1	151
4hr	NrfC		199902	199752	-	11	1463	7.48332e-13	1.01357e-10	151
5hr	NrfC		199902	199741	-	0	1574	0	0	162
5hr			207902	208051	+	111	543	0.705423	1	150
3hr			229797	229942	+	601	255	0.328528	1	146
5hr			229797	229934	+	487	152	0.858005	1	138
5hr			239135	239091	-	837	1298	0.440309	1	45
1hr			241303	241451	+	2385	1327	0.347906	0.857951	149
2hr			241303	241450	+	1332	1075	0.839079	1	148
3hr			241303	241450	+	1222	395	0.674418	1	148
4hr			241304	241450	+	399	602	0.327053	1	147
5hr			241303	241450	+	1204	547	0.184902	1	148
4hr			243125	243279	+	1213	9046	0.136722	1	155
1hr			243593	243687	+	577	380	0.210044	0.733306	95
4hr			243539	243661	+	124	526	0.572359	1	123
5hr			248857	248914	+	11770	2430	0.0108291	0.240626	58
5hr			251763	251645	-	39	424	0.838844	1	119
1hr			317846	317690	-	1066	515	0.712625	1	157
2hr			317842	317690	-	961	239	0.658161	1	153
3hr			317837	317696	-	625	167	0.239732	1	142
5hr			317855	317693	-	1199	299	0.885098	1	163
5hr			324953	325042	+	892	54	0.95373	1	90
1hr	NrsA		327509	327356	-	5954	1605	0.448372	0.946607	154
2hr	NrsA		327509	327359	-	4377	2520	0.628766	1	151
3hr	NrsA		327509	327282	-	5782	2394	0.188952	1	228
4hr	NrsA		327510	327358	-	1640	14546	0.0232729	0.584942	153
5hr	NrsA		327509	327285	-	2247	2753	0.365216	1	225
5hr			395014	395213	+	252	718	0.59004	1	200
4hr			442200	442336	+	16	604	0.893468	1	137
5hr			443849	444008	+	1270	646	0.79122	1	160
1hr			446988	447200	+	2241	1474	0.0766722	0.513282	213
3hr			446988	447203	+	2718	1079	0.0922821	1	216
4hr			446988	447206	+	1667	1821	0.23832	1	219
5hr			446987	447219	+	1831	1552	0.287672	1	233
1hr			455120	455004	-	641	219	0.665223	1	117
4hr			455120	455004	-	102	584	0.640895	1	117
3hr			457188	457082	-	670	203	0.258856	1	107
5hr			458529	458426	-	560	59	0.936644	1	104
1hr			465623	465479	-	545	275	0.35161	0.858258	145
4hr			465623	465474	-	60	972	0.820416	1	150
5hr			465623	465472	-	52	1001	0.872772	1	152
5hr			491565	491621	+	391	82	0.898177	1	57
5hr			498188	498328	+	476	24	0.968282	1	141
2hr			553703	553555	-	583	599	0.281045	0.946518	149
4hr			571078	571225	+	45	622	0.805933	1	148
5hr			571081	571221	+	92	420	0.686537	1	141
5hr			571362	571273	-	782	114	0.926746	1	90
5hr			573277	573427	+	68	516	0.775266	1	151
4hr			573345	573392	+	56	520	0.749417	1	48
1hr			621744	621641	-	596	200	0.493342	0.998371	104
5hr			623562	623506	-	428	218	0.793292	1	57
3hr			632415	632347	-	1336	488	0.296618	1	69
5hr			632416	632347	-	902	877	0.329021	1	70
5hr			645803	645943	+	59	685	0.832919	1	141
1hr			661012	661202	+	4753	2598	0.435432	0.940849	191
1hr	NrsB		677426	677573	+	568	179	0.659223	1	148
3hr	NrsB		677426	677574	+	508	553	0.519427	1	149
4hr	NrsB		677426	677575	+	143	1539	0.732294	1	150
5hr	NrsB		677426	677575	+	17	912	0.00453941	0.121622	150
1hr			688531	688383	-	825	402	0.725633	1	149
2hr			688505	688387	-	556	412	0.740493	1	119
5hr			711971	711921	-	39	1455	0.934127	1	51
5hr			714917	714714	-	619	1696	0.543217	1	204
5hr			714935	715083	+	679	59	0.94811	1	149
4hr			751295	751361	+	1528	196	5.04932e-05	0.00315647	67
5hr			777938	777981	+	603	95	0.92201	1	44
1hr		tmRNA; also known as 10Sa RNA	862950	863286	+	5555	14301	1.13033e-05	0.000932328	337
2hr		tmRNA; also known as 10Sa RNA	862941	863287	+	4258	15678	0.000930448	0.0442058	347
4hr		tmRNA; also known as 10Sa RNA	862941	863286	+	3166	5481	0.3396	1	346
2hr			871040	871107	+	602	404	0.289784	0.955547	68
5hr			913562	913630	+	58	467	0.800051	1	69
4hr			924881	925031	+	275	1120	0.418105	1	151
3hr			925875	926025	+	622	608	0.517403	1	151
5hr			925886	926034	+	146	666	0.693955	1	149
1hr			957133	957283	+	809	308	0.431443	0.93734	151
2hr			957133	957283	+	466	660	0.188628	0.907286	151
3hr			957133	957289	+	1409	474	0.625802	1	157
4hr			957147	957283	+	212	641	0.49499	1	137
5hr			957133	957283	+	220	758	0.633228	1	151
5hr			962049	961899	-	648	58	0.946652	1	151
5hr			980127	979970	-	709	46	0.0100138	0.224411	158
1hr			986362	986215	-	594	530	0.179279	0.694376	148
4hr			1021783	1021640	-	36	615	0.832815	1	144
3hr			1021893	1021827	-	462	116	0.746637	1	67
1hr			1031165	1031310	+	622	384	0.758958	1	146
3hr			1031165	1031308	+	466	338	0.434384	1	144
4hr			1031199	1031314	+	161	567	0.528932	1	116
5hr			1031165	1031411	+	154	609	0.664795	1	247
1hr			1036191	1036518	+	1032	622	0.513738	1	328
2hr			1036309	1036511	+	753	485	0.371109	1	203
3hr			1036102	1036519	+	884	1170	0.204023	1	418
3hr			1069329	1069476	+	210	610	0.76135	1	148
4hr			1069329	1069478	+	86	1057	0.77021	1	150
1hr			1072433	1072283	-	3458	3140	0.0112321	0.208272	151
2hr			1072433	1072283	-	3963	6896	0.0821188	0.757965	151
3hr			1072433	1072283	-	4480	742	0.000778514	0.0397528	151
4hr			1072433	1072283	-	2634	1017	0.000631551	0.0248342	151
5hr			1072433	1072283	-	5857	346	0.000808949	0.0290557	151
5hr			1076558	1076667	+	834	38	0.303749	1	110
1hr			1081530	1081380	-	929	334	0.414371	0.916877	151
2hr			1081528	1081382	-	536	275	0.51507	1	147
5hr			1081512	1081382	-	391	131	0.850426	1	131
1hr			1104240	1104091	-	901	345	0.442822	0.944221	150
2hr			1104240	1104092	-	577	189	0.29649	0.958454	149
5hr			1108219	1108089	-	452	62	0.924582	1	131
3hr			1111952	1111905	-	467	219	0.373162	1	48
5hr			1112942	1112839	-	408	17	0.978087	1	104
1hr			1115896	1115739	-	26830	16484	0.291755	0.799347	158
2hr			1115891	1115739	-	23995	7138	0.0299705	0.548668	153
3hr			1115897	1115711	-	28998	8117	0.0735108	1	187
5hr			1115891	1115735	-	20535	9786	0.724471	1	157
1hr			1122710	1122890	+	12247	7543	0.0382813	0.399317	181
2hr			1122710	1122886	+	12322	12747	0.460555	1	177
1hr			1123029	1123138	+	572	312	0.277158	0.793624	110
5hr			1139141	1139258	+	69	416	0.745677	1	118
1hr	NrsC		1172610	1172485	-	519	411	0.0831178	0.528998	126
3hr	NrsC		1172616	1172466	-	364	884	0.280929	1	151
4hr	NrsC		1172616	1172466	-	99	1885	0.870796	1	151
5hr	NrsC		1172616	1172466	-	345	1361	0.662952	1	151
3hr			1177740	1177854	+	211	475	0.711998	1	115
5hr			1177731	1177864	+	35	514	0.87235	1	134
1hr			1188077	1187927	-	1790	1149	0.82718	1	151
2hr			1188077	1187927	-	1353	2043	0.0401577	0.61912	151
3hr			1188077	1187927	-	3446	1935	0.621247	1	151
4hr			1188077	1187927	-	749	3920	0.56736	1	151
5hr			1188077	1187927	-	1401	2258	0.41146	1	151
3hr			1198344	1198282	-	569	263	0.37215	1	63
1hr			1217190	1217041	-	873	305	0.34921	0.858258	150
2hr			1217188	1217041	-	585	181	0.274531	0.944779	148
5hr			1217188	1217042	-	441	187	0.818115	1	147
1hr			1221161	1221010	-	6156	3249	0.492024	0.997919	152
2hr			1221161	1221010	-	3384	2575	0.602942	1	152
3hr			1221161	1221010	-	4015	771	0.00328489	0.132379	152
4hr			1221161	1221015	-	1770	736	0.20498	1	147
5hr			1221161	1221006	-	6835	616	0.000195152	0.00825303	156
5hr			1224297	1224368	+	649	159	0.886904	1	72
1hr			1257446	1257194	-	773	1357	0.000263352	0.0146497	253
2hr			1257430	1257198	-	990	602	0.755876	1	233
3hr			1257402	1257197	-	1048	711	0.707619	1	206
4hr			1257429	1257198	-	166	822	0.602013	1	232
5hr			1257406	1257195	-	538	760	0.575295	1	212
1hr			1257995	1257842	-	28824	16870	0.183343	0.69743	154
2hr			1257994	1257842	-	24089	7284	0.0274174	0.536368	153
3hr			1258000	1257836	-	32725	9174	0.0730829	1	165
4hr			1258000	1257840	-	7508	21610	0.474306	1	161
5hr			1257994	1257840	-	20391	9343	0.846826	1	155
3hr			1281293	1281443	+	1118	1039	0.958185	1	151
3hr	NrfG		1308534	1308682	+	662	424	0.421541	1	149
4hr	NrfG		1308619	1308672	+	230	482	0.407458	1	54
1hr			1327708	1327559	-	4156	1571	0.607393	1	150
2hr			1327708	1327560	-	2991	1247	0.00397996	0.149441	149
3hr			1327708	1327559	-	2580	993	0.0924655	1	150
5hr			1327709	1327555	-	2492	1581	0.243099	1	155
1hr			1342191	1342018	-	10416	518	1.40052e-21	4.78577e-19	174
2hr			1342191	1342018	-	7577	416	2.42037e-23	7.04328e-21	174
3hr			1342191	1342022	-	3175	467	0.00844278	0.306581	170
4hr			1342245	1342022	-	1581	751	0.00271306	0.094492	224
5hr			1342266	1342022	-	2097	489	0.859906	1	245
4hr			1343584	1343520	-	1835	33	2.77933e-18	4.84e-16	65
5hr			1343584	1343520	-	2404	27	3.28287e-05	0.00165532	65
3hr			1348899	1348858	-	578	216	0.32591	1	42
5hr			1348908	1348841	-	1096	62	0.960348	1	68
5hr			1350467	1350398	-	37	473	0.858657	1	70
3hr		Glycine riboswitch	1372472	1372425	-	465	223	0.37801	1	48
5hr		Glycine riboswitch	1372496	1372437	-	61	581	0.821701	1	60
1hr			1408503	1408353	-	1898	740	0.953037	1	151
2hr			1408503	1408353	-	930	835	0.175167	0.887623	151
3hr			1408503	1408353	-	986	801	0.444456	1	151
4hr			1408503	1408353	-	626	932	0.651548	1	151
5hr			1408503	1408353	-	1165	325	0.124634	1	151
1hr			1419643	1419474	-	1054	698	0.386115	0.890502	170
2hr			1419643	1419475	-	997	573	0.427039	1	169
3hr			1419643	1419477	-	903	510	0.547096	1	167
4hr			1419627	1419473	-	178	1220	0.668719	1	155
5hr			1419626	1419474	-	479	1224	0.562929	1	153
1hr			1423020	1423092	+	2261	703	0.545401	1	73
5hr			1453237	1453025	-	116	506	0.685803	1	213
5hr			1453572	1453422	-	48	598	0.84475	1	151
3hr			1454052	1453902	-	298	857	0.976769	1	151
4hr			1454052	1453902	-	51	648	0.793508	1	151
5hr			1454063	1453869	-	156	2183	0.842688	1	195
5hr	NrfH		1458904	1459051	+	20	663	0.923395	1	148
1hr			1466066	1466215	+	624	495	0.295262	0.800755	150
4hr			1466066	1466215	+	207	662	0.511506	1	150
5hr			1466066	1466215	+	143	496	0.634355	1	150
1hr			1482460	1482523	+	697	454	0.279159	0.793624	64
3hr			1482459	1482619	+	294	1003	0.0943203	1	161
4hr			1482373	1482625	+	115	1576	0.757913	1	253
5hr			1482403	1482641	+	169	1358	0.781078	1	239
1hr			1482681	1482531	-	848	404	0.685787	1	151
2hr			1482681	1482531	-	518	653	0.215084	0.923738	151
3hr			1482681	1482531	-	1266	871	0.80718	1	151
5hr			1482716	1482518	-	290	1209	0.663183	1	199
5hr			1482790	1482932	+	53	439	0.795083	1	143
5hr			1538263	1538185	-	25	414	0.88822	1	79
1hr			1544839	1544963	+	517	206	0.590905	1	125
4hr			1569946	1569892	-	40	482	0.792693	1	55
5hr			1586844	1586745	-	490	92	0.909242	1	100
4hr			1591872	1591804	-	159	1268	0.70891	1	69
1hr			1594965	1594816	-	1155	499	0.849955	1	150
2hr			1594965	1594821	-	653	421	0.688083	1	145
3hr			1594965	1594816	-	570	919	0.275172	1	150
4hr			1594965	1594816	-	88	1379	0.783021	1	150
5hr			1594965	1594816	-	88	1636	0.253347	1	150
1hr			1600601	1600452	-	848	286	0.32176	0.83153	150
5hr			1602510	1602579	+	17	416	0.91893	1	70
1hr	NrsD		1608619	1608763	+	855	342	0.414778	0.916877	145
2hr	NrsD		1608620	1608759	+	373	555	0.350702	0.986033	140
1hr			1629334	1629290	-	1030	1322	0.0107473	0.206629	45
4hr			1629279	1629236	-	12216	3794	6.55024e-07	5.50672e-05	44
5hr			1629389	1629346	-	223	942	0.674811	1	44
2hr			1638477	1638427	-	551	290	0.291277	0.956905	51
3hr			1638483	1638441	-	514	205	0.336785	1	43
4hr			1643067	1642949	-	26	564	0.85604	1	119
5hr			1643067	1642949	-	51	462	0.812198	1	119
1hr			1644070	1643898	-	2785	1889	0.065776	0.500848	173
2hr			1644070	1643914	-	2377	3454	0.187913	0.905718	157
1hr			1649021	1648770	-	878	1189	0.00265474	0.0774408	252
2hr			1649006	1648773	-	1072	595	0.579535	1	234
3hr			1648963	1648772	-	983	619	0.595122	1	192
4hr			1649004	1648773	-	225	846	0.531114	1	232
5hr			1648981	1648803	-	490	730	0.433072	1	179
1hr			1649571	1649418	-	29205	16754	0.136139	0.623838	154
2hr			1649570	1649418	-	24606	7340	0.0228317	0.470373	153
3hr			1649576	1649408	-	31998	9242	0.0916653	1	169
4hr			1649576	1649416	-	7322	21765	0.465938	1	161
5hr			1649576	1649412	-	18870	9140	0.886243	1	165
5hr			1656321	1656364	+	61	412	0.771414	1	44
5hr	NrsE		1672524	1672675	+	16	757	0.0166816	0.358517	152
1hr			1712642	1712495	-	840	558	0.648461	1	148
2hr			1712640	1712495	-	663	298	0.83541	1	146
3hr			1712644	1712496	-	504	814	0.470777	1	149
4hr			1712644	1712494	-	35	2166	0.000673364	0.0260581	151
5hr			1712644	1712495	-	140	1400	0.822897	1	150
5hr			1715262	1715218	-	95	440	0.700676	1	45
1hr			1715465	1715316	-	1028	697	0.318273	0.827072	150
2hr			1715465	1715316	-	646	661	0.213332	0.923738	150
3hr			1715465	1715316	-	701	503	0.442379	1	150
4hr			1715465	1715316	-	333	673	0.400652	1	150
5hr			1715465	1715314	-	716	1032	0.570346	1	152
3hr			1776000	1776064	+	632	44	0.0252849	0.678076	65
5hr			1776000	1776064	+	482	74	0.92213	1	65
1hr			1786698	1786838	+	759	514	0.697837	1	141
2hr			1786702	1786835	+	563	251	0.326473	0.971005	134
3hr			1786707	1786824	+	450	100	0.218851	1	118
5hr			1786698	1786843	+	756	266	0.841584	1	146
1hr			1788273	1788335	+	497	285	0.663424	1	63
3hr			1788263	1788335	+	477	262	0.412	1	73
4hr			1788263	1788396	+	100	580	0.641057	1	134
5hr			1789923	1790074	+	17	801	0.0148477	0.324423	152
4hr			1801980	1801913	-	161	2980	0.808845	1	68
5hr			1801980	1801914	-	271	3336	0.845266	1	67
3hr			1808955	1808873	-	5126	608	0.0728257	1	83
4hr			1808955	1808873	-	1481	293	0.926881	1	83
1hr			1813556	1813705	+	1030	807	0.292883	0.799347	150
2hr			1813556	1813704	+	655	648	0.22919	0.923738	149
3hr			1813556	1813705	+	737	295	0.312168	1	150
4hr			1813570	1813695	+	230	502	0.415014	1	126
1hr			1831096	1830946	-	1522	1552	0.0218835	0.303701	151
5hr			1831103	1831228	+	496	335	0.742161	1	126
1hr			1848522	1848317	-	3892	3335	0.113005	0.588908	206
2hr			1848522	1848317	-	1963	2080	0.90859	1	206
3hr			1848522	1848317	-	1865	1447	0.879421	1	206
4hr			1848522	1848314	-	690	3729	0.563768	1	209
5hr			1848649	1848314	-	772	1976	0.507268	1	336
1hr			1872727	1872570	-	27592	15916	0.0824283	0.528602	158
4hr			1872728	1872566	-	7276	21759	0.428234	1	163
5hr			1872722	1872564	-	20017	9918	0.776658	1	159
1hr			1882289	1882353	+	514	488	0.118585	0.604454	65
4hr			1882251	1882377	+	212	1985	0.711016	1	127
5hr			1886258	1886103	-	87	809	0.794072	1	156
1hr			1887018	1886946	-	549	301	0.561738	1	73
5hr			1886773	1886893	+	71	397	0.731333	1	121
1hr			1890491	1890336	-	1289	772	0.512713	1	156
3hr			1890491	1890335	-	1403	808	0.923472	1	157
4hr			1890491	1890339	-	768	1374	0.35379	1	153
5hr			1890491	1890335	-	271	989	0.648412	1	157
3hr			1910174	1910378	+	10110	3317	0.0873293	1	205
4hr			1910174	1910344	+	7206	4850	0.0264005	0.631023	171
5hr			1910174	1910388	+	10106	4400	0.787789	1	215
1hr		RNaseP	1924427	1924668	+	14964	26037	0.0096631	0.18946	242
2hr		RNaseP	1924425	1924744	+	9252	49379	0.0168509	0.388406	320
3hr		RNaseP	1924431	1924693	+	11869	8289	0.523878	1	263
4hr		RNaseP	1924429	1924665	+	12616	20116	0.309699	1	237
1hr			1939004	1939072	+	517	190	0.244097	0.76401	69
5hr			1942242	1942336	+	85	447	0.718854	1	95
3hr			1947489	1947424	-	520	240	0.372196	1	66
1hr			1962540	1962393	-	884	802	0.189379	0.704244	148
2hr			1962540	1962391	-	370	1419	8.71363e-06	0.000724476	150
1hr		NrrF	1976125	1975968	-	21176	241	1.41369e-88	1.69077e-85	158
2hr		NrrF	1976125	1975956	-	19789	125	5.13052e-97	5.97193e-94	170
3hr		NrrF	1976125	1975949	-	28792	121	3.66502e-97	8.87669e-94	177
4hr		NrrF	1976122	1975949	-	21263	266	2.66228e-74	9.27233e-72	174
5hr		NrrF	1976122	1975954	-	9573	131	5.24535e-78	1.37533e-75	169
1hr		TPP riboswitch	1981302	1981152	-	1220	1429	0.253847	0.779463	151
2hr		TPP riboswitch	1981301	1981152	-	609	852	0.0839284	0.763224	150
3hr		TPP riboswitch	1981302	1981151	-	2000	3701	0.1039	1	152
4hr		TPP riboswitch	1981302	1981152	-	427	4934	0.0992101	1	151
1hr			2036124	2036274	+	3390	1874	0.150922	0.655184	151
3hr			2036124	2036274	+	725	269	0.295939	1	151
1hr			2038498	2038648	+	605	478	0.281619	0.793624	151
2hr			2038521	2038688	+	274	912	0.00558799	0.188534	168
3hr			2038499	2038673	+	753	904	0.846105	1	175
4hr			2038424	2038688	+	191	1735	0.681067	1	265
5hr			2038464	2038692	+	123	1927	0.855099	1	229
5hr			2040507	2040650	+	35	488	0.866883	1	144
5hr			2042478	2042628	+	0	568	0	0	151
3hr			2057041	2056986	-	448	160	0.316494	1	56
5hr			2072798	2072887	+	657	25	0.974569	1	90
3hr			2080340	2080413	+	67	529	0.0427113	0.92861	74
5hr			2091115	2091159	+	68	425	0.756895	1	45
3hr			2105717	2105763	+	677	196	0.273158	1	47
4hr			2114345	2114195	-	99	930	0.732471	1	151
5hr			2114332	2114189	-	91	638	0.75878	1	144
1hr			2120884	2121025	+	790	271	0.349869	0.858258	142
2hr			2120891	2121022	+	347	566	0.457269	1	132
3hr			2120882	2121023	+	615	435	0.446681	1	142
4hr			2120924	2121022	+	211	508	0.438499	1	99
5hr			2120892	2121042	+	253	677	0.574135	1	151
3hr			2133540	2133632	+	553	253	0.359909	1	93

## Sheet: Cis
Additional_file_2_Table_S2_Candidate_sRNAs_antisense
Time	FA1090 sRNA Designation	Comments	Rfam_blast	Transcription Start	Transcription Stop	Strand	RPKM_Fe_minus	RPKM_Fe_plus	pValue_Fe_minus vs _Fe_plus	qValue_Fe_minus vs_Fe_plus	Length (bp)
5hr		antisense: NGO_0003		4047	4195	+	406	0	1	1	149
1hr	NrfA	antisense: NGO_0010		11979	12123	+	826	791	0.166874	0.674451	145
2hr	NrfA	antisense: NGO_0010		11980	12123	+	1183	232	0.508286	1	144
3hr	NrfA	antisense: NGO_0010		11980	12122	+	628	210	0.28036	1	143
5hr	NrfA	antisense: NGO_0010		11980	12123	+	1062	310	0.868913	1	144
4hr		antisense: NGO_00195		38123	38276	+	141	722	0.616523	1	154
5hr		antisense: NGO_00195		38043	38198	+	400	747	0.484844	1	156
5hr		antisense:NGO_0048		44231	44379	+	37	693	0.888848	1	149
5hr		antisense: NGO_0060		60937	60876	-	17	416	0.918627	1	62
4hr		part of psuedogene NGO_00320		61384	61496	+	5	592	0.00103324	0.0387544	113
5hr		part of psuedogene NGO_00320		61349	61499	+	17	614	0.922916	1	151
5hr		antisense: NGO_0066		68120	68008	-	71	414	0.738998	1	113
1hr		antisense to reads at 68639..68827		68624	68774	+	1902	1035	0.628255	1	151
2hr		antisense to reads at 68639..68827		68624	68774	+	1386	975	0.989112	1	151
3hr		antisense to reads at 68639..68827		68624	68785	+	1826	1946	0.992675	1	162
4hr		antisense to reads at 68639..68827		68624	68786	+	515	3033	0.893104	1	163
5hr		antisense to reads at 68639..68827		68612	68815	+	1287	4150	0.546654	1	204
4hr		antisense to reads at 68624..68774		68837	68691	-	62	549	0.734132	1	147
5hr		antisense to reads at 68624..68774		68827	68639	-	89	526	0.741101	1	189
4hr		antisense: NGO_00350		69145	69227	+	5	528	0.712711	1	83
5hr		antisense: NGO_0068		71017	70959	-	83	437	0.726785	1	59
5hr		antisense: NGO_0069		73515	73373	-	35	745	0.900212	1	143
5hr		antisense: NGO_0069		74340	74098	-	162	508	0.612784	1	243
4hr		antisense: NGO_0070		75394	75513	+	26	573	0.856086	1	120
4hr		antisense: NGO_0104		117230	117084	-	51	701	0.80653	1	147
5hr		antisense: NGO_0104		117277	117077	-	424	898	0.520599	1	201
3hr		antisense: NGO_00570	Riboswitch SAM-I-IV-variant RF01725	118228	118370	+	159	1066	0.00199175	0.0893335	143
4hr		antisense: NGO_00570	Riboswitch SAM-I-IV-variant RF01725	118228	118366	+	69	836	0.782452	1	139
5hr		antisense: NGO_00570	Riboswitch SAM-I-IV-variant RF01725	118228	118374	+	51	5187	4.75517e-24	7.33416e-22	147
5hr		antisense: NGO_00680		137282	137133	-	100	537	0.717627	1	150
3hr		antisense: NGO_0129		139654	139551	-	110	524	0.295712	1	104
4hr		antisense: NGO_0129		139675	139525	-	27	1004	0.39529	1	151
5hr		antisense: NGO_0129		139701	139525	-	156	1167	0.78385	1	177
5hr		antisense: NGO_00715 psuedogene		141782	141636	-	17	549	0.919539	1	147
1hr		antisense: NGO_0142		150357	150218	-	620	371	0.623065	1	140
3hr		antisense: NGO_0142		150352	150220	-	502	218	0.327672	1	133
3hr		antisense: NGO_0158		166807	166674	-	553	211	0.302071	1	134
4hr		antisense: NGO_0158		166784	166684	-	34	497	0.811116	1	101
5hr		part of psuedogene NGO_00855		167188	167061	-	71	479	0.761418	1	128
4hr		antisense: NGO_0176		179500	179549	+	186	591	0.511104	1	50
3hr	NrfB	antisense: NGO_0185		186157	186306	+	636	435	0.438896	1	150
4hr	NrfB	antisense: NGO_0185		186157	186306	+	362	647	0.370039	1	150
5hr		antisense: NGO_0195		195768	195663	-	35	437	0.854212	1	106
5hr		antisense: NGO_0196		196508	196241	-	17	402	0.903935	1	268
3hr		antisense: NGO_0197		197670	197514	-	288	786	0.769805	1	157
4hr		antisense: NGO_0197		197688	197388	-	13	936	1.12245e-05	0.000780227	301
5hr		antisense: NGO_0197		197689	197368	-	44	1771	2.55193e-07	1.67279e-05	322
4hr		antisense: NGO_0253		252125	252273	+	192	700	0.541865	1	149
5hr		antisense: NGO_0253		252045	252200	+	378	820	0.523099	1	156
5hr		antisense:NGO_01370 pseudogene		253012	253127	+	418	118	0.871109	1	116
1hr	NrfD	antisense: NGO_0275		275384	275532	+	1069	257	0.273438	0.793624	149
2hr	NrfD	antisense: NGO_0275		275412	275525	+	588	336	0.429701	1	114
3hr	NrfD	antisense: NGO_0275		275384	275529	+	564	132	0.217973	1	146
5hr		antisense:NGO_01500 psuedogene		282759	282808	+	391	104	0.876985	1	50
5hr		antisense: NGO_0324 NGO_0323		322271	322385	+	429	16	0.97924	1	115
4hr		antisense: NGO_0344		339203	339293	+	33	514	0.822215	1	91
5hr		antisense: NGO_0344		339134	339314	+	121	556	0.695699	1	181
5hr		antisense: NGO_0344		339411	339562	+	50	591	0.839028	1	152
3hr		antisense: NGO_0344		339837	339973	+	93	512	0.0286133	0.700014	137
4hr		antisense: NGO_0344		339824	339974	+	17	843	0.0253132	0.617136	151
5hr		antisense: NGO_0344		339824	339981	+	52	1122	0.95334	1	158
5hr		antisense: NGO_0375		369019	369062	+	0	496	1	1	44
4hr		antisense: NGO_0375		369019	369062	+	0	588	0	0	44
5hr		antisense: NGO_0379		373459	373530	+	16	457	0.929606	1	72
5hr		antisense: NGO_0381		374227	374367	+	17	449	0.911757	1	141
5hr		antisense: NGO_0382		374754	374870	+	17	464	0.919369	1	117
5hr		antisense: NGO_0416		413959	413894	-	37	548	0.873337	1	66
4hr		antisense: NGO_0419		415872	415973	+	29	512	0.835713	1	102
5hr		antisense: NGO_0419		415882	416013	+	97	383	0.656312	1	132
5hr		antisense: NGO_0420		416868	416728	-	88	477	0.718791	1	141
5hr		antisense: NGO_0422		417830	417956	+	58	500	0.801545	1	127
5hr		antisense: NGO_0424		419632	419688	+	34	465	0.868184	1	57
3hr		antisense: NGO_0424		419861	419907	+	30	480	1.60239e-07	1.61708e-05	47
4hr		antisense: NGO_0424		419861	420005	+	5	534	0.000373889	0.0165735	145
5hr		antisense: NGO_0424		419861	420008	+	19	991	0.00203176	0.0641839	148
1hr		antisense: NGO_02280		424934	425074	+	531	309	0.198525	0.721688	141
3hr		antisense: NGO_02280		424934	425084	+	290	1083	0.0894892	1	151
4hr		antisense: NGO_02280		424933	425084	+	106	1422	0.763364	1	152
5hr		antisense: NGO_02280		424933	425084	+	226	1549	0.764268	1	152
4hr		antisense: NGO_0442		436675	436528	-	189	1019	0.635988	1	148
5hr		antisense: NGO_0442		436675	436527	-	533	583	0.355359	1	149
5hr		antisense: NGO_0445		440571	440632	+	0	454	0.0022586	0.0697067	62
1hr		antisense: NGO_02400 psuedogene		445041	445190	+	800	502	0.795397	1	150
2hr		antisense: NGO_02400 psuedogene		445042	445190	+	680	235	0.615206	1	149
3hr		antisense: NGO_02400 psuedogene		445040	445196	+	785	1311	0.174875	1	157
4hr		antisense: NGO_02400 psuedogene		445040	445196	+	448	1764	0.503985	1	157
5hr		antisense: NGO_02400 psuedogene		444927	445333	+	1146	1503	0.381364	1	407
3hr		antisense: NGO_0503		481434	481332	-	58	514	0.0028275	0.120144	103
5hr		antisense: NGO_0503		481482	481269	-	62	1186	0.131729	1	214
5hr		antisense: NGO_0503		481865	481777	-	30	457	0.876255	1	89
1hr		antisense: NGO_0507 NGO_0508		484076	483870	-	869	522	0.294573	0.799795	207
2hr		antisense: NGO_0507		484019	483909	-	608	539	0.931947	1	111
3hr		antisense: NGO_0507 NGO_0508		484059	483879	-	676	435	0.441123	1	181
4hr		antisense: NGO_0507 NGO_0508		484058	483851	-	413	954	0.382578	1	208
5hr		antisense: NGO_0507 NGO_0508		484085	483807	-	1113	1290	0.344491	1	279
5hr		antisense: NGO_0562		542404	542556	+	0	505	0	0	153
5hr		antisense: NGO_0562		542931	543027	+	17	480	0.924704	1	97
5hr		antisense: NGO_0579		566413	566562	+	34	462	0.863349	1	150
4hr		antisense: NGO_0580		568337	568193	-	224	682	0.499264	1	145
3hr		antisense: NGO_0586		572472	572570	+	110	507	0.578392	1	99
4hr		antisense: NGO_0586		572436	572636	+	48	1112	0.83417	1	201
5hr		antisense: NGO_0586		572436	572689	+	123	1198	0.808299	1	254
4hr		antisense: NGO_0587		572917	573062	+	7	782	1.69224e-05	0.00111505	146
5hr		antisense: NGO_0587 NGO_0586		572915	573072	+	16	712	0.202105	1	158
1hr		antisense: NGO_0613		599324	599475	+	1268	804	0.496595	1	152
2hr		antisense: NGO_0613		599326	599474	+	666	505	0.372727	1	149
3hr		antisense: NGO_0613		599324	599479	+	1545	301	0.771794	1	156
4hr		antisense: NGO_0613		599325	599476	+	1001	278	0.0825139	1	152
5hr		antisense: NGO_0613		599324	599479	+	4591	153	2.55611e-12	2.03095e-10	156
5hr		antisense: NTGO_0617		605459	605554	+	84	411	0.706413	1	96
4hr		antisense: NGO_0629		618594	618886	+	11	1009	4.24721e-08	4.14188e-06	293
5hr		antisense: NGO_0629		618503	618886	+	54	664	0.839575	1	384
5hr		antisense: NGO_0629		618968	619341	+	7	465	9.19455e-05	0.00430502	374
5hr		antisense: NGO_0629		620532	620676	+	14	681	0.622736	1	145
5hr		antisense: NGO_0630		621305	621376	+	160	423	0.569772	1	72
1hr	NrfE	antisense: NGO_03400 psuedogene		637363	637522	+	81704	27776	0.0644985	0.500019	160
2hr	NrfE	antisense: NGO_03400 psuedogene		637363	637520	+	61533	16366	0.00363148	0.140901	158
3hr	NrfE	antisense: NGO_03400 psuedogene		637363	637523	+	100643	40109	0.191103	1	161
4hr	NrfE	antisense: NGO_03400 psuedogene		637363	637523	+	17427	99429	0.760783	1	161
5hr	NrfE	antisense: NGO_03400 psuedogene		637363	637524	+	23770	84439	0.754327	1	162
5hr		antisense: NGO_0671		661905	661749	-	75	729	0.803403	1	157
5hr		antisense: NGO_0693		684243	684363	+	513	262	0.790033	1	121
4hr		antisense: NGO_03975		746054	746202	+	82	720	0.721161	1	149
5hr		antisense: NGO_03975		745976	746135	+	383	628	0.451529	1	160
1hr		antisense: NGO_0760		755065	755218	+	566	852	0.0070094	0.151049	154
3hr		antisense: NGO_0760		755065	755220	+	898	490	0.567779	1	156
4hr		antisense: NGO_0760		755065	755268	+	158	803	0.630309	1	204
5hr		antisense: NGO_0760		755065	755298	+	566	599	0.645478	1	234
5hr		antisense: NGO_0760		755833	755894	+	15	427	0.918813	1	62
5hr		antisense: NGO_0761		756291	756427	+	17	489	0.916589	1	137
4hr		antisense: NGO_0763		757336	757436	+	10	544	0.917816	1	101
5hr		antisense: NGO_0763		757335	757470	+	17	590	0.923635	1	136
5hr		antisense: NGO_0773		767987	767912	-	17	589	0.936706	1	76
3hr	NrfF	antisense: NGO_0775		771832	771684	-	28	719	6.20035e-12	1.3652e-09	149
5hr	NrfF	antisense: NGO_0775		771833	771684	-	28	1602	0.000923923	0.0327368	150
3hr		antisense: NGO_0803		794189	794342	+	20	1375	2.59353e-49	2.09384e-46	154
4hr		antisense: NGO_0803		794031	794098	+	0	509	0.994822	1	68
4hr		antisense: NGO_0803		794151	794342	+	22	2139	8.32006e-09	9.6592e-07	192
5hr		antisense: NGO_0803		794031	794346	+	98	1560	0.848352	1	316
5hr		antisense: NGO_04350		814448	814340	-	501	199	0.828281	1	109
5hr		antisense: NGO_0845		828939	828853	-	182	469	0.564814	1	87
3hr		antisense: NGO_0845		829308	829213	-	77	488	0.0155801	0.449227	96
4hr		antisense: NGO_0845		829308	829212	-	39	559	0.808225	1	97
5hr		antisense: NGO_0845		829361	829194	-	60	686	0.824872	1	168
5hr		antisense: NGO_0845		829525	829459	-	35	398	0.845696	1	67
5hr		antisense: NGO_0847		831255	831395	+	58	540	0.808208	1	141
4hr		antisense: NGO_0859		843095	842953	-	25	2152	2.53591e-08	2.57606e-06	143
1hr		antisense: NGO_04550 psuedogene		847431	847221	-	11366	6872	0.0221123	0.303981	211
2hr		antisense: NGO_04550 psuedogene		847428	847251	-	8374	6086	0.583116	1	178
3hr		antisense: NGO_04550 psuedogene		847431	847222	-	6314	2071	0.0691566	1	210
4hr		antisense: NGO_04550 psuedogene		847425	847221	-	4123	3174	0.445479	1	205
5hr		antisense: NGO_04550 psuedogene		847430	847196	-	14746	3742	0.0647429	1	235
5hr		antisense: NGO_0892		870852	870707	-	0	603	0	0	146
1hr		antisense: NGO_04785		890402	890276	-	674	441	0.356818	0.861937	127
2hr		antisense: NGO_04785		890402	890276	-	639	278	0.403772	1	127
3hr		antisense: NGO_04785		890403	890257	-	608	667	0.54234	1	147
4hr		antisense: NGO_04785		890405	890254	-	130	1442	0.738746	1	152
5hr		antisense: NGO_04785		890408	890254	-	269	1605	0.736256	1	155
5hr		antisense: NGO_0934		913193	913097	-	17	447	0.919892	1	97
5hr		antisense:NGO_05150 psuedogene		955333	955713	+	414	1104	0.511109	1	381
4hr		antisense: NGO_0984		953680	953575	-	12	531	0.908492	1	106
5hr		antisense: NGO_0984		953659	953565	-	0	506	0	0	95
3hr		antisense:NGO_05150 psuedogene		955569	955684	+	247	476	0.696748	1	116
5hr		antisense:NGO_05150 psuedogene		955333	955713	+	414	1104	0.511109	1	381
5hr		antisense: NGO_0987		957791	957943	+	33	481	0.871197	1	153
1hr		antisense: NGO_0996		966476	966382	-	639	435	0.163175	0.673073	95
3hr		antisense: NGO_05425		1000557	1000517	-	141	472	0.775608	1	41
5hr		antisense: NGO_1058		1017106	1017243	+	98	395	0.659611	1	138
4hr		antisense: NGO_1092		1051763	1051909	+	11	873	0.000175603	0.00823309	147
5hr		antisense: NGO_1130		1077457	1077307	-	32	560	0.886167	1	151
5hr		antisense: NGO_1138		1082175	1082322	+	528	72	0.931858	1	148
5hr		antisense: NGO_1146		1086851	1086951	+	78	479	0.748885	1	101
5hr		antisense: NGO_1157		1098330	1098243	-	159	448	0.582453	1	88
5hr		antisense: NGO_1179		1121544	1121460	-	87	3753	0.000325061	0.0131125	85
5hr		antisense: NGO_06200		1121773	1121910	+	61	447	0.775002	1	138
3hr		antisense: NGO_06200		1122064	1122154	+	131	518	0.996885	1	91
4hr		antisense: NGO_06200		1122013	1122208	+	55	848	0.804707	1	196
5hr		antisense: NGO_06200		1122012	1122212	+	130	989	0.786389	1	201
5hr		antisense: NGO_1187		1130181	1130034	-	479	31	0.954167	1	148
5hr		antisense: NGO_1263		1217837	1217931	+	423	98	0.89169	1	95
1hr		antisense: NGO_1263		1218182	1218332	+	917	481	0.913539	1	151
2hr		antisense: NGO_1263		1218182	1218332	+	958	473	0.504154	1	151
3hr		antisense: NGO_1263		1218181	1218332	+	1098	599	0.537346	1	152
4hr		antisense: NGO_1263		1218183	1218331	+	213	581	0.4704	1	149
5hr		antisense: NGO_1263		1218181	1218333	+	335	866	0.565946	1	153
5hr		antisense: NGO_1276		1229347	1229264	-	5	398	0.00223317	0.0697067	84
4hr		antisense: NGO_06725		1231635	1231445	-	27	676	0.866774	1	191
3hr		antisense: NGO_06725		1232059	1231913	-	118	730	0.0083544	0.306581	147
4hr		antisense: NGO_06725		1232059	1231867	-	50	1080	0.832574	1	193
5hr		antisense: NGO_06725		1232060	1231900	-	212	1633	0.778359	1	161
1hr		antisense: NGO_1294		1249336	1249484	+	597	368	0.685516	1	149
3hr		antisense: NGO_1294		1249337	1249489	+	189	811	0.934554	1	153
4hr		antisense: NGO_1294		1249332	1249495	+	42	1110	0.869663	1	164
5hr		antisense: NGO_1294		1249294	1249517	+	37	1479	0.000302172	0.0123796	224
5hr		antisense: NGO_1297		1251399	1251522	+	36	531	0.873976	1	124
5hr		antisense: NGO_1308		1265124	1265172	+	63	464	0.784808	1	49
4hr		antisense: NGO_1308		1266166	1266238	+	30	479	0.830582	1	73
5hr		antisense: NGO_1308		1266100	1266277	+	72	629	0.789783	1	178
4hr		antisense: NGO_1308		1266413	1266531	+	31	514	0.825293	1	119
5hr		antisense: NGO_1308		1266413	1266541	+	153	451	0.598	1	129
1hr		antisense: NGO_06995		1284789	1284939	+	4281	2801	0.13535	0.62144	151
2hr		antisense: NGO_06995		1284789	1284939	+	2318	2861	0.208804	0.923738	151
3hr		antisense: NGO_06995		1284789	1284939	+	2718	2449	0.362392	1	151
4hr		antisense: NGO_06995		1284789	1285015	+	1792	3089	0.338633	1	227
5hr		antisense: NGO_06995		1284789	1284939	+	5963	3911	0.234675	1	151
5hr		antisense: NGO_1335		1294445	1294348	-	0	389	2.82914e-13	2.47267e-11	98
3hr		antisense: NGO_1335		1295029	1294891	-	118	528	0.237662	1	139
4hr		antisense: NGO_1335		1295035	1294877	-	21	1387	0.000116087	0.00628932	159
5hr		antisense: NGO_1335		1295038	1294877	-	36	1452	0.00902109	0.207485	162
3hr		antisense: NGO_1337		1296596	1296734	+	532	197	0.295867	1	139
5hr		antisense: NGO_1340		1300050	1300189	+	0	493	0	0	140
1hr		antisense: NGO_1344		1304410	1304260	-	1049	781	0.272469	0.793624	151
2hr		antisense: NGO_1344		1304410	1304260	-	599	680	0.195496	0.918256	151
3hr		antisense: NGO_1344		1304410	1304260	-	654	581	0.492911	1	151
4hr		antisense: NGO_1344		1304410	1304260	-	368	959	0.527552	1	151
5hr		antisense: NGO_1344		1304410	1304260	-	318	1149	0.64489	1	151
3hr		antisense: NGO_1376 NGO_1375		1341481	1341432	-	528	54	0.000167332	0.00973875	50
4hr		antisense: NGO_1376 NGO_1375		1341560	1341367	-	1006	46	0.00756928	0.182079	194
5hr		antisense: NGO_1412		1376314	1376399	+	17	411	0.917412	1	86
1hr		antisense: NGO_1423		1385689	1385553	-	321	511	0.00130573	0.047323	137
4hr		antisense: NGO_1423		1385690	1385544	-	9	589	0.00840361	0.238232	147
5hr		antisense: NGO_1423		1385690	1385544	-	210	748	0.640619	1	147
5hr		antisense: NGO_1437		1400050	1400093	+	56	413	0.784407	1	44
5hr		antisense: NGO_1449		1416185	1416082	-	14	452	0.934605	1	104
3hr		antisense: NGO_1452		1418659	1418530	-	616	254	0.32124	1	130
5hr		antisense: NGO_1452		1418659	1418563	-	480	338	0.733276	1	97
1hr		antisense: NGO_07675		1418671	1418830	+	871	609	0.352991	0.859556	160
2hr		antisense: NGO_07675		1418753	1418820	+	578	546	0.417457	1	68
3hr		antisense: NGO_07675		1418753	1418825	+	420	690	0.665375	1	73
5hr		antisense: NGO_1454		1419715	1419893	+	45	716	0.860617	1	179
1hr		antisense: NGO_1465		1428762	1428887	+	606	332	0.242746	0.76401	126
3hr		antisense: NGO_1465		1428762	1428910	+	567	119	0.200399	1	149
5hr		antisense: NGO_1465		1428762	1428902	+	431	370	0.303693	1	141
5hr		antisense: NGO_1470		1433787	1433645	-	17	424	0.909992	1	143
3hr		antisense: NGO_07995		1480882	1480750	-	286	601	0.705345	1	133
1hr		antisense: NGO_07995		1481118	1480970	-	1408	783	0.508232	1	149
2hr		antisense: NGO_07995		1481118	1480970	-	767	504	0.400117	1	149
3hr		antisense: NGO_07995		1481118	1480941	-	1894	4459	0.0241197	0.660811	178
4hr		antisense: NGO_07995		1481127	1480559	-	74	5593	9.34441e-29	2.27817e-26	569
5hr		antisense: NGO_07995		1481120	1480593	-	204	3724	0.000533063	0.0205543	528
4hr		antisense: NGO_1513		1481766	1481524	-	31	764	0.860883	1	243
5hr		antisense: NGO_1513		1482008	1481928	-	17	386	0.91256	1	81
4hr		antisense: NGO_1544		1517525	1517667	+	178	581	0.508905	1	143
4hr		antisense: NGO_1547		1520774	1520895	+	29	789	0.866382	1	122
1hr		antisense: NGO_08325		1546682	1546765	+	534	394	0.204883	0.730942	84
3hr		antisense: NGO_08325		1546700	1546758	+	168	481	0.740983	1	59
4hr		antisense: NGO_08325		1546630	1546768	+	15	670	0.817004	1	139
5hr		antisense: NGO_08325		1546617	1546805	+	166	1766	0.817338	1	189
5hr		antisense: NGO_1573		1549015	1548960	-	70	474	0.772195	1	56
4hr		antisense: NGO_1579		1553988	1554128	+	87	528	0.650843	1	141
4hr		antisense:NGO_08040 psuedogene		1569946	1569892	-	40	482	0.792693	1	55
3hr		antisense: NGO_1598		1570258	1570399	+	691	649	0.505582	1	142
4hr		antisense: NGO_1598		1570258	1570399	+	168	686	0.562872	1	142
5hr		antisense: NGO_1598		1570253	1570402	+	177	1287	0.779293	1	150
5hr		antisense: NGO_1616		1585945	1586095	+	17	590	0.918063	1	151
5hr		antisense: NGO_1631		1594758	1594611	-	95	432	0.684007	1	148
5hr		antisense: NGO_1643		1601246	1601392	+	601	44	0.948587	1	147
1hr		antisense: NGO_1643		1601595	1601744	+	820	460	0.967204	1	150
2hr		antisense: NGO_1643		1601595	1601744	+	823	462	0.456677	1	150
3hr		antisense: NGO_1643		1601594	1601744	+	1152	515	0.588656	1	151
4hr		antisense: NGO_1643		1601594	1601744	+	174	825	0.601634	1	151
5hr		antisense: NGO_1643		1601594	1601746	+	360	1017	0.587791	1	153
5hr		antisense: NGO_1651		1608600	1608487	-	70	529	0.781915	1	114
5hr		antisense: NGO_1669		1625158	1625019	-	28	488	0.885964	1	140
4hr		antisense: NGO_1669		1625533	1625429	-	28	527	0.843097	1	105
5hr		antisense: NGO_1669		1625561	1625411	-	35	644	0.888572	1	151
5hr		antisense: NGO_1672		1627322	1627176	-	62	520	0.792836	1	147
4hr		antisense: NGO_08950		1643258	1643125	-	24	617	0.864086	1	134
5hr		antisense: NGO_08950		1643242	1643152	-	35	429	0.850832	1	91
1hr		antisense: NGO_1701		1658491	1658342	-	819	520	0.766635	1	150
2hr		antisense: NGO_1701		1658491	1658342	-	842	287	0.918141	1	150
3hr		antisense: NGO_1701		1658491	1658353	-	516	328	0.405847	1	139
4hr		antisense: NGO_1701		1658491	1658342	-	239	588	0.444531	1	150
5hr		antisense: NGO_1701		1658491	1658342	-	1009	442	0.179054	1	150
5hr		antisense: NGO_1737		1695378	1695517	+	142	471	0.624737	1	140
1hr		antisense: NGO_1778		1748089	1748239	+	1290	991	0.703925	1	151
2hr		antisense: NGO_1778		1748089	1748239	+	860	1103	0.0773883	0.755852	151
3hr		antisense: NGO_1778		1748089	1748239	+	1450	1004	0.63894	1	151
4hr		antisense: NGO_1778		1748089	1748239	+	559	1096	0.594144	1	151
5hr		antisense: NGO_1778		1748089	1748309	+	937	1004	0.63201	1	221
1hr		antisense: NGO_1811		1788239	1788089	-	554	496	0.117909	0.603869	151
5hr		antisense: NGO_1811		1788239	1788089	-	843	213	0.87726	1	151
1hr		antisense: NGO_1819		1794837	1794958	+	505	151	0.0151046	0.247707	122
2hr		antisense: NGO_1819		1794830	1794977	+	693	240	0.638812	1	148
3hr		antisense: NGO_1819		1794828	1794978	+	964	256	0.252481	1	151
5hr		antisense: NGO_1819		1794828	1794980	+	1945	300	0.915976	1	153
1hr		antisense: NGO_09965		1830718	1830867	+	813	601	0.345958	0.857104	150
2hr		antisense: NGO_09965		1830718	1831056	+	269	832	1.64886e-05	0.00119955	339
3hr		antisense: NGO_09965		1830718	1831057	+	829	560	0.37832	1	340
4hr		antisense: NGO_09965		1830695	1831059	+	221	2033	0.101456	1	365
5hr		antisense: NGO_09965		1830718	1830867	+	147	598	0.67037	1	150
5hr		antisense: NGO_09970		1831415	1831565	+	141	490	0.635066	1	151
1hr		antisense: NGO_1873		1843672	1843570	-	560	291	0.329412	0.836705	103
3hr		antisense: NGO_1873		1843719	1843570	-	97	555	0.0251969	0.678076	150
4hr		antisense: NGO_1873		1843719	1843570	-	12	1419	9.73256e-10	1.1864e-07	150
5hr		antisense: NGO_1873		1843719	1843465	-	48	1027	0.035079	0.656979	255
1hr		antisense: NGO_1874		1844930	1844779	-	938	430	0.725104	1	152
2hr		antisense: NGO_1874		1844928	1844783	-	676	760	0.150245	0.856201	146
3hr		antisense: NGO_1874		1844928	1844817	-	556	418	0.452368	1	112
4hr		antisense: NGO_1874		1844931	1844783	-	238	906	0.559868	1	149
5hr		antisense: NGO_1874		1844931	1844780	-	291	628	0.520885	1	152
5hr		antisense: NGO_1878		1847700	1847635	-	35	444	0.858177	1	66
5hr		antisense: NGO_1878		1847831	1847791	-	17	399	0.902857	1	41
4hr		antisense: NGO_1878		1848069	1847964	-	9	518	0.982197	1	106
4hr		antisense: NGO_10180		1871550	1871400	-	43	751	0.836737	1	151
5hr		antisense: NGO_10180		1871574	1871400	-	89	626	0.766093	1	175
1hr		antisense: NGO_1910		1883827	1883780	-	89	474	7.18177e-15	1.90875e-12	48
1hr		antisense: NGO_1929		1905168	1905024	-	555	237	0.731097	1	145
1hr		antisense: NGO_1955		1929631	1929781	+	1149	1087	0.593559	1	151
2hr		antisense: NGO_1955		1929631	1929781	+	701	1266	0.0108446	0.293562	151
3hr		antisense: NGO_1955		1929631	1929781	+	997	518	0.57031	1	151
4hr		antisense: NGO_1955		1929631	1929781	+	570	928	0.644892	1	151
5hr		antisense: NGO_1955		1929631	1929781	+	241	626	0.567206	1	151
5hr		antisense: NGO_1955		1930544	1930595	+	213	461	0.521483	1	52
1hr	NrfI	antisense: NGO_2026		1996363	1996515	+	985	262	0.265841	0.789926	153
2hr	NrfI	antisense: NGO_2026		1996366	1996515	+	321	547	0.246376	0.923738	150
3hr	NrfI	antisense: NGO_2026		1996458	1996509	+	457	271	0.429226	1	52
4hr	NrfI	antisense: NGO_2026		1996365	1996509	+	85	568	0.671351	1	145
5hr	NrfI	antisense: NGO_2026		1996364	1996568	+	858	295	0.146077	1	205
4hr		antisense: NGO_10975		2013845	2013995	+	28	639	0.859757	1	151
5hr		antisense: NGO_10975		2013845	2013995	+	0	510	0	0	151
1hr		antisense: NGO_10980		2014617	2014738	+	555	419	0.0957027	0.555633	122
2hr		antisense: NGO_10980		2014588	2014738	+	420	988	0.0157198	0.377275	151
3hr		antisense: NGO_10980		2014589	2014739	+	923	836	0.429382	1	151
4hr		antisense: NGO_10980		2014588	2014765	+	443	1222	0.423592	1	178
5hr		antisense: NGO_10980		2014588	2014762	+	152	1021	0.766464	1	175
1hr		antisense: NGO_10985		2015497	2015639	+	695	375	0.844281	1	143
2hr		antisense: NGO_10985		2015497	2015640	+	444	687	0.159783	0.8773	144
3hr		antisense: NGO_10985		2015490	2015640	+	666	636	0.507722	1	151
4hr		antisense: NGO_10985		2015469	2015647	+	96	2163	0.0502701	1	179
5hr		antisense: NGO_10985		2015473	2015647	+	103	1161	0.836729	1	175
1hr		antisense: NGO_10985		2015861	2016003	+	506	275	0.242752	0.76401	143
3hr		antisense: NGO_10985		2015861	2015993	+	464	132	0.25547	1	133
4hr		antisense: NGO_10985		2015861	2015968	+	58	526	0.742973	1	108
5hr		antisense: NGO_10995		2016741	2016864	+	0	451	1.55378e-29	2.716e-27	124
4hr		antisense: NGO_11100		2036995	2037116	+	50	540	0.7704	1	122
1hr		antisense: NGO_11115		2038851	2038978	+	761	404	0.82546	1	128
2hr		antisense: NGO_11115		2038852	2038978	+	515	605	0.401508	1	127
3hr		antisense: NGO_11115		2038837	2038992	+	817	800	0.557813	1	156
4hr		antisense: NGO_11115		2038828	2039002	+	148	2083	0.770113	1	175
5hr		antisense: NGO_11115		2038828	2039002	+	517	1971	0.629576	1	175
5hr		antisense: NGO_11115		2039110	2039247	+	39	432	0.839534	1	138
4hr		antisense: NGO_11125		2040877	2041015	+	45	612	0.806143	1	139
5hr		antisense: NGO_11125		2040877	2041019	+	119	518	0.683077	1	143
4hr		antisense: NGO_11130		2041247	2041437	+	65	979	0.785231	1	191
5hr		antisense: NGO_11130		2041247	2041439	+	28	1238	0.00607342	0.154607	193
4hr		antisense: NGO_11140		2043068	2043218	+	4	823	3.65742e-12	4.69305e-10	151
5hr		antisense: NGO_11140		2043068	2043303	+	62	551	0.79167	1	236
4hr		antisense: NGO_11150		2043992	2044125	+	3	496	0.000153641	0.00751451	134
1hr		antisense: NGO_2111		2097136	2096994	-	626	284	0.777609	1	143
5hr		antisense: NGO_2111		2097143	2096997	-	510	398	0.282847	1	147
1hr		antisense: NGO_2119		2105542	2105392	-	521	515	0.0322128	0.363458	151
3hr		antisense: NGO_2119		2105542	2105399	-	497	165	0.274657	1	144
4hr		antisense: NGO_2119		2105542	2105395	-	237	545	0.428481	1	148
5hr		antisense: NGO_2130		2112384	2112344	-	0	405	1	1	41
5hr		antisense: NGO_2131		2112906	2112758	-	17	521	0.92022	1	149
5hr		antisense: NGO_2160		2136684	2136851	+	85	469	0.718897	1	168
4hr		antisense: NGO_11685		2146261	2146384	+	17	590	0.891734	1	124
5hr		antisense: NGO_11685		2146277	2146383	+	53	427	0.797103	1	107
