# Supplementary material for: Iron-regulated small RNA expression as Neisseria gonorrhoeae FA 1090 transitions into stationary phase growth
Source: BMC Genomics. 2017 Apr 21;18:317. doi: 10.1186/s12864-017-3684-8 (PMC5399841; doi:10.1186/s12864-017-3684-8)
Supplement: Supplementary file 5 — CREE associated with sRNA reads at 1, 2, 3, 4, and 5 h in Fe minus and Fe plus growth conditions. (XLSX 22 kb) [file 12864_2017_3684_MOESM5_ESM.xlsx]

## Sheet: Sheet1
Additional_file_5_Table_S3_CREE_associated_with_sRNA_reads
Time	sRNA Transcription Start	sRNA Transcription Stop	Strand	Comments	RPKM Fe_minus	RPKM Fe_plus	pValue Fe_minus vs Fe_plus	qValue Fe_minus vs Fe_plus	Length (bp)	CREE start*	CREE stop*	CREE Location
1hr	155285	155456	+		1397	856	0.950583	1	171	155308	155461	overlapping sRNA read
2hr	155285	155437	+		987	545	0.459745	1	152	155308	155461	overlapping sRNA read
3hr	155285	155453	+		877	505	0.54396	1	168	155308	155461	overlapping sRNA read
4hr	155302	155456	+		273	1163	0.588102	1	154	155308	155461	overlapping sRNA read
5hr	155297	155454	+		575	1239	0.47419	1	157	155308	155461	overlapping sRNA read
5hr	162461	162608	+		17	675	0.850976	1	147	162464	162618	overlapping sRNA read
5hr	207902	208051	+		111	543	0.705423	1	149	207808	207913	5' to sRNA read
4hr	252989	252863	-	part of psuedogene NGO_01370	114	559	0.606656	1	126	252837	252990	5' to sRNA read
5hr	252976	252863	-	part of psuedogene NGO_01370	142	445	0.610555	1	113	252837	252990	5' to sRNA read
1hr	599324	599475	+		1268	804	0.496595	1	151	599324	599475	overlapping 5' end of sRNA read
2hr	599326	599474	+		666	505	0.372727	1	148	599324	599475	overlapping 5' end of sRNA read
3hr	599324	599479	+		1545	301	0.771794	1	155	599324	599475	overlapping 5' end of sRNA read
4hr	599325	599476	+		1001	278	0.0825139	1	151	599324	599475	overlapping 5' end of sRNA read
5hr	599324	599479	+		4591	153	2.55611e-12	2.03095e-10	155	599324	599475	overlapping 5' end of sRNA read
1hr	446988	447200	+		2241	1474	0.0766722	0.5132	212	447057	447211	overlapping sRNA read
3hr	446988	447203	+		2718	1079	0.0922821	1	215	447057	447211	overlapping sRNA read
4hr	446988	447206	+		1667	1821	0.23832	1	218	447057	447211	overlapping sRNA read
5hr	446987	447219	+		1831	1552	0.287672	1	232	447057	447211	overlapping sRNA read
5hr	714917	714714	-		619	1696	0.543217	1	203	714779	714884	overlapping sRNA read
4hr	746903	746795	-	part of psuedogene NGO_03975	120	496	0.56728	1	108	746793	746905	overlapping sRNA read
5hr	746905	746793	-	part of psuedogene NGO_03975	102	425	0.669477	1	112	746793	746905	overlapping sRNA read
5hr	831255	831395	+		58	540	0.808208	1	140	831494	831395	5' to sRNA read
1hr	890402	890276	-	antisense: NGO_04785	674	441	0.356818	0.861937	126	890250	890403	overlapping sRNA read
2hr	890402	890276	-	antisense: NGO_04785	639	278	0.403772	1	126	890250	890403	overlapping sRNA read
3hr	890403	890257	-	antisense: NGO_04785	608	667	0.54234	1	146	890250	890403	overlapping sRNA read
4hr	890405	890254	-	antisense: NGO_04785	130	1442	0.738746	1	151	890250	890403	overlapping sRNA read
5hr	890408	890254	-	antisense: NGO_04785	269	1605	0.736256	1	154	890250	890403	overlapping sRNA read
1hr	976890	976804	-	part of psuedogene NGO_05270	516	251	0.628383	1	86	976755	976908	overlapping sRNA read
4hr	976910	976774	-	part of psuedogene NGO_05270	143	732	0.615238	1	136	976755	976908	overlapping sRNA read
5hr	976914	976763	-	part of psuedogene NGO_05270	163	837	0.718258	1	151	976755	976908	overlapping sRNA read
1hr	986362	986215	-		594	530	0.179279	0.694376	147	986185	986291	overlapping sRNA read
1hr	1115896	1115739	-		26830	16484	0.291755	0.799347	157	1115734	1115887	overlapping sRNA read
2hr	1115891	1115739	-		23995	7138	0.0299705	0.548668	152	1115734	1115887	overlapping sRNA read
3hr	1115897	1115711	-		28998	8117	0.0735108	1	186	1115734	1115887	overlapping sRNA read
5hr	1115891	1115735	-		20535	9786	0.724471	1	156	1115734	1115887	overlapping sRNA read
1hr	1257995	1257842	-		28824	16870	0.183343	0.69743	153	1257837	1257990	overlapping sRNA read
2hr	1257994	1257842	-		24089	7284	0.0274174	0.536368	152	1257837	1257990	overlapping sRNA read
3hr	1258000	1257836	-		32725	9174	0.0730829	1	164	1257837	1257990	overlapping sRNA read
4hr	1258000	1257840	-		7508	21610	0.474306	1	160	1257837	1257990	overlapping sRNA read
5hr	1257994	1257840	-		20391	9343	0.846826	1	154	1257837	1257990	overlapping sRNA read
1hr	1285708	1285631	-	part of psuedogene NGO_07000	503	229	0.27538	0.793624	77	1285579	1285732	overlapping sRNA read
3hr	1285716	1285616	-	part of psuedogene NGO_07000	467	267	0.414305	1	100	1285579	1285732	overlapping sRNA read
4hr	1285734	1285587	-	part of psuedogene NGO_07000	114	770	0.671855	1	147	1285579	1285732	overlapping sRNA read
5hr	1285739	1285587	-	part of psuedogene NGO_07000	363	789	0.523007	1	152	1285579	1285732	overlapping sRNA read
3hr	1308534	1308682	+	NrfG	662	424	0.421541	1	148	1308525	1308630	overlapping 5' end of sRNA read
4hr	1308619	1308672	+	NrfG	230	482	0.407458	1	53	1308525	1308630	overlapping 5' end of sRNA read
1hr	1342191	1342018	-		10416	518	1.40052e-21	4.78577e-19	173	1342032	1342186	overlapping sRNA read
2hr	1342191	1342018	-		7577	416	2.42037e-23	7.04328e-21	173	1342032	1342186	overlapping sRNA read
3hr	1342191	1342022	-		3175	467	0.00844278	0.306581	169	1342032	1342186	overlapping sRNA read
4hr	1342245	1342022	-		1581	751	0.00271306	0.094492	223	1342032	1342186	overlapping sRNA read
5hr	1342266	1342022	-		2097	489	0.859906	1	244	1342032	1342186	overlapping sRNA read
1hr	1408503	1408353	-		1898	740	0.953037	1	150	1408410	1408514	overlapping 5' end of sRNA read
2hr	1408503	1408353	-		930	835	0.175167	0.887623	150	1408410	1408514	overlapping 5' end of sRNA read
3hr	1408503	1408353	-		986	801	0.444456	1	150	1408410	1408514	overlapping 5' end of sRNA read
4hr	1408503	1408353	-		626	932	0.651548	1	150	1408410	1408514	overlapping 5' end of sRNA read
5hr	1408503	1408353	-		1165	325	0.124634	1	150	1408410	1408514	overlapping 5' end of sRNA read
1hr	1419643	1419474	-		1054	698	0.386115	0.890502	169	1419467	1419620	overlapping sRNA read
2hr	1419643	1419475	-		997	573	0.427039	1	168	1419467	1419620	overlapping sRNA read
3hr	1419643	1419477	-		903	510	0.547096	1	166	1419467	1419620	overlapping sRNA read
4hr	1419627	1419473	-		178	1220	0.668719	1	154	1419467	1419620	overlapping sRNA read
5hr	1419626	1419474	-		479	1224	0.562929	1	152	1419467	1419620	overlapping sRNA read
1hr	1428762	1428887	+	antisense: NGO_1465	606	332	0.242746	0.76401	125	1428587	1428742	overlapping 5' end of sRNA read
3hr	1428762	1428910	+	antisense: NGO_1465	567	119	0.200399	1	148	1428587	1428742	overlapping 5' end of sRNA read
5hr	1428762	1428902	+	antisense: NGO_1465	431	370	0.303693	1	140	1428587	1428742	overlapping 5' end of sRNA read
5hr	1458904	1459051	+		20	663	0.923395	1	147	1458730	1458884	5' to sRNA read
1hr	1544839	1544963	+		517	206	0.590905	1	124	1544820	1544988	overlapping sRNA read
3hr	1569987	1570131	+	part of psuedogene NGO_08480	422	627	0.586082	1	144	1544820	1544988	overlapping sRNA read
5hr	1569987	1570137	+	part of psuedogene NGO_08480	602	1531	0.562019	1	150	1544820	1544988	overlapping sRNA read
4hr	1569946	1569892	-		40	482	0.792693	1	54	1569846	1569999	overlapping 5' end of sRNA read
1hr	1649571	1649418	-		29205	16754	0.136139	0.623838	153	1649411	1649564	overlapping sRNA read
2hr	1649570	1649418	-		24606	7340	0.0228317	0.470373	152	1649411	1649564	overlapping sRNA read
3hr	1649576	1649408	-		31998	9242	0.0916653	1	168	1649411	1649564	overlapping sRNA read
4hr	1649576	1649416	-		7322	21765	0.465938	1	160	1649411	1649564	overlapping sRNA read
5hr	1649576	1649412	-		18870	9140	0.886243	1	164	1649411	1649564	overlapping sRNA read
1hr	1712642	1712495	-		840	558	0.648461	1	147	1712488	1712641	overlapping sRNA read
2hr	1712640	1712495	-		663	298	0.83541	1	145	1712488	1712641	overlapping sRNA read
3hr	1712644	1712496	-		504	814	0.47077	1	148	1712488	1712641	overlapping sRNA read
4hr	1712644	1712494	-		35	2166	0.000673364	0.0260581	150	1712488	1712641	overlapping sRNA read
5hr	1712644	1712495	-		140	1400	0.8228	1	149	1712488	1712641	overlapping sRNA read
1hr	1748089	1748239	+	antisense: NGO_1778	1290	991	0.703925	1	150	1747976	1748081	5' to sRNA read
2hr	1748089	1748239	+	antisense: NGO_1778	860	1103	0.0773883	0.755852	150	1747976	1748081	5' to sRNA read
3hr	1748089	1748239	+	antisense: NGO_1778	1450	1004	0.63894	1	150	1747976	1748081	5' to sRNA read
4hr	1748089	1748239	+	antisense: NGO_1778	559	1096	0.594144	1	150	1747976	1748081	5' to sRNA read
5hr	1748089	1748309	+	antisense: NGO_1778	937	1004	0.63201	1	220	1747976	1748081	5' to sRNA read
1hr	1763023	1762831	-	part of psuedogene NGO_09540	3482	1356	0.388714	0.890934	192	1763010	1763163	5' to sRNA read
2hr	1763021	1762831	-	part of psuedogene NGO_09540	2296	1670	0.478067	1	190	1763010	1763163	5' to sRNA read
3hr	1763022	1762833	-	part of psuedogene NGO_09540	2015	1277	0.309783	1	189	1763010	1763163	5' to sRNA read
5hr	1763022	1762826	-	part of psuedogene NGO_09540	1562	2157	0.38128	1	196	1763010	1763163	5' to sRNA read
1hr	1786698	1786838	+		759	514	0.697837	1	140	1786690	1786842	overlapping sRNA read
2hr	1786702	1786835	+		563	251	0.326473	0.971005	133	1786690	1786842	overlapping sRNA read
3hr	1786707	1786824	+		450	100	0.218851	1	117	1786690	1786842	overlapping sRNA read
5hr	1786698	1786843	+		756	266	0.841584	1	145	1786690	1786842	overlapping sRNA read
1hr	1788273	1788335	+		497	285	0.663424	1	62	1788248	1788401	overlapping 5' end of sRNA read
3hr	1788263	1788335	+		477	262	0.412	1	72	1788248	1788401	overlapping 5' end of sRNA read
4hr	1788263	1788396	+		100	580	0.641057	1	133	1788248	1788401	overlapping 5' end of sRNA read
1hr	1844930	1844779	-	antisense: NGO_1874	938	430	0.725104	1	151	1844793	1844946	overlapping 5' end of sRNA read
2hr	1844928	1844783	-	antisense: NGO_1874	676	760	0.150245	0.856201	145	1844793	1844946	overlapping 5' end of sRNA read
3hr	1844928	1844817	-	antisense: NGO_1874	556	418	0.452368	1	111	1844793	1844946	overlapping 5' end of sRNA read
4hr	1844931	1844783	-	antisense: NGO_1874	238	906	0.559868	1	148	1844793	1844946	overlapping 5' end of sRNA read
5hr	1844931	1844780	-	antisense: NGO_1874	291	628	0.520885	1	151	1844793	1844946	overlapping 5' end of sRNA read
1hr	1848522	1848317	-		3892	3335	0.113005	0.588908	205	1848510	1848664	overlapping 5' end of sRNA read
2hr	1848522	1848317	-		1963	2080	0.90859	1	205	1848510	1848664	overlapping 5' end of sRNA read
3hr	1848522	1848317	-		1865	1447	0.879421	1	205	1848510	1848664	overlapping 5' end of sRNA read
4hr	1848522	1848314	-		690	3729	0.563768	1	208	1848510	1848664	overlapping 5' end of sRNA read
5hr	1848649	1848314	-		772	1976	0.507268	1	335	1848510	1848664	overlapping 5' end of sRNA read
1hr	1872727	1872570	-		27592	15916	0.0824283	0.528602	157	1872565	1872718	overlapping sRNA read
4hr	1872728	1872566	-		7276	21759	0.428234	1	162	1872565	1872718	overlapping sRNA read
5hr	1872722	1872564	-		20017	9918	0.776658	1	158	1872565	1872718	overlapping sRNA read
1hr	1905168	1905024	-		555	237	0.731097	1	144	1905016	1905169	overlapping 5' end of sRNA read
5hr	2040507	2040650	+		35	488	0.866883	1	143	2040411	2040507	overlapping 5' end of sRNA read
4hr	2146261	2146384	+		17	590	0.891734	1	123	2146262	2146416	overlapping sRNA read
5hr	2146277	2146383	+		53	427	0.797103	1	106	2146262	2146416	overlapping sRNA read
*BMC Genomics 2009, 10:70 doi:10.1186/1471-2164-10-70
