# Supplementary material for: Iron-regulated small RNA expression as Neisseria gonorrhoeae FA 1090 transitions into stationary phase growth
Source: BMC Genomics. 2017 Apr 21;18:317. doi: 10.1186/s12864-017-3684-8 (PMC5399841; doi:10.1186/s12864-017-3684-8)
Supplement: Supplementary file 8 — Lists of 451 Neisseriaceae complete and draft genomes; blastn results of the homology search in 345 Neisseria sp. for Nrs and Nrf sRNAs; list of the Neisseria sp. genomes used for cluster analysis. (XLSX 353 kb) [file 12864_2017_3684_MOESM8_ESM.xlsx]

## Sheet: NrsA
Additional_file_8_Table_S4_Neissericaea_Homology_Search_Iron_Regulated_sRNA_Blastn
Name	Accession number	% Identity	alignment length	mismatches	gap opens	q. start	q. end	s. start	s. end	evalue	bit score	Organism
NrsA	NZ_DS999919.1	100	243	0	0	1	243	527971	527729	9e-125	449	Neisseria gonorrhoeae 1291 supercont1.3 genomic scaffold, whole genome shotgun sequence
NrsA	NZ_DS999962.1	99.59	243	0	1	1	243	666738	666497	2e-122	442	Neisseria gonorrhoeae 35/02 supercont1.4 genomic scaffold, whole genome shotgun sequence
NrsA	NZ_ATQE01000211.1	99.59	243	0	1	1	243	4035	3794	2e-122	442	Neisseria gonorrhoeae ALB_2011_01-02 contig3, whole genome shotgun sequence
NrsA	NZ_ATQB01000264.1	100	243	0	0	1	243	9736	9494	9e-125	449	Neisseria gonorrhoeae ALB_2011_03_03 contig4, whole genome shotgun sequence
NrsA	NZ_ATQC01000285.1	99.59	243	0	1	1	243	31047	31288	2e-122	442	Neisseria gonorrhoeae ALB_2011_04_03 contig48, whole genome shotgun sequence
NrsA	NZ_ATQF01000299.1	100	243	0	0	1	243	9742	9500	9e-125	449	Neisseria gonorrhoeae ATL_2011_01_05 contig7, whole genome shotgun sequence
NrsA	NZ_ATQG01000326.1	100	243	0	0	1	243	9740	9498	9e-125	449	Neisseria gonorrhoeae ATL_2011_01_08 contig89, whole genome shotgun sequence
NrsA	NZ_ATQH01000329.1	100	243	0	0	1	243	7649	7891	9e-125	449	Neisseria gonorrhoeae ATL_2011_01_17 contig79, whole genome shotgun sequence
NrsA	NZ_ATQI01000090.1	100	243	0	0	1	243	31070	31312	9e-125	449	Neisseria gonorrhoeae ATL_2011_01-21 contig18, whole genome shotgun sequence
NrsA	NZ_ATQJ01000258.1	99.59	243	0	1	1	243	9765	9524	2e-122	442	Neisseria gonorrhoeae ATL_2011_01-25 contig81, whole genome shotgun sequence
NrsA	NZ_ATQK01000179.1	100	243	0	0	1	243	4023	3781	9e-125	449	Neisseria gonorrhoeae ATL_2011_05-08 contig26, whole genome shotgun sequence
NrsA	NZ_ATQL01000146.1	99.59	243	0	1	1	243	31085	31326	2e-122	442	Neisseria gonorrhoeae ATL_2011_05-13 contig23, whole genome shotgun sequence
NrsA	NZ_EQ972649.1	99.59	243	1	0	1	243	598855	598613	4e-123	444	Neisseria gonorrhoeae DGI18 supercont1.2 genomic scaffold, whole genome shotgun sequence
NrsA	NZ_GG749050.1	100	243	0	0	1	243	130576	130818	9e-125	449	Neisseria gonorrhoeae DGI2 genomic scaffold supercont1.35, whole genome shotgun sequence
NrsA	NZ_GG749401.1	100	243	0	0	1	243	130925	131167	9e-125	449	Neisseria gonorrhoeae F62 genomic scaffold supercont1.54, whole genome shotgun sequence
NrsA	NC_002946.2	100	243	0	0	1	243	327508	327266	9e-125	449	Neisseria gonorrhoeae FA 1090 chromosome, complete genome
NrsA	NZ_EQ972693.1	99.59	243	0	1	1	243	528810	528569	2e-122	442	Neisseria gonorrhoeae FA6140 supercont1.4 genomic scaffold, whole genome shotgun sequence
NrsA	NZ_ATPD01000006.1	99.59	243	0	1	1	243	9925	9684	2e-122	442	Neisseria gonorrhoeae GC1-182 contig103, whole genome shotgun sequence
NrsA	NZ_ATQM01000046.1	100	243	0	0	1	243	9741	9499	9e-125	449	Neisseria gonorrhoeae MIA_2011_02_02 contig14, whole genome shotgun sequence
NrsA	NZ_ATQN01000319.1	100	243	0	0	1	243	31047	31289	9e-125	449	Neisseria gonorrhoeae MIA_2011_03-09 contig97, whole genome shotgun sequence
NrsA	NZ_ATQO01000224.1	100	243	0	0	1	243	23332	23574	9e-125	449	Neisseria gonorrhoeae MIA_2011_03-10 contig40, whole genome shotgun sequence
NrsA	NZ_ATQP01000205.1	99.59	243	0	1	1	243	95410	95651	2e-122	442	Neisseria gonorrhoeae MIA_2011_05-10 contig4, whole genome shotgun sequence
NrsA	NZ_ATQQ01000225.1	99.59	243	0	1	1	243	31081	31322	2e-122	442	Neisseria gonorrhoeae MIA_2011_05-15 contig74, whole genome shotgun sequence
NrsA	NZ_ATQR01000391.1	100	243	0	0	1	243	9765	9523	9e-125	449	Neisseria gonorrhoeae MIA_2011_05-16 contig5, whole genome shotgun sequence
NrsA	NC_022240.1	100	243	0	0	1	243	327540	327298	9e-125	449	Neisseria gonorrhoeae MS11, complete genome
NrsA	NZ_ATQV01000090.1	100	243	0	0	1	243	7633	7875	9e-125	449	Neisseria gonorrhoeae MU_NG1 contig18, whole genome shotgun sequence
NrsA	NZ_ATRC01000057.1	99.59	243	0	1	1	243	9737	9496	2e-122	442	Neisseria gonorrhoeae MU_NG12 contig15, whole genome shotgun sequence
NrsA	NZ_ATRD01000333.1	99.59	243	0	1	1	243	9737	9496	2e-122	442	Neisseria gonorrhoeae MU_NG14 contig90, whole genome shotgun sequence
NrsA	NZ_ATRE01000101.1	99.59	243	0	1	1	243	18586	18827	2e-122	442	Neisseria gonorrhoeae MU_NG15 contig19, whole genome shotgun sequence
NrsA	NZ_ATRF01000273.1	99.59	243	0	1	1	243	9739	9498	2e-122	442	Neisseria gonorrhoeae MU_NG17 contig56, whole genome shotgun sequence
NrsA	NZ_ATRG01000235.1	100	243	0	0	1	243	31045	31287	9e-125	449	Neisseria gonorrhoeae MU_NG18 contig31, whole genome shotgun sequence
NrsA	NZ_ATRH01000168.1	99.59	243	1	0	1	243	9740	9498	4e-123	444	Neisseria gonorrhoeae MU_NG19 contig25, whole genome shotgun sequence
NrsA	NZ_ATRI01000100.1	99.59	243	0	1	1	243	158	399	2e-122	442	Neisseria gonorrhoeae MU_NG20 contig189, whole genome shotgun sequence
NrsA	NZ_ATRJ01000179.1	100	243	0	0	1	243	9738	9496	9e-125	449	Neisseria gonorrhoeae MU_NG21 contig26, whole genome shotgun sequence
NrsA	NZ_ATRK01000101.1	100	243	0	0	1	243	9738	9496	9e-125	449	Neisseria gonorrhoeae MU_NG23 contig19, whole genome shotgun sequence
NrsA	NZ_ATRL01000057.1	99.59	243	0	1	1	243	9765	9524	2e-122	442	Neisseria gonorrhoeae MU_NG25 contig15, whole genome shotgun sequence
NrsA	NZ_ATRM01000285.1	100	243	0	0	1	243	9740	9498	9e-125	449	Neisseria gonorrhoeae MU_NG26 contig58, whole genome shotgun sequence
NrsA	NZ_ATQW01000190.1	99.59	243	0	1	1	243	22776	23017	2e-122	442	Neisseria gonorrhoeae MU_NG3 contig27, whole genome shotgun sequence
NrsA	NZ_ATQX01000235.1	99.59	243	0	1	1	243	9803	9562	2e-122	442	Neisseria gonorrhoeae MU_NG4 contig31, whole genome shotgun sequence
NrsA	NZ_ATQY01000217.1	99.59	243	0	1	1	243	4019	3778	2e-122	442	Neisseria gonorrhoeae MU_NG5 contig42, whole genome shotgun sequence
NrsA	NZ_ATQZ01000221.1	100	243	0	0	1	243	9765	9523	9e-125	449	Neisseria gonorrhoeae MU_NG6 contig3, whole genome shotgun sequence
NrsA	NZ_ATRA01000292.1	99.59	243	1	0	1	243	7639	7881	4e-123	444	Neisseria gonorrhoeae MU_NG8 contig56, whole genome shotgun sequence
NrsA	NZ_ATRB01000357.1	99.59	243	0	1	1	243	6585	6826	2e-122	442	Neisseria gonorrhoeae MU_NG9 contig55, whole genome shotgun sequence
NrsA	NC_011035.1	99.59	243	0	1	1	243	399370	399129	2e-122	442	Neisseria gonorrhoeae NCCP11945, complete genome
NrsA	NZ_ATQS01000190.1	100	243	0	0	1	243	31072	31314	9e-125	449	Neisseria gonorrhoeae NOR_2011_03-06 contig27, whole genome shotgun sequence
NrsA	NZ_ATQT01000296.1	99.59	243	0	1	1	243	31049	31290	2e-122	442	Neisseria gonorrhoeae NYC_2011_05_07 contig6, whole genome shotgun sequence
NrsA	NZ_ATQU01000281.1	100	243	0	0	1	243	9743	9501	9e-125	449	Neisseria gonorrhoeae NYC_2011_05_13 contig4, whole genome shotgun sequence
NrsA	NZ_EQ972890.1	99.59	244	0	1	1	243	270819	270576	4e-123	444	Neisseria gonorrhoeae PID1 supercont1.8 genomic scaffold, whole genome shotgun sequence
NrsA	NZ_EQ972836.1	100	243	0	0	1	243	532586	532344	9e-125	449	Neisseria gonorrhoeae PID18 supercont1.3 genomic scaffold, whole genome shotgun sequence
NrsA	NZ_EQ972933.1	99.59	243	1	0	1	243	525312	525070	4e-123	444	Neisseria gonorrhoeae PID24-1 supercont1.3 genomic scaffold, whole genome shotgun sequence
NrsA	NZ_EQ972989.1	99.59	243	1	0	1	243	607304	607062	4e-123	444	Neisseria gonorrhoeae PID332 supercont1.5 genomic scaffold, whole genome shotgun sequence
NrsA	NZ_ATPK01000346.1	99.59	243	0	1	1	243	9760	9519	2e-122	442	Neisseria gonorrhoeae SK12684 contig41, whole genome shotgun sequence
NrsA	NZ_ATPM01000045.1	99.59	243	0	1	1	243	852	1093	2e-122	442	Neisseria gonorrhoeae SK14515 contig139, whole genome shotgun sequence
NrsA	NZ_ATPN01000414.1	100	243	0	0	1	243	9770	9528	9e-125	449	Neisseria gonorrhoeae SK15454 contig51, whole genome shotgun sequence
NrsA	NZ_ATPO01000423.1	100	243	0	0	1	243	6964	7206	9e-125	449	Neisseria gonorrhoeae SK16259 contig92, whole genome shotgun sequence
NrsA	NZ_ATPP01000134.1	99.59	243	0	1	1	243	3980	3739	2e-122	442	Neisseria gonorrhoeae SK16942 contig219, whole genome shotgun sequence
NrsA	NZ_ATPQ01000369.1	99.59	243	0	1	1	243	6975	7216	2e-122	442	Neisseria gonorrhoeae SK17973 contig48, whole genome shotgun sequence
NrsA	NZ_ATPF01000257.1	100	243	0	0	1	243	9769	9527	9e-125	449	Neisseria gonorrhoeae SK1902 contig33, whole genome shotgun sequence
NrsA	NZ_ATPR01000436.1	100	243	0	0	1	243	9825	9583	9e-125	449	Neisseria gonorrhoeae SK22871 contig94, whole genome shotgun sequence
NrsA	NZ_ATPS01000700.1	99.59	243	0	1	1	243	831	1072	2e-122	442	Neisseria gonorrhoeae SK23020 contig81, whole genome shotgun sequence
NrsA	NZ_ATPU01000063.1	99.59	243	0	1	1	243	9844	9603	2e-122	442	Neisseria gonorrhoeae SK28355 contig155, whole genome shotgun sequence
NrsA	NZ_ATPV01000010.1	100	243	0	0	1	243	9766	9524	9e-125	449	Neisseria gonorrhoeae SK29344 contig107, whole genome shotgun sequence
NrsA	NZ_ATPW01000408.1	99.59	243	0	1	1	243	9760	9519	2e-122	442	Neisseria gonorrhoeae SK29471 contig47, whole genome shotgun sequence
NrsA	NZ_ATPX01000441.1	99.59	243	0	1	1	243	6965	7206	2e-122	442	Neisseria gonorrhoeae SK32402 contig86, whole genome shotgun sequence
NrsA	NZ_ATPY01000076.1	100	243	0	0	1	243	387374	387616	9e-125	449	Neisseria gonorrhoeae SK33414 contig78, whole genome shotgun sequence
NrsA	NZ_ATPZ01000437.1	99.59	243	1	0	1	243	6958	7200	4e-123	444	Neisseria gonorrhoeae SK36809 contig50, whole genome shotgun sequence
NrsA	NZ_ATQA01000014.1	100	243	0	0	1	243	9770	9528	9e-125	449	Neisseria gonorrhoeae SK39420 contig110, whole genome shotgun sequence
NrsA	NZ_ATPG01000124.1	100	243	0	0	1	243	6977	7219	9e-125	449	Neisseria gonorrhoeae SK6987 contig21, whole genome shotgun sequence
NrsA	NZ_ATPE01000162.1	99.59	243	1	0	1	243	6958	7200	4e-123	444	Neisseria gonorrhoeae SK708 contig244, whole genome shotgun sequence
NrsA	NZ_ATPH01000027.1	100	243	0	0	1	243	6958	7200	9e-125	449	Neisseria gonorrhoeae SK7461 contig122, whole genome shotgun sequence
NrsA	NZ_ATPI01000394.1	100	243	0	0	1	243	6958	7200	9e-125	449	Neisseria gonorrhoeae SK7842 contig55, whole genome shotgun sequence
NrsA	NZ_ATPJ01000431.1	99.59	243	1	0	1	243	6978	7220	4e-123	444	Neisseria gonorrhoeae SK8976 contig87, whole genome shotgun sequence
NrsA	NZ_EQ973035.1	100	243	0	0	1	243	672743	672501	9e-125	449	Neisseria gonorrhoeae SK-92-679 supercont1.4 genomic scaffold, whole genome shotgun sequence
NrsA	NZ_EQ973086.1	100	243	0	0	1	243	605252	605010	9e-125	449	Neisseria gonorrhoeae SK-93-1035 supercont1.8 genomic scaffold, whole genome shotgun sequence
NrsA	NZ_CP016015.1	100	243	0	0	1	243	329583	329341	9e-125	449	Neisseria gonorrhoeae strain 32867, complete genome
NrsA	NZ_CP016016.1	99.59	243	0	1	1	243	442079	441838	2e-122	442	Neisseria gonorrhoeae strain 34530, complete genome
NrsA	NZ_CP016017.1	100	243	0	0	1	243	328705	328463	9e-125	449	Neisseria gonorrhoeae strain 34769, complete genome
NrsA	NZ_CP012028.1	99.59	243	0	1	1	243	1648404	1648163	2e-122	442	Neisseria gonorrhoeae strain 35/02, complete genome
NrsA	NZ_CP012026.1	100	243	0	0	1	243	68591	68349	9e-125	449	Neisseria gonorrhoeae strain FA19, complete genome
NrsA	NZ_CP012027.1	99.59	243	0	1	1	243	2055204	2054963	2e-122	442	Neisseria gonorrhoeae strain FA6140, complete genome
NrsA	NZ_LDOB01000016.1	99.59	243	0	1	1	243	9761	9520	2e-122	442	Neisseria gonorrhoeae strain G2891 ng2891_miseq_abyss_27, whole genome shotgun sequence
NrsA	NZ_LOIB01000114.1	99.59	243	0	1	1	243	67025	66784	2e-122	442	Neisseria gonorrhoeae strain H15_353 1_contig8, whole genome shotgun sequence
NrsA	NZ_LFJW01000036.1	100	243	0	0	1	243	66779	66537	9e-125	449	Neisseria gonorrhoeae strain NG_869 contig_36, whole genome shotgun sequence
NrsA	NZ_JPOZ01000002.1	100	243	0	0	1	243	77127	76885	9e-125	449	Neisseria gonorrhoeae strain NG05 contig00002, whole genome shotgun sequence
NrsA	NC_010120.1	95.44	241	9	2	4	243	723468	723229	9e-105	383	Neisseria meningitidis 053442, complete genome
NrsA	NZ_ANRT01000017.1	95.02	241	10	2	4	243	82032	81793	4e-103	377	Neisseria meningitidis 12888 NM12888.contig.16, whole genome shotgun sequence
NrsA	NZ_APTA01000115.1	95.83	240	9	1	4	243	181	419	7e-106	387	Neisseria meningitidis 2000063 gnm2000063.contig.114, whole genome shotgun sequence
NrsA	NZ_APTA01000037.1	95.83	240	9	1	4	243	49937	49699	7e-106	387	Neisseria meningitidis 2000063 gnm2000063.contig.36, whole genome shotgun sequence
NrsA	NZ_APTA01000038.1	95.83	240	9	1	4	243	9784	9546	7e-106	387	Neisseria meningitidis 2000063 gnm2000063.contig.37, whole genome shotgun sequence
NrsA	NZ_APSI01000039.1	95.83	240	9	1	4	243	9933	9695	7e-106	387	Neisseria meningitidis 2000080 gnm2000080.contig.38, whole genome shotgun sequence
NrsA	NZ_APUA01000057.1	95.44	241	9	2	4	243	8510	8749	9e-105	383	Neisseria meningitidis 2000081 gnm2000081.contig.56, whole genome shotgun sequence
NrsA	NZ_APUF01000047.1	95.44	241	9	2	4	243	10158	9919	9e-105	383	Neisseria meningitidis 2000175 gnm2000175.contig.46, whole genome shotgun sequence
NrsA	NZ_APUB01000039.1	95.85	241	8	2	4	243	10041	9802	2e-106	388	Neisseria meningitidis 2001001 gnm2001001.contig.38, whole genome shotgun sequence
NrsA	NZ_APUH01000047.1	95.44	241	9	2	4	243	10212	9973	9e-105	383	Neisseria meningitidis 2001068 gnm2001068.contig.46, whole genome shotgun sequence
NrsA	NZ_APTY01000041.1	95.44	241	9	2	4	243	9936	9697	9e-105	383	Neisseria meningitidis 2001072 gnm2001072.contig.40, whole genome shotgun sequence
NrsA	NZ_APTZ01000050.1	95.44	241	9	2	4	243	9937	9698	9e-105	383	Neisseria meningitidis 2001073 gnm2001073.contig.49, whole genome shotgun sequence
NrsA	NZ_ANSF01000006.1	95.83	240	9	1	4	243	120932	120694	7e-106	387	Neisseria meningitidis 2001212 NM2001212.contig.5, whole genome shotgun sequence
NrsA	NZ_APUD01000039.1	95.44	241	9	2	4	243	9954	9715	9e-105	383	Neisseria meningitidis 2001213 gnm2001213.contig.38, whole genome shotgun sequence
NrsA	NZ_APUJ01000046.1	95.44	241	9	2	4	243	10200	9961	9e-105	383	Neisseria meningitidis 2002004 gnm2002004.contig.45, whole genome shotgun sequence
NrsA	NZ_APTB01000045.1	95.83	240	9	1	4	243	9939	9701	7e-106	387	Neisseria meningitidis 2002007 gnm2002007.contig.44, whole genome shotgun sequence
NrsA	NZ_APTU01000044.1	95.02	241	10	2	4	243	26421	26182	4e-103	377	Neisseria meningitidis 2002020 gnm2002020.contig.43, whole genome shotgun sequence
NrsA	NZ_AVNL01000050.1	95.02	241	10	2	4	243	10183	9944	4e-103	377	Neisseria meningitidis 2002030 gnm2002030.contig.49, whole genome shotgun sequence
NrsA	NZ_ANRH01000016.1	95.02	241	10	2	4	243	40696	40457	4e-103	377	Neisseria meningitidis 2002038 NM2002038.contig.15, whole genome shotgun sequence
NrsA	NZ_APSZ01000028.1	95.83	240	9	1	4	243	28891	29129	7e-106	387	Neisseria meningitidis 2003022 gnm2003022.contig.27_1, whole genome shotgun sequence
NrsA	NZ_APUP01000046.1	95.85	241	8	2	4	243	10007	9768	2e-106	388	Neisseria meningitidis 2003051 gnm2003051.contig.45, whole genome shotgun sequence
NrsA	NZ_APUC01000028.1	96.68	241	6	2	4	243	28857	29096	9e-110	399	Neisseria meningitidis 2004032 gnm2004032.contig.27, whole genome shotgun sequence
NrsA	NZ_APSY01000042.1	95.83	240	9	1	4	243	10036	9798	7e-106	387	Neisseria meningitidis 2004085 gnm2004085.contig.41, whole genome shotgun sequence
NrsA	NZ_ANRW01000007.1	95.83	240	9	1	4	243	127532	127294	7e-106	387	Neisseria meningitidis 2004090 NM2004090.contig.6, whole genome shotgun sequence
NrsA	NZ_APUE01000047.1	95.44	241	9	2	4	243	10125	9886	9e-105	383	Neisseria meningitidis 2004264 gnm2004264.contig.46, whole genome shotgun sequence
NrsA	NZ_APUI01000048.1	95.44	241	9	2	4	243	10041	9802	9e-105	383	Neisseria meningitidis 2005040 gnm2005040.contig.47, whole genome shotgun sequence
NrsA	NZ_APUG01000080.1	95.44	241	9	2	4	243	12887	12648	9e-105	383	Neisseria meningitidis 2005079 gnm2005079.contig.79, whole genome shotgun sequence
NrsA	NZ_APUN01000046.1	95.02	241	10	2	4	243	9937	9698	4e-103	377	Neisseria meningitidis 2005172 gnm2005172.contig.45, whole genome shotgun sequence
NrsA	NZ_ANRG01000009.1	95.02	241	10	2	4	243	137881	137642	4e-103	377	Neisseria meningitidis 2006087 NM2006087.contig.8, whole genome shotgun sequence
NrsA	NZ_ANSE01000006.1	95.83	240	9	1	4	243	172000	171762	7e-106	387	Neisseria meningitidis 2007056 NM2007056.contig.5, whole genome shotgun sequence
NrsA	NZ_APUK01000118.1	96.68	241	6	2	4	243	13589	13350	9e-110	399	Neisseria meningitidis 2007461 gnm2007461.contig.117, whole genome shotgun sequence
NrsA	NZ_APUK01000038.1	96.68	241	6	2	4	243	9787	9548	9e-110	399	Neisseria meningitidis 2007461 gnm2007461.contig.37, whole genome shotgun sequence
NrsA	NZ_APUO01000032.1	95.02	241	10	2	4	243	10218	9979	4e-103	377	Neisseria meningitidis 2008223 gnm2008223.contig.31, whole genome shotgun sequence
NrsA	NZ_ANRU01000016.1	95.02	241	10	2	4	243	51873	51634	4e-103	377	Neisseria meningitidis 4119 NM4119.contig.15, whole genome shotgun sequence
NrsA	NZ_ANRZ01000009.1	97.08	240	5	2	4	243	102579	102342	7e-111	403	Neisseria meningitidis 61103 NM61103.contig.8, whole genome shotgun sequence
NrsA	NZ_APSQ01000052.1	97.08	240	5	2	4	243	10033	9796	7e-111	403	Neisseria meningitidis 61106 gnm61106.contig.51, whole genome shotgun sequence
NrsA	NZ_ANSI01000006.1	95.83	240	9	1	4	243	248008	247770	7e-106	387	Neisseria meningitidis 63006 NM63006.contig.5, whole genome shotgun sequence
NrsA	NZ_APSP01000045.1	97.08	240	5	2	4	243	10185	9948	7e-111	403	Neisseria meningitidis 63023 gnm63023.contig.44, whole genome shotgun sequence
NrsA	NZ_ANRF01000009.1	95.83	240	9	1	4	243	34259	34021	7e-106	387	Neisseria meningitidis 63041 NM63041.contig.8, whole genome shotgun sequence
NrsA	NZ_ANRV01000010.1	95.83	240	9	1	4	243	127506	127268	7e-106	387	Neisseria meningitidis 63049 NM63049.contig.9, whole genome shotgun sequence
NrsA	NZ_APST01000039.1	95.83	240	9	1	4	243	9089	8851	7e-106	387	Neisseria meningitidis 64182 gnm64182.contig.38, whole genome shotgun sequence
NrsA	NZ_APSS01000053.1	95.83	240	9	1	4	243	38814	38576	7e-106	387	Neisseria meningitidis 65012 gnm65012.contig.52, whole genome shotgun sequence
NrsA	NZ_ANRY01000010.1	95.83	240	9	1	4	243	156459	156221	7e-106	387	Neisseria meningitidis 65014 NM65014.contig.9, whole genome shotgun sequence
NrsA	NZ_ANRB01000010.1	95.44	241	9	2	4	243	98744	98505	9e-105	383	Neisseria meningitidis 68094 NM68094.contig.9, whole genome shotgun sequence
NrsA	NZ_ANSB01000014.1	95.44	241	9	2	4	243	166635	166396	9e-105	383	Neisseria meningitidis 69096 NM69096.contig.13, whole genome shotgun sequence
NrsA	NZ_APSN01000042.1	95.44	241	9	2	4	243	10035	9796	9e-105	383	Neisseria meningitidis 69100 gnm69100.contig.41, whole genome shotgun sequence
NrsA	NZ_APSF01000051.1	95.44	241	9	2	4	243	9940	9701	9e-105	383	Neisseria meningitidis 69155 gnm69155.contig.50, whole genome shotgun sequence
NrsA	NZ_ALXS01000007.1	95.44	241	9	2	4	243	203792	203553	9e-105	383	Neisseria meningitidis 69166 NM69166.contig.6, whole genome shotgun sequence
NrsA	NZ_APSG01000124.1	95.44	241	9	2	4	243	3391	3630	9e-105	383	Neisseria meningitidis 69176 gnm69176.contig.123, whole genome shotgun sequence
NrsA	NZ_ANRE01000006.1	95.44	241	9	2	4	243	137056	136817	9e-105	383	Neisseria meningitidis 70012 NM70012.contig.5, whole genome shotgun sequence
NrsA	NZ_APSH01000039.1	95.44	241	9	2	4	243	10126	9887	9e-105	383	Neisseria meningitidis 70021 gnm70021.contig.38, whole genome shotgun sequence
NrsA	NZ_ANSH01000008.1	95.44	241	9	2	4	243	136956	136717	9e-105	383	Neisseria meningitidis 70030 NM70030.contig.7, whole genome shotgun sequence
NrsA	NZ_APSR01000050.1	95.44	241	9	2	4	243	40217	39978	9e-105	383	Neisseria meningitidis 70082 gnm70082.contig.49, whole genome shotgun sequence
NrsA	NZ_APTR01000065.1	95.44	241	9	2	4	243	9935	9696	9e-105	383	Neisseria meningitidis 73696 gnm73696.contig.64, whole genome shotgun sequence
NrsA	NZ_APTS01000041.1	95.02	241	9	3	4	243	10180	9942	2e-102	375	Neisseria meningitidis 73704 gnm73704.contig.40, whole genome shotgun sequence
NrsA	NZ_APSL01000038.1	95.44	241	9	2	4	243	3066	2827	9e-105	383	Neisseria meningitidis 75643 gnm75643.contig.37, whole genome shotgun sequence
NrsA	NZ_APSM01000015.1	95.44	241	9	2	4	243	13983	14222	9e-105	383	Neisseria meningitidis 75689 gnm75689.contig.14, whole genome shotgun sequence
NrsA	NZ_ANSG01000013.1	95.44	241	9	2	4	243	35241	35002	9e-105	383	Neisseria meningitidis 77221 NM77221.contig.12, whole genome shotgun sequence
NrsA	NC_017501.1	95.85	241	8	2	4	243	1591316	1591555	2e-106	388	Neisseria meningitidis 8013, complete genome
NrsA	NZ_ALXV01000011.1	95.85	241	8	2	4	243	71443	71204	2e-106	388	Neisseria meningitidis 80179 NM80179.contig.10, whole genome shotgun sequence
NrsA	NZ_APTT01000059.1	95.83	240	9	1	4	243	12811	12573	7e-106	387	Neisseria meningitidis 81858 gnm81858.contig.58, whole genome shotgun sequence
NrsA	NZ_ANQZ01000008.1	95.44	241	9	2	4	243	99956	99717	9e-105	383	Neisseria meningitidis 87255 NM87255.contig.7, whole genome shotgun sequence
NrsA	NZ_ANRD01000009.1	95.83	240	9	1	4	243	308903	308665	7e-106	387	Neisseria meningitidis 88050 NM88050.contig.8, whole genome shotgun sequence
NrsA	NZ_ALXW01000010.1	96.27	241	7	2	4	243	162222	161983	4e-108	394	Neisseria meningitidis 92045 NM92045.contig.9, whole genome shotgun sequence
NrsA	NZ_ALXM01000010.1	96.12	232	8	1	4	235	99949	99719	4e-103	377	Neisseria meningitidis 93003 NM93003.contig.9, whole genome shotgun sequence
NrsA	NZ_ALXN01000015.1	95.44	241	9	2	4	243	35783	35544	9e-105	383	Neisseria meningitidis 93004 NM93004.contig.14, whole genome shotgun sequence
NrsA	NZ_APSK01000035.1	95.83	240	9	1	4	243	10250	10012	7e-106	387	Neisseria meningitidis 94018 gnm94018.contig.34, whole genome shotgun sequence
NrsA	NZ_ANRR01000007.1	95.02	241	10	2	4	243	168324	168085	4e-103	377	Neisseria meningitidis 9506 NM9506.contig.6, whole genome shotgun sequence
NrsA	NZ_ANRX01000007.1	95.83	240	9	1	4	243	127020	126782	7e-106	387	Neisseria meningitidis 96023 NM96023.contig.6, whole genome shotgun sequence
NrsA	NZ_APSV01000040.1	95.83	240	9	1	4	243	9882	9644	7e-106	387	Neisseria meningitidis 96024 gnm96024.contig.39, whole genome shotgun sequence
NrsA	NZ_AVNK01000050.1	97.08	240	6	1	4	243	36240	36002	7e-111	403	Neisseria meningitidis 96037 gnm96037.contig.49, whole genome shotgun sequence
NrsA	NZ_APSJ01000044.1	95.44	241	9	2	4	243	10023	9784	9e-105	383	Neisseria meningitidis 96060 gnm96060.contig.43, whole genome shotgun sequence
NrsA	NZ_APSW01000041.1	95.83	240	9	1	4	243	9880	9642	7e-106	387	Neisseria meningitidis 97008 gnm97008.contig.40, whole genome shotgun sequence
NrsA	NZ_ANRI01000008.1	95.02	241	10	2	4	243	69303	69064	4e-103	377	Neisseria meningitidis 97014 NM97014.contig.7, whole genome shotgun sequence
NrsA	NZ_APSO01000029.1	95.83	240	9	1	4	243	28886	29124	7e-106	387	Neisseria meningitidis 97018 gnm97018.contig.28_1, whole genome shotgun sequence
NrsA	NZ_APSO01000041.1	95.83	240	9	1	4	243	22370	22132	7e-106	387	Neisseria meningitidis 97018 gnm97018.contig.40_1, whole genome shotgun sequence
NrsA	NZ_APSO01000042.1	95.83	240	9	1	4	243	21200	20962	7e-106	387	Neisseria meningitidis 97018 gnm97018.contig.41_1, whole genome shotgun sequence
NrsA	NZ_ANSA01000010.1	95.83	240	9	1	4	243	156025	155787	7e-106	387	Neisseria meningitidis 97020 NM97020.contig.9, whole genome shotgun sequence
NrsA	NZ_ANRC01000008.1	95.02	241	10	2	4	243	137959	137720	4e-103	377	Neisseria meningitidis 97021 NM97021.contig.7, whole genome shotgun sequence
NrsA	NZ_APSU01000038.1	95.83	240	9	1	4	243	10032	9794	7e-106	387	Neisseria meningitidis 97027 gnm97027.contig.37, whole genome shotgun sequence
NrsA	NZ_ANRS01000012.1	95.02	241	10	2	4	243	10483	10244	4e-103	377	Neisseria meningitidis 9757 NM9757.contig.11, whole genome shotgun sequence
NrsA	NZ_APUM01000042.1	95.02	241	10	2	4	243	10199	9960	4e-103	377	Neisseria meningitidis 98002 gnm98002.contig.41, whole genome shotgun sequence
NrsA	NZ_APSX01000046.1	95.83	240	9	1	4	243	10251	10013	7e-106	387	Neisseria meningitidis 98005 gnm98005.contig.45, whole genome shotgun sequence
NrsA	NZ_ALXU01000017.1	95.44	241	9	2	4	243	50345	50106	9e-105	383	Neisseria meningitidis 98008 NM98008.contig.16, whole genome shotgun sequence
NrsA	NZ_ANRA01000013.1	95.44	241	9	2	4	243	99892	99653	9e-105	383	Neisseria meningitidis 98080 NM98080.contig.12, whole genome shotgun sequence
NrsA	NZ_APBS01000032.1	97.92	240	4	1	4	243	31904	31666	3e-114	414	Neisseria meningitidis 992008 gnmJP992008.contig.31, whole genome shotgun sequence
NrsA	NC_013016.1	95.44	241	9	2	4	243	693368	693129	9e-105	383	Neisseria meningitidis alpha14 complete genome
NrsA	NC_017505.1	95.44	241	9	2	4	243	787366	787127	9e-105	383	Neisseria meningitidis alpha710, complete genome
NrsA	NZ_GL397187.1	95.44	241	9	2	4	243	1243445	1243684	9e-105	383	Neisseria meningitidis ATCC 13091 genomic scaffold SCAFFOLD1, whole genome shotgun sequence
NrsA	NZ_AEQJ01000034.1	95.02	241	10	2	4	243	147675	147914	4e-103	377	Neisseria meningitidis CU385 gnmcu385c.contig.33, whole genome shotgun sequence
NrsA	NZ_AJJX01000032.1	97.92	240	4	1	4	243	18753	18515	3e-114	414	Neisseria meningitidis DE9622 Nm_DE9622_contig032, whole genome shotgun sequence
NrsA	NZ_AJJW01000010.1	97.92	240	4	1	4	243	4839	5077	3e-114	414	Neisseria meningitidis DE9686 Nm_DE9686_contig010, whole genome shotgun sequence
NrsA	NZ_AJJY01000008.1	97.92	240	4	1	4	243	33738	33500	3e-114	414	Neisseria meningitidis DE9938 Nm_DE9938_contig008, whole genome shotgun sequence
NrsA	NZ_AEQI01000032.1	95.44	241	9	2	4	243	111276	111515	9e-105	383	Neisseria meningitidis ES14902 gnmes14902.contig.31, whole genome shotgun sequence
NrsA	NC_017513.1	95.44	241	9	2	4	243	734840	734601	9e-105	383	Neisseria meningitidis G2136, complete genome
NrsA	NC_017516.1	95.44	241	9	2	4	243	1520764	1521003	9e-105	383	Neisseria meningitidis H44/76, complete genome
NrsA	NZ_JPTA01000001.1	95.44	241	9	2	4	243	50689	50450	9e-105	383	Neisseria meningitidis isolate 2419 contig1, whole genome shotgun sequence
NrsA	NZ_CP006869.1	97.92	240	4	1	4	243	604395	604633	3e-114	414	Neisseria meningitidis LNP21362, complete genome
NrsA	NZ_AEQL01000038.1	96.12	232	8	1	4	235	112540	112770	4e-103	377	Neisseria meningitidis M01-240013 gnmgb013c.contig.37, whole genome shotgun sequence
NrsA	NC_017514.1	97.92	240	4	1	4	243	1473635	1473873	3e-114	414	Neisseria meningitidis M01-240149, complete genome
NrsA	NC_017517.1	95.44	241	9	2	4	243	813128	812889	9e-105	383	Neisseria meningitidis M01-240355, complete genome
NrsA	NC_017515.1	96.12	232	8	1	4	235	1509935	1510165	4e-103	377	Neisseria meningitidis M04-240196, complete genome
NrsA	NZ_AEQH01000019.1	97.92	240	4	1	4	243	121300	121538	3e-114	414	Neisseria meningitidis M0579 gnmm0579c.contig.18, whole genome shotgun sequence
NrsA	NZ_CP007668.1	97.92	240	4	1	4	243	1780861	1780623	3e-114	414	Neisseria meningitidis M0579, complete genome
NrsA	NZ_ANRJ01000014.1	95.02	241	10	2	4	243	69219	68980	4e-103	377	Neisseria meningitidis M13255 NM13255.contig.13, whole genome shotgun sequence
NrsA	NZ_APTW01000043.1	95.02	241	10	2	4	243	10016	9777	4e-103	377	Neisseria meningitidis M13265 gnm13265.contig.42, whole genome shotgun sequence
NrsA	NZ_AEQG01000034.1	95.44	241	9	2	4	243	31271	31510	9e-105	383	Neisseria meningitidis M13399 gnmm13399.contig.33, whole genome shotgun sequence
NrsA	NZ_AEQF01000032.1	95.44	241	9	2	4	243	46807	47046	9e-105	383	Neisseria meningitidis M6190 gnmm6190c.contig.31, whole genome shotgun sequence
NrsA	NZ_ANRN01000013.1	95.44	241	9	2	4	243	55969	55730	9e-105	383	Neisseria meningitidis M7089 NM7089.contig.12, whole genome shotgun sequence
NrsA	NZ_ANRO01000013.1	95.44	241	9	2	4	243	167015	166776	9e-105	383	Neisseria meningitidis M7124 NM7124.contig.12, whole genome shotgun sequence
NrsA	NZ_CP009419.1	95.44	241	9	2	4	243	1009450	1009211	9e-105	383	Neisseria meningitidis M7124, complete genome
NrsA	NC_003112.2	95.02	241	10	2	4	243	783330	783091	4e-103	377	Neisseria meningitidis MC58 chromosome, complete genome
NrsA	NZ_AEQD01000063.1	94.61	241	10	3	4	243	9013	9251	7e-101	370	Neisseria meningitidis N1568 menX.contig.62, whole genome shotgun sequence
NrsA	NZ_AVNQ01000041.1	97.92	240	4	1	4	243	10117	9879	3e-114	414	Neisseria meningitidis NM003 gnm003.contig.40, whole genome shotgun sequence
NrsA	NZ_AVNO01000049.1	95.44	241	9	2	4	243	10361	10122	9e-105	383	Neisseria meningitidis NM045 gnm045.contig.48, whole genome shotgun sequence
NrsA	NZ_AVNS01000048.1	97.92	240	4	1	4	243	18409	18171	3e-114	414	Neisseria meningitidis NM0552 gnm0552.contig.48_1, whole genome shotgun sequence
NrsA	NZ_ARYF01000001.1	96.68	241	6	2	4	243	75316	75555	9e-110	399	Neisseria meningitidis Nm10259 J13601000001, whole genome shotgun sequence
NrsA	NZ_AGBT01000014.1	95.04	242	9	2	4	243	26017	26257	4e-103	377	Neisseria meningitidis Nm1140 contig00014, whole genome shotgun sequence
NrsA	NZ_APUR01000051.1	96.25	240	8	1	4	243	9760	9522	2e-107	392	Neisseria meningitidis NM115 gnm115.contig.50, whole genome shotgun sequence
NrsA	NZ_ANRQ01000011.1	95.44	241	9	2	4	243	50858	50619	9e-105	383	Neisseria meningitidis NM126 NM126.contig.10, whole genome shotgun sequence
NrsA	NZ_APTF01000056.1	95.44	241	9	2	4	243	9987	9748	9e-105	383	Neisseria meningitidis NM133 gnm133.contig.55, whole genome shotgun sequence
NrsA	NZ_APUL01000043.1	96.27	241	7	2	4	243	10378	10139	4e-108	394	Neisseria meningitidis NM134 gnm134.contig.42, whole genome shotgun sequence
NrsA	NZ_ALXP01000015.1	95.44	241	9	2	4	243	50324	50085	9e-105	383	Neisseria meningitidis NM140 NM140.contig.14, whole genome shotgun sequence
NrsA	NZ_AVNR01000053.1	96.68	241	6	2	4	243	9765	9526	9e-110	399	Neisseria meningitidis NM1476 gnm1476.contig.53_1, whole genome shotgun sequence
NrsA	NZ_APTP01000047.1	95.44	241	9	2	4	243	10186	9947	9e-105	383	Neisseria meningitidis NM1482 gnm1482.contig.46_1, whole genome shotgun sequence
NrsA	NZ_APTQ01000046.1	95.44	241	9	2	4	243	9888	9649	9e-105	383	Neisseria meningitidis NM1495 gnm1495.contig.45, whole genome shotgun sequence
NrsA	NZ_APVC01000038.1	95.85	241	8	2	4	243	10393	10154	2e-106	388	Neisseria meningitidis NM165 gnm165.contig.37, whole genome shotgun sequence
NrsA	NZ_ANRP01000010.1	95.44	241	9	2	4	243	167741	167502	9e-105	383	Neisseria meningitidis NM174 NM174.contig.9, whole genome shotgun sequence
NrsA	NZ_ALXQ01000012.1	95.44	241	9	2	4	243	50092	49853	9e-105	383	Neisseria meningitidis NM183 NM183.contig.11, whole genome shotgun sequence
NrsA	NZ_AGRR01000146.1	95.44	241	8	3	4	243	9669	9431	3e-104	381	Neisseria meningitidis NM220 ntnm06c.contig.193, whole genome shotgun sequence
NrsA	NZ_APTG01000051.1	95.44	241	9	2	4	243	9982	9743	9e-105	383	Neisseria meningitidis NM23 gnm23.contig.50, whole genome shotgun sequence
NrsA	NZ_AGRQ01000105.1	95.85	241	8	2	4	243	9665	9426	2e-106	388	Neisseria meningitidis NM233 ntnm05c.contig.104, whole genome shotgun sequence
NrsA	NZ_ALXO01000013.1	96.68	241	6	2	4	243	102248	102009	9e-110	399	Neisseria meningitidis NM255 NM255.contig.12, whole genome shotgun sequence
NrsA	NZ_ALXX01000009.1	96.68	241	6	2	4	243	100432	100193	9e-110	399	Neisseria meningitidis NM2657 gnm2657.contig.8, whole genome shotgun sequence
NrsA	NZ_APUZ01000050.1	95.85	241	8	2	4	243	9756	9517	2e-106	388	Neisseria meningitidis NM27 gnm27.contig.50_1, whole genome shotgun sequence
NrsA	NZ_APUQ01000044.1	95.85	241	8	2	4	243	9973	9734	2e-106	388	Neisseria meningitidis NM271 gnm271.contig.43, whole genome shotgun sequence
NrsA	NZ_AGBP01000072.1	95.44	241	9	2	4	243	71388	71627	9e-105	383	Neisseria meningitidis Nm2732 contig00073, whole genome shotgun sequence
NrsA	NZ_ALXR01000008.1	95.44	241	9	2	4	243	102162	101923	9e-105	383	Neisseria meningitidis NM2781 NM2781.contig.7, whole genome shotgun sequence
NrsA	NZ_ALXY01000009.1	95.04	242	9	2	4	243	99719	99479	4e-103	377	Neisseria meningitidis NM2795 NM2795.contig.8, whole genome shotgun sequence
NrsA	NZ_AVNW01000047.1	95.02	241	9	3	4	243	35073	34835	2e-102	375	Neisseria meningitidis NM2866 gnm2866.contig.46, whole genome shotgun sequence
NrsA	NZ_ALYA01000011.1	95.85	241	8	2	4	243	123404	123165	2e-106	388	Neisseria meningitidis NM3001 NM3001.contig.10, whole genome shotgun sequence
NrsA	NZ_APUT01000058.1	95.85	241	8	2	4	243	10410	10171	2e-106	388	Neisseria meningitidis NM3042 gnm3042.contig.57, whole genome shotgun sequence
NrsA	NZ_ALXZ01000019.1	95.44	241	9	2	4	243	51144	50905	9e-105	383	Neisseria meningitidis NM3081 NM3081.contig.20, whole genome shotgun sequence
NrsA	NZ_AGBO01000056.1	95.85	241	8	2	4	243	60983	61222	2e-106	388	Neisseria meningitidis Nm3127 contig00059, whole genome shotgun sequence
NrsA	NZ_APTO01000054.1	95.44	241	9	2	4	243	10144	9905	9e-105	383	Neisseria meningitidis NM313 gnm313.contig.53, whole genome shotgun sequence
NrsA	NZ_APUV01000053.1	95.44	241	8	3	4	243	10117	9879	3e-104	381	Neisseria meningitidis NM3131 gnm3131.contig.52, whole genome shotgun sequence
NrsA	NZ_AVNN01000042.1	97.92	240	4	1	4	243	10357	10119	3e-114	414	Neisseria meningitidis NM3139 gnm3139.contig.41, whole genome shotgun sequence
NrsA	NZ_AVNM01000055.1	95.02	241	10	2	4	243	10158	9919	4e-103	377	Neisseria meningitidis NM3141 gnm3141.contig.55_1, whole genome shotgun sequence
NrsA	NZ_APUW01000042.1	95.44	241	8	3	4	243	9984	9746	3e-104	381	Neisseria meningitidis NM3144 gnm3144.contig.41, whole genome shotgun sequence
NrsA	NZ_APTX01000040.1	95.44	241	9	2	4	243	10089	9850	9e-105	383	Neisseria meningitidis NM3147 gnm3147.contig.39, whole genome shotgun sequence
NrsA	NZ_APUX01000049.1	95.44	241	8	3	4	243	9962	9724	3e-104	381	Neisseria meningitidis NM3158 gnm3158.contig.48, whole genome shotgun sequence
NrsA	NZ_APUY01000043.1	95.44	241	8	3	4	243	9982	9744	3e-104	381	Neisseria meningitidis NM3164 gnm3164.contig.42, whole genome shotgun sequence
NrsA	NZ_AVNU01000046.1	96.68	241	6	2	4	243	10039	9800	9e-110	399	Neisseria meningitidis NM3173 gnm3173.contig.48, whole genome shotgun sequence
NrsA	NZ_APTH01000049.1	95.44	241	9	2	4	243	10084	9845	9e-105	383	Neisseria meningitidis NM32 gnm32.contig.48, whole genome shotgun sequence
NrsA	NZ_APUU01000049.1	95.44	241	8	3	4	243	10117	9879	3e-104	381	Neisseria meningitidis NM3222 gnm3222.contig.48, whole genome shotgun sequence
NrsA	NZ_APVD01000046.1	95.85	241	8	2	4	243	10409	10170	2e-106	388	Neisseria meningitidis NM3223 gnm3223.contig.45, whole genome shotgun sequence
NrsA	NZ_AVNV01000061.1	97.92	240	4	1	4	243	10281	10043	3e-114	414	Neisseria meningitidis NM3230 gnm3230.contig.60, whole genome shotgun sequence
NrsA	NZ_APTI01000045.1	95.44	241	9	2	4	243	13242	13003	9e-105	383	Neisseria meningitidis NM35 gnm35.contig.44, whole genome shotgun sequence
NrsA	NZ_APTJ01000043.1	95.44	241	9	2	4	243	10197	9958	9e-105	383	Neisseria meningitidis NM36 gnm36.contig.42, whole genome shotgun sequence
NrsA	NZ_ANSD01000009.1	95.83	240	9	1	4	243	126462	126224	7e-106	387	Neisseria meningitidis NM3642 NM3642.contig.8, whole genome shotgun sequence
NrsA	NZ_ANSC01000004.1	95.44	241	9	2	4	243	170965	170726	9e-105	383	Neisseria meningitidis NM3652 NM3652.contig.3, whole genome shotgun sequence
NrsA	NZ_ANRK01000012.1	96.68	241	6	2	4	243	70327	70088	9e-110	399	Neisseria meningitidis NM418 NM418.contig.11, whole genome shotgun sequence
NrsA	NZ_ANQY01000014.1	96.68	241	6	2	4	243	69522	69283	9e-110	399	Neisseria meningitidis NM422 NM422.contig.13, whole genome shotgun sequence
NrsA	NZ_APTK01000051.1	95.44	241	9	2	4	243	51763	51524	9e-105	383	Neisseria meningitidis NM43 gnm43.contig.50, whole genome shotgun sequence
NrsA	NZ_APTV01000061.1	95.02	241	10	2	4	243	20437	20198	4e-103	377	Neisseria meningitidis NM477 gnm477.contig.60, whole genome shotgun sequence
NrsA	NZ_APVA01000044.1	95.85	241	8	2	4	243	9755	9516	2e-106	388	Neisseria meningitidis NM51 gnm51.contig.43, whole genome shotgun sequence
NrsA	NZ_AVNT01000051.1	97.92	240	4	1	4	243	19117	18879	3e-114	414	Neisseria meningitidis NM518 gnm518.contig.51, whole genome shotgun sequence
NrsA	NZ_ALXT01000012.1	95.44	241	9	2	4	243	101486	101247	9e-105	383	Neisseria meningitidis NM576 NM576.contig.11, whole genome shotgun sequence
NrsA	NZ_ANRL01000011.1	95.44	241	9	2	4	243	137001	136762	9e-105	383	Neisseria meningitidis NM586 NM586.contig.10, whole genome shotgun sequence
NrsA	NZ_APTC01000054.1	95.83	240	9	1	4	243	15598	15360	7e-106	387	Neisseria meningitidis NM604 gnm604.contig.53, whole genome shotgun sequence
NrsA	NZ_APTD01000045.1	95.83	240	9	1	4	243	10244	10006	7e-106	387	Neisseria meningitidis NM606 gnm606.contig.44, whole genome shotgun sequence
NrsA	NZ_APTE01000046.1	95.83	240	9	1	4	243	10021	9783	7e-106	387	Neisseria meningitidis NM607 gnm607.contig.45, whole genome shotgun sequence
NrsA	NZ_AGBR01000169.1	95.85	241	8	2	4	243	370	609	2e-106	388	Neisseria meningitidis Nm6756 contig00194, whole genome shotgun sequence
NrsA	NZ_AGBQ01000085.1	95.44	241	9	2	4	243	9572	9333	9e-105	383	Neisseria meningitidis Nm6938 contig00087, whole genome shotgun sequence
NrsA	NZ_ANRM01000008.1	95.44	241	9	2	4	243	135977	135738	9e-105	383	Neisseria meningitidis NM762 NM762.contig.7, whole genome shotgun sequence
NrsA	NZ_APVB01000044.1	95.85	241	8	2	4	243	10400	10161	2e-106	388	Neisseria meningitidis NM80 gnm80.contig.43, whole genome shotgun sequence
NrsA	NZ_AGBN01000081.1	95.85	241	8	2	4	243	124738	124977	2e-106	388	Neisseria meningitidis Nm8187 contig00090, whole genome shotgun sequence
NrsA	NZ_APTL01000050.1	95.44	241	9	2	4	243	10037	9798	9e-105	383	Neisseria meningitidis NM82 gnm82.contig.49, whole genome shotgun sequence
NrsA	NZ_AGBS01000090.1	95.45	242	8	2	4	243	369	609	9e-105	383	Neisseria meningitidis Nm8663 contig00095, whole genome shotgun sequence
NrsA	NZ_APUS01000055.1	95.85	241	8	2	4	243	10005	9766	2e-106	388	Neisseria meningitidis NM90 gnm90.contig.54, whole genome shotgun sequence
NrsA	NZ_APTM01000047.1	95.44	241	9	2	4	243	66759	66520	9e-105	383	Neisseria meningitidis NM94 gnm94.contig.46, whole genome shotgun sequence
NrsA	NZ_ARYG01000001.1	96.68	241	6	2	4	243	50100	49861	9e-110	399	Neisseria meningitidis Nm9418 J13701000001, whole genome shotgun sequence
NrsA	NZ_APTN01000049.1	95.44	241	9	2	4	243	9896	9657	9e-105	383	Neisseria meningitidis NM95 gnm95.contig.48, whole genome shotgun sequence
NrsA	NZ_AEPJ01000107.1	95.85	241	8	2	4	243	30983	31222	2e-106	388	Neisseria meningitidis NS44 contig00107, whole genome shotgun sequence
NrsA	NC_017518.1	97.92	240	4	1	4	243	861149	860911	3e-114	414	Neisseria meningitidis NZ-05/33, complete genome
NrsA	NZ_AEQE01000087.1	97.5	240	4	2	4	243	31796	32033	2e-112	409	Neisseria meningitidis OX99.30304 gnmox.contig.86, whole genome shotgun sequence
NrsA	NC_003116.1	95.83	240	9	1	4	243	930912	930674	7e-106	387	Neisseria meningitidis serogroup A strain Z2491 complete genome
NrsA	NC_008767.1	95.44	241	9	2	4	243	726139	725900	9e-105	383	Neisseria meningitidis serogroup C FAM18 complete genome
NrsA	NZ_CP007524.1	95.83	240	9	1	4	243	938252	938014	7e-106	387	Neisseria meningitidis strain 510612, complete genome
NrsA	NZ_LWLL01000038.1	95.44	241	9	2	4	243	9956	9717	9e-105	383	Neisseria meningitidis strain 85Mo NODE_38_length_18495_cov_32.9643_ID_75, whole genome shotgun sequence
NrsA	NZ_LWLO01000002.1	95.44	241	9	2	4	243	21665	21904	9e-105	383	Neisseria meningitidis strain 87Mo NODE_2_length_88989_cov_44.5959_ID_3, whole genome shotgun sequence
NrsA	NZ_CP007667.1	95.44	241	9	2	4	243	1146973	1146734	9e-105	383	Neisseria meningitidis strain B6116/77, complete genome
NrsA	NZ_CP012392.1	95.85	241	8	2	4	243	1477693	1477932	2e-106	388	Neisseria meningitidis strain DE10444, complete genome
NrsA	NZ_CP012393.1	95.44	241	9	2	4	243	724089	723850	9e-105	383	Neisseria meningitidis strain DE8555, complete genome
NrsA	NZ_CP012391.1	97.92	240	4	1	4	243	797539	797301	3e-114	414	Neisseria meningitidis strain DE8669, complete genome
NrsA	NZ_CP016684.1	95.44	241	9	2	4	243	1552465	1552226	9e-105	383	Neisseria meningitidis strain L91543, complete genome
NrsA	NZ_CP016650.1	95.44	241	9	2	4	243	637913	638152	9e-105	383	Neisseria meningitidis strain M07149, complete genome
NrsA	NZ_CP016675.1	95.44	241	9	2	4	243	169367	169128	9e-105	383	Neisseria meningitidis strain M07161, complete genome
NrsA	NZ_CP016644.1	95.44	241	9	2	4	243	632657	632418	9e-105	383	Neisseria meningitidis strain M07162, complete genome
NrsA	NZ_CP016880.1	95.44	241	9	2	4	243	1816734	1816495	9e-105	383	Neisseria meningitidis strain M07165 whole genome shotgun sequence
NrsA	NZ_CP016881.1	95.44	241	9	2	4	243	717791	718030	9e-105	383	Neisseria meningitidis strain M07999 whole genome shotgun sequence
NrsA	NZ_CP016681.1	95.44	241	9	2	4	243	1070344	1070105	9e-105	383	Neisseria meningitidis strain M08000, complete genome
NrsA	NZ_CP016652.1	95.44	241	9	2	4	243	1133802	1134041	9e-105	383	Neisseria meningitidis strain M08001, complete genome
NrsA	NZ_CP016665.1	95.44	241	9	2	4	243	1453187	1452948	9e-105	383	Neisseria meningitidis strain M09261, complete genome
NrsA	NZ_CP016648.1	95.44	241	9	2	4	243	4257	4496	9e-105	383	Neisseria meningitidis strain M09293, complete genome
NrsA	NZ_CP009422.1	95.44	241	9	2	4	243	1595714	1595475	9e-105	383	Neisseria meningitidis strain M10208, complete genome
NrsA	NZ_CP016645.1	95.44	241	9	2	4	243	1665766	1666005	9e-105	383	Neisseria meningitidis strain M12752, complete genome
NrsA	NZ_JRFH01000102.1	95.44	241	9	2	4	243	185	424	9e-105	383	Neisseria meningitidis strain M1412 M1412-60X_c102, whole genome shotgun sequence
NrsA	NZ_JRFG01000011.1	95.44	241	9	2	4	243	379172	379411	9e-105	383	Neisseria meningitidis strain M20599 M20599_contig_11, whole genome shotgun sequence
NrsA	NZ_CP016674.1	95.44	241	9	2	4	243	746462	746223	9e-105	383	Neisseria meningitidis strain M22160, complete genome
NrsA	NZ_CP016649.1	95.44	241	9	2	4	243	2003040	2002801	9e-105	383	Neisseria meningitidis strain M22189, complete genome
NrsA	NZ_CP016683.1	95.44	241	9	2	4	243	363507	363746	9e-105	383	Neisseria meningitidis strain M22191, complete genome
NrsA	NZ_CP016627.1	95.44	241	9	2	4	243	2170220	2170459	9e-105	383	Neisseria meningitidis strain M22718, complete genome
NrsA	NZ_CP016663.1	95.44	241	9	2	4	243	457577	457816	9e-105	383	Neisseria meningitidis strain M22722, complete genome
NrsA	NZ_CP016679.1	95.44	241	9	2	4	243	1224053	1224292	9e-105	383	Neisseria meningitidis strain M22740, complete genome
NrsA	NZ_CP016657.1	95.44	241	9	2	4	243	659651	659890	9e-105	383	Neisseria meningitidis strain M22745, complete genome
NrsA	NZ_CP016882.1	95.44	241	9	2	4	243	138982	139221	9e-105	383	Neisseria meningitidis strain M22747 whole genome shotgun sequence
NrsA	NZ_CP016653.1	95.44	241	9	2	4	243	103025	102786	9e-105	383	Neisseria meningitidis strain M22748, complete genome
NrsA	NZ_CP016669.1	95.44	241	9	2	4	243	706244	706005	9e-105	383	Neisseria meningitidis strain M22759, complete genome
NrsA	NZ_CP016656.1	95.44	241	9	2	4	243	295782	296021	9e-105	383	Neisseria meningitidis strain M22769, complete genome
NrsA	NZ_CP016655.1	95.44	241	9	2	4	243	1134177	1134416	9e-105	383	Neisseria meningitidis strain M22772, complete genome
NrsA	NZ_CP016671.1	96.68	241	6	2	4	243	320687	320448	9e-110	399	Neisseria meningitidis strain M22783, complete genome
NrsA	NZ_CP016884.1	95.44	241	9	2	4	243	1731284	1731523	9e-105	383	Neisseria meningitidis strain M22797 whole genome shotgun sequence
NrsA	NZ_CP016659.1	95.44	241	9	2	4	243	512469	512230	9e-105	383	Neisseria meningitidis strain M22801, complete genome
NrsA	NZ_CP016660.1	96.68	241	6	2	4	243	1011596	1011835	9e-110	399	Neisseria meningitidis strain M22804, complete genome
NrsA	NZ_CP016647.1	96.68	241	6	2	4	243	254047	253808	9e-110	399	Neisseria meningitidis strain M22809, complete genome
NrsA	NZ_CP016654.1	96.68	241	6	2	4	243	870046	869807	9e-110	399	Neisseria meningitidis strain M22811, complete genome
NrsA	NZ_CP016646.1	96.68	241	6	2	4	243	1271873	1271634	9e-110	399	Neisseria meningitidis strain M22819, complete genome
NrsA	NZ_CP016680.1	96.68	241	6	2	4	243	910190	910429	9e-110	399	Neisseria meningitidis strain M22822, complete genome
NrsA	NZ_CP016672.1	96.68	241	6	2	4	243	1785104	1785343	9e-110	399	Neisseria meningitidis strain M22828, complete genome
NrsA	NZ_CP016662.1	95.44	241	9	2	4	243	131249	131488	9e-105	383	Neisseria meningitidis strain M23413, complete genome
NrsA	NZ_CP016682.1	96.68	241	6	2	4	243	1891048	1891287	9e-110	399	Neisseria meningitidis strain M24705, complete genome
NrsA	NZ_CP016658.1	95.44	241	9	2	4	243	292056	292295	9e-105	383	Neisseria meningitidis strain M24730, complete genome
NrsA	NZ_CP016664.1	95.44	241	9	2	4	243	1688287	1688048	9e-105	383	Neisseria meningitidis strain M25070, complete genome
NrsA	NZ_CP016885.1	95.44	241	9	2	4	243	1821951	1821712	9e-105	383	Neisseria meningitidis strain M25073 whole genome shotgun sequence
NrsA	NZ_CP016886.1	95.44	241	9	2	4	243	1821300	1821061	9e-105	383	Neisseria meningitidis strain M25074 whole genome shotgun sequence
NrsA	NZ_CP016670.1	95.44	241	9	2	4	243	1771644	1771883	9e-105	383	Neisseria meningitidis strain M25087, complete genome
NrsA	NZ_CP016678.1	95.44	241	9	2	4	243	822393	822154	9e-105	383	Neisseria meningitidis strain M25419, complete genome
NrsA	NZ_CP016661.1	95.44	241	9	2	4	243	1871154	1871393	9e-105	383	Neisseria meningitidis strain M25438, complete genome
NrsA	NZ_CP016677.1	95.44	241	9	2	4	243	807462	807223	9e-105	383	Neisseria meningitidis strain M25456, complete genome
NrsA	NZ_CP016673.1	95.44	241	9	2	4	243	1417730	1417491	9e-105	383	Neisseria meningitidis strain M25459, complete genome
NrsA	NZ_CP016666.1	95.44	241	9	2	4	243	1622082	1622321	9e-105	383	Neisseria meningitidis strain M25462, complete genome
NrsA	NZ_CP016668.1	95.44	241	9	2	4	243	284936	284697	9e-105	383	Neisseria meningitidis strain M25472, complete genome
NrsA	NZ_CP016651.1	95.44	241	9	2	4	243	1600156	1600395	9e-105	383	Neisseria meningitidis strain M25474, complete genome
NrsA	NZ_CP016676.1	95.44	241	9	2	4	243	694242	694481	9e-105	383	Neisseria meningitidis strain M25476, complete genome
NrsA	NZ_CP016667.1	95.44	241	9	2	4	243	2171693	2171932	9e-105	383	Neisseria meningitidis strain M27559, complete genome
NrsA	NZ_JREU01000001.1	95.44	241	9	2	4	243	1009861	1009622	9e-105	383	Neisseria meningitidis strain NM3681 NM3681_contig_1, whole genome shotgun sequence
NrsA	NZ_CP009420.1	95.44	241	9	2	4	243	802863	802624	9e-105	383	Neisseria meningitidis strain NM3682, complete genome
NrsA	NZ_CP009421.1	95.44	241	9	2	4	243	673080	672841	9e-105	383	Neisseria meningitidis strain NM3683, complete genome
NrsA	NZ_CP009418.1	95.44	241	9	2	4	243	373292	373531	9e-105	383	Neisseria meningitidis strain NM3686, complete genome
NrsA	NZ_JRET01000004.1	95.44	241	9	2	4	243	727600	727361	9e-105	383	Neisseria meningitidis strain NM3687 NM3687_contig_5, whole genome shotgun sequence
NrsA	NZ_MDSH01000164.1	95.44	241	9	2	4	243	9949	9710	9e-105	383	Neisseria meningitidis strain VB13856 NODE_5_length_66793_cov_56.6878_ID_9, whole genome shotgun sequence
NrsA	NZ_MDSI01000135.1	95.44	241	9	2	4	243	9970	9731	9e-105	383	Neisseria meningitidis strain VB15548 NODE_35_length_18820_cov_48.3485_ID_69, whole genome shotgun sequence
NrsA	NZ_CP012394.1	95.44	241	9	2	4	243	721899	721660	9e-105	383	Neisseria meningitidis strain WUE2121, complete genome
NrsA	NC_017512.1	95.42	240	10	1	4	243	701739	701501	3e-104	381	Neisseria meningitidis WUE 2594 complete genome

## Sheet: NrsB
Name	Accession number	% Identity	alignment length	mismatches	gap opens	q. start	q. end	s. start	s. end	evalue	bit score	Organism
NrsB	NZ_DS999929.1	87.79	213	26	0	1	213	419677	419465	8e-65	250	Neisseria gonorrhoeae 1291 supercont1.13 genomic scaffold, whole genome shotgun sequence
NrsB	NZ_DS999962.1	100	213	0	0	1	213	1195777	1195565	4e-108	394	Neisseria gonorrhoeae 35/02 supercont1.4 genomic scaffold, whole genome shotgun sequence
NrsB	NZ_ATQE01000035.1	87.79	213	26	0	1	213	52709	52497	8e-65	250	Neisseria gonorrhoeae ALB_2011_01-02 contig13, whole genome shotgun sequence
NrsB	NZ_ATQB01000297.1	87.79	213	26	0	1	213	22382	22170	8e-65	250	Neisseria gonorrhoeae ALB_2011_03_03 contig7, whole genome shotgun sequence
NrsB	NZ_ATQC01000057.1	87.79	213	26	0	1	213	21929	21717	8e-65	250	Neisseria gonorrhoeae ALB_2011_04_03 contig15, whole genome shotgun sequence
NrsB	NZ_ATQF01000068.1	87.79	213	26	0	1	213	14491	14703	8e-65	250	Neisseria gonorrhoeae ATL_2011_01_05 contig16, whole genome shotgun sequence
NrsB	NZ_ATQG01000287.1	87.79	213	26	0	1	213	22294	22082	8e-65	250	Neisseria gonorrhoeae ATL_2011_01_08 contig53, whole genome shotgun sequence
NrsB	NZ_ATQH01000135.1	87.79	213	26	0	1	213	22356	22144	8e-65	250	Neisseria gonorrhoeae ATL_2011_01_17 contig22, whole genome shotgun sequence
NrsB	NZ_ATQI01000029.1	87.79	213	26	0	1	213	14515	14727	8e-65	250	Neisseria gonorrhoeae ATL_2011_01-21 contig124, whole genome shotgun sequence
NrsB	NZ_ATQJ01000259.1	87.79	213	26	0	1	213	22132	21920	8e-65	250	Neisseria gonorrhoeae ATL_2011_01-25 contig82, whole genome shotgun sequence
NrsB	NZ_ATQK01000246.1	87.79	213	26	0	1	213	21916	21704	8e-65	250	Neisseria gonorrhoeae ATL_2011_05-08 contig37, whole genome shotgun sequence
NrsB	NZ_ATQL01000113.1	87.79	213	26	0	1	213	14531	14743	8e-65	250	Neisseria gonorrhoeae ATL_2011_05-13 contig20, whole genome shotgun sequence
NrsB	NZ_EQ972657.1	87.79	213	26	0	1	213	180774	180986	8e-65	250	Neisseria gonorrhoeae DGI18 supercont1.10 genomic scaffold, whole genome shotgun sequence
NrsB	NZ_GG749043.1	87.79	213	26	0	1	213	220846	221058	8e-65	250	Neisseria gonorrhoeae DGI2 genomic scaffold supercont1.28, whole genome shotgun sequence
NrsB	NZ_GG749389.1	87.79	213	26	0	1	213	179642	179854	8e-65	250	Neisseria gonorrhoeae F62 genomic scaffold supercont1.42, whole genome shotgun sequence
NrsB	NC_002946.2	100	213	0	0	1	213	677432	677644	4e-108	394	Neisseria gonorrhoeae FA 1090 chromosome, complete genome
NrsB	NZ_EQ972703.1	100	213	0	0	1	213	208455	208667	4e-108	394	Neisseria gonorrhoeae FA6140 supercont1.14 genomic scaffold, whole genome shotgun sequence
NrsB	NZ_ATPD01000407.1	87.79	213	26	0	1	213	21529	21317	8e-65	250	Neisseria gonorrhoeae GC1-182 contig47, whole genome shotgun sequence
NrsB	NZ_ATQM01000201.1	87.79	213	26	0	1	213	14491	14703	8e-65	250	Neisseria gonorrhoeae MIA_2011_02_02 contig28, whole genome shotgun sequence
NrsB	NZ_ATQN01000101.1	87.79	213	26	0	1	213	14491	14703	8e-65	250	Neisseria gonorrhoeae MIA_2011_03-09 contig19, whole genome shotgun sequence
NrsB	NZ_ATQO01000234.1	87.79	213	26	0	1	213	22544	22332	8e-65	250	Neisseria gonorrhoeae MIA_2011_03-10 contig5, whole genome shotgun sequence
NrsB	NZ_ATQP01000212.1	87.79	213	26	0	1	213	10071	10283	8e-65	250	Neisseria gonorrhoeae MIA_2011_05-10 contig46, whole genome shotgun sequence
NrsB	NZ_ATQQ01000178.1	87.79	213	26	0	1	213	10072	10284	8e-65	250	Neisseria gonorrhoeae MIA_2011_05-15 contig31, whole genome shotgun sequence
NrsB	NZ_ATQR01000090.1	87.79	213	26	0	1	213	6229	6017	8e-65	250	Neisseria gonorrhoeae MIA_2011_05-16 contig18, whole genome shotgun sequence
NrsB	NC_022240.1	87.79	213	26	0	1	213	677922	678134	8e-65	250	Neisseria gonorrhoeae MS11, complete genome
NrsB	NZ_ATQV01000112.1	99.53	213	1	0	1	213	21973	21761	2e-106	388	Neisseria gonorrhoeae MU_NG1 contig2, whole genome shotgun sequence
NrsB	NZ_ATRC01000317.1	87.79	213	26	0	1	213	14487	14699	8e-65	250	Neisseria gonorrhoeae MU_NG12 contig66, whole genome shotgun sequence
NrsB	NZ_ATRD01000090.1	87.79	213	26	0	1	213	21924	21712	8e-65	250	Neisseria gonorrhoeae MU_NG14 contig18, whole genome shotgun sequence
NrsB	NZ_ATRE01000124.1	87.79	213	26	0	1	213	14489	14701	8e-65	250	Neisseria gonorrhoeae MU_NG15 contig21, whole genome shotgun sequence
NrsB	NZ_ATRF01000011.1	87.79	213	26	0	1	213	21938	21726	8e-65	250	Neisseria gonorrhoeae MU_NG17 contig108, whole genome shotgun sequence
NrsB	NZ_ATRG01000013.1	87.79	213	26	0	1	213	14489	14701	8e-65	250	Neisseria gonorrhoeae MU_NG18 contig11, whole genome shotgun sequence
NrsB	NZ_ATRH01000304.1	87.79	213	26	0	1	213	22014	21802	8e-65	250	Neisseria gonorrhoeae MU_NG19 contig81, whole genome shotgun sequence
NrsB	NZ_ATRJ01000274.1	87.79	213	26	0	1	213	14490	14702	8e-65	250	Neisseria gonorrhoeae MU_NG21 contig35, whole genome shotgun sequence
NrsB	NZ_ATRK01000002.1	87.79	213	26	0	1	213	22299	22087	8e-65	250	Neisseria gonorrhoeae MU_NG23 contig10, whole genome shotgun sequence
NrsB	NZ_ATRL01000157.1	87.79	213	26	0	1	213	16523	16311	8e-65	250	Neisseria gonorrhoeae MU_NG25 contig24, whole genome shotgun sequence
NrsB	NZ_ATRM01000268.1	87.79	213	26	0	1	213	14489	14701	8e-65	250	Neisseria gonorrhoeae MU_NG26 contig42, whole genome shotgun sequence
NrsB	NZ_ATQW01000026.1	100	213	0	0	1	213	22380	22168	4e-108	394	Neisseria gonorrhoeae MU_NG3 contig121, whole genome shotgun sequence
NrsB	NZ_ATQX01000113.1	100	213	0	0	1	213	8522	8310	4e-108	394	Neisseria gonorrhoeae MU_NG4 contig20, whole genome shotgun sequence
NrsB	NZ_ATQY01000204.1	87.79	213	26	0	1	213	52608	52396	8e-65	250	Neisseria gonorrhoeae MU_NG5 contig30, whole genome shotgun sequence
NrsB	NZ_ATQZ01000124.1	99.53	213	1	0	1	213	21999	21787	2e-106	388	Neisseria gonorrhoeae MU_NG6 contig21, whole genome shotgun sequence
NrsB	NZ_ATRA01000297.1	87.79	213	26	0	1	213	14493	14705	8e-65	250	Neisseria gonorrhoeae MU_NG8 contig60, whole genome shotgun sequence
NrsB	NZ_ATRB01000365.1	87.79	213	26	0	1	213	21919	21707	8e-65	250	Neisseria gonorrhoeae MU_NG9 contig62, whole genome shotgun sequence
NrsB	NC_011035.1	87.79	213	26	0	1	213	995431	995219	8e-65	250	Neisseria gonorrhoeae NCCP11945, complete genome
NrsB	NZ_ATQS01000226.1	87.79	213	26	0	1	213	22015	21803	8e-65	250	Neisseria gonorrhoeae NOR_2011_03-06 contig45, whole genome shotgun sequence
NrsB	NZ_ATQT01000292.1	87.79	213	26	0	1	213	21930	21718	8e-65	250	Neisseria gonorrhoeae NYC_2011_05_07 contig56, whole genome shotgun sequence
NrsB	NZ_ATQU01000057.1	87.79	213	26	0	1	213	22010	21798	8e-65	250	Neisseria gonorrhoeae NYC_2011_05_13 contig15, whole genome shotgun sequence
NrsB	NZ_EQ972900.1	100	213	0	0	1	213	447997	447785	4e-108	394	Neisseria gonorrhoeae PID1 supercont1.18 genomic scaffold, whole genome shotgun sequence
NrsB	NZ_EQ972846.1	87.79	213	26	0	1	213	409899	409687	8e-65	250	Neisseria gonorrhoeae PID18 supercont1.13 genomic scaffold, whole genome shotgun sequence
NrsB	NZ_EQ972961.1	87.79	213	26	0	1	213	539246	539458	8e-65	250	Neisseria gonorrhoeae PID24-1 supercont1.31 genomic scaffold, whole genome shotgun sequence
NrsB	NZ_EQ973002.1	87.79	213	26	0	1	213	448767	448555	8e-65	250	Neisseria gonorrhoeae PID332 supercont1.18 genomic scaffold, whole genome shotgun sequence
NrsB	NZ_ATPK01000425.1	87.79	213	26	0	1	213	21529	21317	8e-65	250	Neisseria gonorrhoeae SK12684 contig89, whole genome shotgun sequence
NrsB	NZ_ATPM01000285.1	87.79	213	26	0	1	213	4537	4325	8e-65	250	Neisseria gonorrhoeae SK14515 contig355, whole genome shotgun sequence
NrsB	NZ_ATPN01000112.1	87.79	213	26	0	1	213	10071	10283	8e-65	250	Neisseria gonorrhoeae SK15454 contig2, whole genome shotgun sequence
NrsB	NZ_ATPO01000409.1	87.79	213	26	0	1	213	21529	21317	8e-65	250	Neisseria gonorrhoeae SK16259 contig8, whole genome shotgun sequence
NrsB	NZ_ATPP01000112.1	87.79	213	26	0	1	213	10069	10281	8e-65	250	Neisseria gonorrhoeae SK16942 contig2, whole genome shotgun sequence
NrsB	NZ_ATPQ01000046.1	87.79	213	26	0	1	213	9932	10144	8e-65	250	Neisseria gonorrhoeae SK17973 contig14, whole genome shotgun sequence
NrsB	NZ_ATPF01000455.1	87.79	213	26	0	1	213	10072	10284	8e-65	250	Neisseria gonorrhoeae SK1902 contig57, whole genome shotgun sequence
NrsB	NZ_ATPR01000323.1	100	213	0	0	1	213	10064	10276	4e-108	394	Neisseria gonorrhoeae SK22871 contig39, whole genome shotgun sequence
NrsB	NZ_ATPS01000233.1	87.79	213	26	0	1	213	4194	4406	8e-65	250	Neisseria gonorrhoeae SK23020 contig308, whole genome shotgun sequence
NrsB	NZ_ATPU01000368.1	87.79	213	26	0	1	213	10071	10283	8e-65	250	Neisseria gonorrhoeae SK28355 contig54, whole genome shotgun sequence
NrsB	NZ_ATPV01000018.1	87.79	213	26	0	1	213	10072	10284	8e-65	250	Neisseria gonorrhoeae SK29344 contig114, whole genome shotgun sequence
NrsB	NZ_ATPW01000207.1	87.79	213	26	0	1	213	4889	4677	8e-65	250	Neisseria gonorrhoeae SK29471 contig285, whole genome shotgun sequence
NrsB	NZ_ATPX01000246.1	87.79	213	26	0	1	213	7843	8055	8e-65	250	Neisseria gonorrhoeae SK32402 contig32, whole genome shotgun sequence
NrsB	NZ_ATPY01000016.1	100	213	0	0	1	213	221155	220943	4e-108	394	Neisseria gonorrhoeae SK33414 contig23, whole genome shotgun sequence
NrsB	NZ_ATPZ01000075.1	87.79	213	26	0	1	213	21529	21317	8e-65	250	Neisseria gonorrhoeae SK36809 contig166, whole genome shotgun sequence
NrsB	NZ_ATQA01000418.1	87.79	213	26	0	1	213	21906	21694	8e-65	250	Neisseria gonorrhoeae SK39420 contig7, whole genome shotgun sequence
NrsB	NZ_ATPG01000223.1	87.79	213	26	0	1	213	21888	21676	8e-65	250	Neisseria gonorrhoeae SK6987 contig3, whole genome shotgun sequence
NrsB	NZ_ATPE01000012.1	87.79	213	26	0	1	213	21913	21701	8e-65	250	Neisseria gonorrhoeae SK708 contig109, whole genome shotgun sequence
NrsB	NZ_ATPH01000090.1	87.79	213	26	0	1	213	21526	21314	8e-65	250	Neisseria gonorrhoeae SK7461 contig18, whole genome shotgun sequence
NrsB	NZ_ATPI01000046.1	87.79	213	26	0	1	213	21888	21676	8e-65	250	Neisseria gonorrhoeae SK7842 contig14, whole genome shotgun sequence
NrsB	NZ_ATPJ01000399.1	87.79	213	26	0	1	213	21913	21701	8e-65	250	Neisseria gonorrhoeae SK8976 contig58, whole genome shotgun sequence
NrsB	NZ_EQ973043.1	100	213	0	0	1	213	402393	402181	4e-108	394	Neisseria gonorrhoeae SK-92-679 supercont1.12 genomic scaffold, whole genome shotgun sequence
NrsB	NZ_EQ973093.1	99.53	213	1	0	1	213	405299	405087	2e-106	388	Neisseria gonorrhoeae SK-93-1035 supercont1.15 genomic scaffold, whole genome shotgun sequence
NrsB	NZ_CP016015.1	87.79	213	26	0	1	213	924299	924087	8e-65	250	Neisseria gonorrhoeae strain 32867, complete genome
NrsB	NZ_CP016016.1	87.79	213	26	0	1	213	1037574	1037362	8e-65	250	Neisseria gonorrhoeae strain 34530, complete genome
NrsB	NZ_CP016017.1	87.79	213	26	0	1	213	677469	677681	8e-65	250	Neisseria gonorrhoeae strain 34769, complete genome
NrsB	NZ_CP012028.1	100	213	0	0	1	213	12690	12478	4e-108	394	Neisseria gonorrhoeae strain 35/02, complete genome
NrsB	NZ_CP012026.1	87.79	213	26	0	1	213	415549	415761	8e-65	250	Neisseria gonorrhoeae strain FA19, complete genome
NrsB	NZ_CP012027.1	100	213	0	0	1	213	422970	422758	4e-108	394	Neisseria gonorrhoeae strain FA6140, complete genome
NrsB	NZ_LDOB01000026.1	87.79	213	26	0	1	213	14511	14723	8e-65	250	Neisseria gonorrhoeae strain G2891 ng2891_miseq_abyss_91, whole genome shotgun sequence
NrsB	NZ_LOIB01000103.1	87.79	213	26	0	1	213	14469	14681	8e-65	250	Neisseria gonorrhoeae strain H15_353 1_contig7, whole genome shotgun sequence
NrsB	NZ_LFJW01000132.1	87.79	213	26	0	1	213	21998	21786	8e-65	250	Neisseria gonorrhoeae strain NG_869 contig_132, whole genome shotgun sequence
NrsB	NZ_JPOZ01000020.1	87.79	213	26	0	1	213	21985	21773	8e-65	250	Neisseria gonorrhoeae strain NG05 contig00020, whole genome shotgun sequence
NrsB	NC_014752.1	92.96	213	14	1	1	213	1140398	1140187	1e-82	309	Neisseria lactamica 020-06 complete genome
NrsB	NZ_KN046803.1	89.67	213	20	2	1	213	576750	576540	6e-71	270	Neisseria lactamica ATCC 23970 genomic scaffold scaffold1, whole genome shotgun sequence
NrsB	NZ_CACL01000017.1	93.9	213	12	1	1	213	12755	12966	6e-86	320	Neisseria lactamica Y92-1009 whole genome shotgun sequence, contig 17
NrsB	NC_010120.1	91.94	211	17	0	3	213	1141271	1141061	1e-78	296	Neisseria meningitidis 053442, complete genome
NrsB	NZ_APUA01000063.1	87.32	213	26	1	1	213	10165	9954	1e-62	243	Neisseria meningitidis 2000081 gnm2000081.contig.62, whole genome shotgun sequence
NrsB	NZ_APUF01000068.1	87.32	213	26	1	1	213	10102	9891	1e-62	243	Neisseria meningitidis 2000175 gnm2000175.contig.67, whole genome shotgun sequence
NrsB	NZ_APUH01000064.1	87.32	213	26	1	1	213	7004	6793	1e-62	243	Neisseria meningitidis 2001068 gnm2001068.contig.63, whole genome shotgun sequence
NrsB	NZ_APUH01000065.1	87.32	213	26	1	1	213	10186	9975	1e-62	243	Neisseria meningitidis 2001068 gnm2001068.contig.64, whole genome shotgun sequence
NrsB	NZ_APTY01000059.1	87.32	213	26	1	1	213	53067	52856	1e-62	243	Neisseria meningitidis 2001072 gnm2001072.contig.58, whole genome shotgun sequence
NrsB	NZ_APTZ01000067.1	87.32	213	26	1	1	213	24931	24720	1e-62	243	Neisseria meningitidis 2001073 gnm2001073.contig.66, whole genome shotgun sequence
NrsB	NZ_APUD01000057.1	87.32	213	26	1	1	213	46318	46107	1e-62	243	Neisseria meningitidis 2001213 gnm2001213.contig.56, whole genome shotgun sequence
NrsB	NZ_APUJ01000045.1	87.32	213	26	1	1	213	7009	6798	1e-62	243	Neisseria meningitidis 2002004 gnm2002004.contig.44, whole genome shotgun sequence
NrsB	NZ_APUJ01000065.1	87.32	213	26	1	1	213	7009	6798	1e-62	243	Neisseria meningitidis 2002004 gnm2002004.contig.64, whole genome shotgun sequence
NrsB	NZ_APUE01000064.1	87.32	213	26	1	1	213	46430	46219	1e-62	243	Neisseria meningitidis 2004264 gnm2004264.contig.63, whole genome shotgun sequence
NrsB	NZ_APUI01000105.1	87.32	213	26	1	1	213	15452	15663	1e-62	243	Neisseria meningitidis 2005040 gnm2005040.contig.104, whole genome shotgun sequence
NrsB	NZ_APUI01000066.1	87.32	213	26	1	1	213	7004	6793	1e-62	243	Neisseria meningitidis 2005040 gnm2005040.contig.65, whole genome shotgun sequence
NrsB	NZ_APUG01000067.1	87.32	213	26	1	1	213	10106	9895	1e-62	243	Neisseria meningitidis 2005079 gnm2005079.contig.66, whole genome shotgun sequence
NrsB	NZ_ANRU01000019.1	88.73	213	24	0	1	213	56126	56338	4e-68	261	Neisseria meningitidis 4119 NM4119.contig.18, whole genome shotgun sequence
NrsB	NZ_ANRZ01000013.1	88.73	213	24	0	1	213	165033	164821	4e-68	261	Neisseria meningitidis 61103 NM61103.contig.12, whole genome shotgun sequence
NrsB	NZ_APSQ01000053.1	88.73	213	24	0	1	213	15450	15662	4e-68	261	Neisseria meningitidis 61106 gnm61106.contig.52, whole genome shotgun sequence
NrsB	NZ_APSQ01000072.1	88.73	213	24	0	1	213	10660	10448	4e-68	261	Neisseria meningitidis 61106 gnm61106.contig.71, whole genome shotgun sequence
NrsB	NZ_APSQ01000100.1	88.73	213	24	0	1	213	7012	6800	4e-68	261	Neisseria meningitidis 61106 gnm61106.contig.99, whole genome shotgun sequence
NrsB	NZ_ANSI01000009.1	88.73	213	24	0	1	213	118336	118124	4e-68	261	Neisseria meningitidis 63006 NM63006.contig.8, whole genome shotgun sequence
NrsB	NZ_APSP01000062.1	88.73	213	24	0	1	213	10170	9958	4e-68	261	Neisseria meningitidis 63023 gnm63023.contig.61, whole genome shotgun sequence
NrsB	NZ_ANRF01000013.1	88.73	213	24	0	1	213	92904	92692	4e-68	261	Neisseria meningitidis 63041 NM63041.contig.12, whole genome shotgun sequence
NrsB	NZ_APST01000062.1	88.73	213	24	0	1	213	10928	10716	4e-68	261	Neisseria meningitidis 64182 gnm64182.contig.61, whole genome shotgun sequence
NrsB	NZ_APSS01000056.1	88.73	213	24	0	1	213	10926	10714	4e-68	261	Neisseria meningitidis 65012 gnm65012.contig.55, whole genome shotgun sequence
NrsB	NZ_ANRY01000011.1	88.73	213	24	0	1	213	253298	253086	4e-68	261	Neisseria meningitidis 65014 NM65014.contig.10, whole genome shotgun sequence
NrsB	NZ_ANRB01000015.1	88.73	213	24	0	1	213	164789	164577	4e-68	261	Neisseria meningitidis 68094 NM68094.contig.14, whole genome shotgun sequence
NrsB	NZ_ANSB01000018.1	88.73	213	24	0	1	213	126737	126525	4e-68	261	Neisseria meningitidis 69096 NM69096.contig.17, whole genome shotgun sequence
NrsB	NZ_APSN01000062.1	88.73	213	24	0	1	213	7120	6908	4e-68	261	Neisseria meningitidis 69100 gnm69100.contig.61, whole genome shotgun sequence
NrsB	NZ_APSF01000052.1	88.73	213	24	0	1	213	15432	15644	4e-68	261	Neisseria meningitidis 69155 gnm69155.contig.51, whole genome shotgun sequence
NrsB	NZ_APSF01000079.1	88.73	213	24	0	1	213	11053	10841	4e-68	261	Neisseria meningitidis 69155 gnm69155.contig.78, whole genome shotgun sequence
NrsB	NZ_APSF01000080.1	88.73	213	24	0	1	213	7003	6791	4e-68	261	Neisseria meningitidis 69155 gnm69155.contig.79, whole genome shotgun sequence
NrsB	NZ_ALXS01000011.1	88.73	213	24	0	1	213	123543	123331	4e-68	261	Neisseria meningitidis 69166 NM69166.contig.10, whole genome shotgun sequence
NrsB	NZ_APSG01000061.1	88.73	213	24	0	1	213	10921	10709	4e-68	261	Neisseria meningitidis 69176 gnm69176.contig.60, whole genome shotgun sequence
NrsB	NZ_ANRE01000009.1	88.73	213	24	0	1	213	126992	126780	4e-68	261	Neisseria meningitidis 70012 NM70012.contig.8, whole genome shotgun sequence
NrsB	NZ_APSH01000064.1	88.73	213	24	0	1	213	10937	10725	4e-68	261	Neisseria meningitidis 70021 gnm70021.contig.63, whole genome shotgun sequence
NrsB	NZ_ANSH01000012.1	88.73	213	24	0	1	213	176138	175926	4e-68	261	Neisseria meningitidis 70030 NM70030.contig.11, whole genome shotgun sequence
NrsB	NZ_APSR01000071.1	88.73	213	24	0	1	213	11049	10837	4e-68	261	Neisseria meningitidis 70082 gnm70082.contig.70, whole genome shotgun sequence
NrsB	NZ_APTR01000084.1	88.73	213	24	0	1	213	13645	13433	4e-68	261	Neisseria meningitidis 73696 gnm73696.contig.83, whole genome shotgun sequence
NrsB	NZ_APTS01000026.1	87.32	213	26	1	1	213	15452	15663	1e-62	243	Neisseria meningitidis 73704 gnm73704.contig.25, whole genome shotgun sequence
NrsB	NZ_APTS01000059.1	87.32	213	26	1	1	213	52231	52020	1e-62	243	Neisseria meningitidis 73704 gnm73704.contig.58, whole genome shotgun sequence
NrsB	NZ_APTS01000060.1	87.32	213	26	1	1	213	7009	6798	1e-62	243	Neisseria meningitidis 73704 gnm73704.contig.59, whole genome shotgun sequence
NrsB	NZ_ANSG01000016.1	92.42	211	15	1	3	213	223481	223272	8e-80	300	Neisseria meningitidis 77221 NM77221.contig.15, whole genome shotgun sequence
NrsB	NC_017501.1	88.73	213	24	0	1	213	1173338	1173550	4e-68	261	Neisseria meningitidis 8013, complete genome
NrsB	NZ_ALXV01000015.1	88.73	213	24	0	1	213	173438	173226	4e-68	261	Neisseria meningitidis 80179 NM80179.contig.14, whole genome shotgun sequence
NrsB	NZ_ALXW01000013.1	88.73	213	24	0	1	213	129653	129441	4e-68	261	Neisseria meningitidis 92045 NM92045.contig.12, whole genome shotgun sequence
NrsB	NZ_ALXM01000016.1	88.73	213	24	0	1	213	180677	180465	4e-68	261	Neisseria meningitidis 93003 NM93003.contig.15, whole genome shotgun sequence
NrsB	NZ_ALXN01000022.1	88.73	213	24	0	1	213	128318	128106	4e-68	261	Neisseria meningitidis 93004 NM93004.contig.21, whole genome shotgun sequence
NrsB	NZ_APSJ01000065.1	88.73	213	24	0	1	213	10089	9877	4e-68	261	Neisseria meningitidis 96060 gnm96060.contig.64, whole genome shotgun sequence
NrsB	NZ_APSU01000057.1	88.73	213	24	0	1	213	10088	9876	4e-68	261	Neisseria meningitidis 97027 gnm97027.contig.56, whole genome shotgun sequence
NrsB	NZ_AEQI01000026.1	87.32	213	26	1	1	213	143377	143588	1e-62	243	Neisseria meningitidis ES14902 gnmes14902.contig.25, whole genome shotgun sequence
NrsB	NZ_JPTA01000006.1	87.32	213	26	1	1	213	46168	45957	1e-62	243	Neisseria meningitidis isolate 2419 contig6, whole genome shotgun sequence
NrsB	NC_017517.1	88.73	213	24	0	1	213	1233426	1233214	4e-68	261	Neisseria meningitidis M01-240355, complete genome
NrsB	NZ_AEQG01000027.1	89.2	213	23	0	1	213	15121	14909	8e-70	267	Neisseria meningitidis M13399 gnmm13399.contig.26, whole genome shotgun sequence
NrsB	NZ_AEQF01000026.1	87.32	213	26	1	1	213	326977	327188	1e-62	243	Neisseria meningitidis M6190 gnmm6190c.contig.25, whole genome shotgun sequence
NrsB	NZ_ANRN01000016.1	87.32	213	26	1	1	213	16679	16468	1e-62	243	Neisseria meningitidis M7089 NM7089.contig.15, whole genome shotgun sequence
NrsB	NZ_ANRO01000013.1	87.32	213	26	1	1	213	582320	582109	1e-62	243	Neisseria meningitidis M7124 NM7124.contig.12, whole genome shotgun sequence
NrsB	NZ_CP009419.1	87.32	213	26	1	1	213	1420703	1420492	1e-62	243	Neisseria meningitidis M7124, complete genome
NrsB	NZ_AGBT01000062.1	88.73	213	24	0	1	213	126207	125995	4e-68	261	Neisseria meningitidis Nm1140 contig00064, whole genome shotgun sequence
NrsB	NZ_ANRQ01000015.1	87.32	213	26	1	1	213	109815	109604	1e-62	243	Neisseria meningitidis NM126 NM126.contig.14, whole genome shotgun sequence
NrsB	NZ_APTF01000079.1	87.32	213	26	1	1	213	10112	9901	1e-62	243	Neisseria meningitidis NM133 gnm133.contig.78, whole genome shotgun sequence
NrsB	NZ_APUL01000063.1	88.73	213	24	0	1	213	15359	15147	4e-68	261	Neisseria meningitidis NM134 gnm134.contig.62, whole genome shotgun sequence
NrsB	NZ_APTP01000070.1	87.32	213	26	1	1	213	52295	52084	1e-62	243	Neisseria meningitidis NM1482 gnm1482.contig.69_1, whole genome shotgun sequence
NrsB	NZ_APTQ01000063.1	87.32	213	26	1	1	213	10109	9898	1e-62	243	Neisseria meningitidis NM1495 gnm1495.contig.62, whole genome shotgun sequence
NrsB	NZ_ANRP01000010.1	87.32	213	26	1	1	213	585161	584950	1e-62	243	Neisseria meningitidis NM174 NM174.contig.9, whole genome shotgun sequence
NrsB	NZ_APTG01000119.1	87.32	213	26	1	1	213	27945	27734	1e-62	243	Neisseria meningitidis NM23 gnm23.contig.118, whole genome shotgun sequence
NrsB	NZ_APTG01000054.1	87.32	213	26	1	1	213	15453	15664	1e-62	243	Neisseria meningitidis NM23 gnm23.contig.53, whole genome shotgun sequence
NrsB	NZ_APTG01000075.1	87.32	213	26	1	1	213	21448	21237	1e-62	243	Neisseria meningitidis NM23 gnm23.contig.74, whole genome shotgun sequence
NrsB	NZ_ALYA01000013.1	88.73	213	24	0	1	213	182964	182752	4e-68	261	Neisseria meningitidis NM3001 NM3001.contig.12, whole genome shotgun sequence
NrsB	NZ_ALXZ01000032.1	86.85	213	27	1	1	213	13371	13160	7e-61	237	Neisseria meningitidis NM3081 NM3081.contig.33, whole genome shotgun sequence
NrsB	NZ_APTO01000073.1	87.32	213	26	1	1	213	35170	34959	1e-62	243	Neisseria meningitidis NM313 gnm313.contig.72, whole genome shotgun sequence
NrsB	NZ_APTX01000062.1	87.32	213	26	1	1	213	7799	7588	1e-62	243	Neisseria meningitidis NM3147 gnm3147.contig.61, whole genome shotgun sequence
NrsB	NZ_APTH01000067.1	87.32	213	26	1	1	213	7006	6795	1e-62	243	Neisseria meningitidis NM32 gnm32.contig.66, whole genome shotgun sequence
NrsB	NZ_APTH01000069.1	87.32	213	26	1	1	213	15453	15664	1e-62	243	Neisseria meningitidis NM32 gnm32.contig.68, whole genome shotgun sequence
NrsB	NZ_APTJ01000062.1	87.32	213	26	1	1	213	16730	16519	1e-62	243	Neisseria meningitidis NM36 gnm36.contig.61, whole genome shotgun sequence
NrsB	NZ_APTK01000070.1	87.32	213	26	1	1	213	7174	6963	1e-62	243	Neisseria meningitidis NM43 gnm43.contig.69, whole genome shotgun sequence
NrsB	NZ_ANRL01000012.1	87.32	213	26	1	1	213	186623	186412	1e-62	243	Neisseria meningitidis NM586 NM586.contig.11, whole genome shotgun sequence
NrsB	NZ_ANRM01000010.1	87.32	213	26	1	1	213	176187	175976	1e-62	243	Neisseria meningitidis NM762 NM762.contig.9, whole genome shotgun sequence
NrsB	NZ_APTL01000071.1	87.32	213	26	1	1	213	53709	53498	1e-62	243	Neisseria meningitidis NM82 gnm82.contig.70, whole genome shotgun sequence
NrsB	NZ_APTM01000067.1	87.32	213	26	1	1	213	52252	52041	1e-62	243	Neisseria meningitidis NM94 gnm94.contig.66, whole genome shotgun sequence
NrsB	NZ_APTM01000068.1	87.32	213	26	1	1	213	7005	6794	1e-62	243	Neisseria meningitidis NM94 gnm94.contig.67, whole genome shotgun sequence
NrsB	NZ_APTN01000069.1	87.32	213	26	1	1	213	16725	16514	1e-62	243	Neisseria meningitidis NM95 gnm95.contig.68, whole genome shotgun sequence
NrsB	NC_003116.1	88.73	213	24	0	1	213	1336693	1336481	4e-68	261	Neisseria meningitidis serogroup A strain Z2491 complete genome
NrsB	NC_008767.1	87.32	213	26	1	1	213	1146273	1146062	1e-62	243	Neisseria meningitidis serogroup C FAM18 complete genome
NrsB	NZ_LWLL01000001.1	87.32	213	26	1	1	213	46351	46140	1e-62	243	Neisseria meningitidis strain 85Mo NODE_1_length_170828_cov_31.738_ID_1, whole genome shotgun sequence
NrsB	NZ_LWLO01000001.1	87.32	213	26	1	1	213	143250	143461	1e-62	243	Neisseria meningitidis strain 87Mo NODE_1_length_188274_cov_38.794_ID_1, whole genome shotgun sequence
NrsB	NZ_CP012393.1	87.32	213	26	1	1	213	1141894	1141683	1e-62	243	Neisseria meningitidis strain DE8555, complete genome
NrsB	NZ_CP016684.1	87.32	213	26	1	1	213	1970316	1970105	1e-62	243	Neisseria meningitidis strain L91543, complete genome
NrsB	NZ_CP016650.1	87.32	213	26	1	1	213	226659	226870	1e-62	243	Neisseria meningitidis strain M07149, complete genome
NrsB	NZ_CP016675.1	87.32	213	26	1	1	213	580544	580333	1e-62	243	Neisseria meningitidis strain M07161, complete genome
NrsB	NZ_CP016644.1	87.32	213	26	1	1	213	1057474	1057263	1e-62	243	Neisseria meningitidis strain M07162, complete genome
NrsB	NZ_CP016880.1	87.32	213	26	1	1	213	58141	57930	1e-62	243	Neisseria meningitidis strain M07165 whole genome shotgun sequence
NrsB	NZ_CP016881.1	87.32	213	26	1	1	213	306704	306915	1e-62	243	Neisseria meningitidis strain M07999 whole genome shotgun sequence
NrsB	NZ_CP016681.1	87.32	213	26	1	1	213	1481462	1481251	1e-62	243	Neisseria meningitidis strain M08000, complete genome
NrsB	NZ_CP016652.1	87.32	213	26	1	1	213	722665	722876	1e-62	243	Neisseria meningitidis strain M08001, complete genome
NrsB	NZ_CP016665.1	87.32	213	26	1	1	213	1864294	1864083	1e-62	243	Neisseria meningitidis strain M09261, complete genome
NrsB	NZ_CP016648.1	87.32	213	26	1	1	213	1754682	1754893	1e-62	243	Neisseria meningitidis strain M09293, complete genome
NrsB	NZ_CP009422.1	87.32	213	25	2	1	213	2028805	2028595	1e-62	243	Neisseria meningitidis strain M10208, complete genome
NrsB	NZ_CP016645.1	87.32	213	26	1	1	213	1254514	1254725	1e-62	243	Neisseria meningitidis strain M12752, complete genome
NrsB	NZ_JRFH01000003.1	87.32	213	26	1	1	213	15479	15690	1e-62	243	Neisseria meningitidis strain M1412 M1412-60X_c3, whole genome shotgun sequence
NrsB	NZ_CP016674.1	87.32	213	26	1	1	213	1157776	1157565	1e-62	243	Neisseria meningitidis strain M22160, complete genome
NrsB	NZ_CP016649.1	87.32	213	26	1	1	213	241645	241434	1e-62	243	Neisseria meningitidis strain M22189, complete genome
NrsB	NZ_CP016683.1	87.32	213	26	1	1	213	2107889	2108100	1e-62	243	Neisseria meningitidis strain M22191, complete genome
NrsB	NZ_CP016627.1	87.32	213	26	1	1	213	1758967	1759178	1e-62	243	Neisseria meningitidis strain M22718, complete genome
NrsB	NZ_CP016663.1	87.32	213	26	1	1	213	46325	46536	1e-62	243	Neisseria meningitidis strain M22722, complete genome
NrsB	NZ_CP016679.1	87.32	213	26	1	1	213	812800	813011	1e-62	243	Neisseria meningitidis strain M22740, complete genome
NrsB	NZ_CP016657.1	87.32	213	26	1	1	213	248515	248726	1e-62	243	Neisseria meningitidis strain M22745, complete genome
NrsB	NZ_CP016882.1	87.32	213	26	1	1	213	1900629	1900840	1e-62	243	Neisseria meningitidis strain M22747 whole genome shotgun sequence
NrsB	NZ_CP016653.1	87.32	213	26	1	1	213	514276	514065	1e-62	243	Neisseria meningitidis strain M22748, complete genome
NrsB	NZ_CP016669.1	87.32	213	26	1	1	213	1117553	1117342	1e-62	243	Neisseria meningitidis strain M22759, complete genome
NrsB	NZ_CP016656.1	87.32	213	26	1	1	213	2052942	2053153	1e-62	243	Neisseria meningitidis strain M22769, complete genome
NrsB	NZ_CP016655.1	87.32	213	26	1	1	213	722925	723136	1e-62	243	Neisseria meningitidis strain M22772, complete genome
NrsB	NZ_CP016884.1	87.32	213	26	1	1	213	1318900	1319111	1e-62	243	Neisseria meningitidis strain M22797 whole genome shotgun sequence
NrsB	NZ_CP016659.1	87.32	213	26	1	1	213	923646	923435	1e-62	243	Neisseria meningitidis strain M22801, complete genome
NrsB	NZ_CP016662.1	87.32	213	26	1	1	213	1893851	1894062	1e-62	243	Neisseria meningitidis strain M23413, complete genome
NrsB	NZ_CP016658.1	87.32	213	26	1	1	213	2056577	2056788	1e-62	243	Neisseria meningitidis strain M24730, complete genome
NrsB	NZ_CP016664.1	87.32	213	26	1	1	213	2099404	2099193	1e-62	243	Neisseria meningitidis strain M25070, complete genome
NrsB	NZ_CP016885.1	87.32	213	26	1	1	213	60250	60039	1e-62	243	Neisseria meningitidis strain M25073 whole genome shotgun sequence
NrsB	NZ_CP016886.1	87.32	213	26	1	1	213	59590	59379	1e-62	243	Neisseria meningitidis strain M25074 whole genome shotgun sequence
NrsB	NZ_CP016670.1	87.32	213	26	1	1	213	1360527	1360738	1e-62	243	Neisseria meningitidis strain M25087, complete genome
NrsB	NZ_CP016678.1	87.32	213	26	1	1	213	1257453	1257242	1e-62	243	Neisseria meningitidis strain M25419, complete genome
NrsB	NZ_CP016661.1	87.32	213	26	1	1	213	1460006	1460217	1e-62	243	Neisseria meningitidis strain M25438, complete genome
NrsB	NZ_CP016677.1	87.32	213	26	1	1	213	1219671	1219460	1e-62	243	Neisseria meningitidis strain M25456, complete genome
NrsB	NZ_CP016673.1	87.32	213	26	1	1	213	1829944	1829733	1e-62	243	Neisseria meningitidis strain M25459, complete genome
NrsB	NZ_CP016666.1	87.32	213	26	1	1	213	1209870	1210081	1e-62	243	Neisseria meningitidis strain M25462, complete genome
NrsB	NZ_CP016668.1	87.32	213	26	1	1	213	696054	695843	1e-62	243	Neisseria meningitidis strain M25472, complete genome
NrsB	NZ_CP016651.1	87.32	213	26	1	1	213	1189109	1189320	1e-62	243	Neisseria meningitidis strain M25474, complete genome
NrsB	NZ_CP016676.1	87.32	213	26	1	1	213	283125	283336	1e-62	243	Neisseria meningitidis strain M25476, complete genome
NrsB	NZ_CP016667.1	87.32	213	26	1	1	213	1760572	1760783	1e-62	243	Neisseria meningitidis strain M27559, complete genome
NrsB	NZ_JREU01000002.1	87.32	213	26	1	1	213	51383	51172	1e-62	243	Neisseria meningitidis strain NM3681 NM3681_contig_2, whole genome shotgun sequence
NrsB	NZ_CP009420.1	87.32	213	26	1	1	213	1235817	1235606	1e-62	243	Neisseria meningitidis strain NM3682, complete genome
NrsB	NZ_CP009421.1	87.32	213	26	1	1	213	1106051	1105840	1e-62	243	Neisseria meningitidis strain NM3683, complete genome
NrsB	NZ_CP009418.1	87.32	213	26	1	1	213	2144553	2144764	1e-62	243	Neisseria meningitidis strain NM3686, complete genome
NrsB	NZ_JRET01000004.1	87.32	213	26	1	1	213	1152468	1152257	1e-62	243	Neisseria meningitidis strain NM3687 NM3687_contig_5, whole genome shotgun sequence
NrsB	NZ_MDSH01000111.1	91.94	211	17	0	3	213	113859	113649	1e-78	296	Neisseria meningitidis strain VB13856 NODE_1_length_177540_cov_53.2068_ID_1, whole genome shotgun sequence
NrsB	NZ_MDSI01000111.1	91.94	211	17	0	3	213	113561	113351	1e-78	296	Neisseria meningitidis strain VB15548 NODE_1_length_177239_cov_45.5989_ID_1, whole genome shotgun sequence
NrsB	NZ_CP012394.1	87.32	213	26	1	1	213	1139401	1139190	1e-62	243	Neisseria meningitidis strain WUE2121, complete genome

## Sheet: NrsC
Name	Accession number	% Identity	alignment length	mismatches	gap opens	q. start	q. end	s. start	s. end	evalue	bit score	Organism
NrsC	NZ_DS999947.1	100	174	0	0	1	174	50302	50129	1e-86	322	Neisseria gonorrhoeae 1291 supercont1.31 genomic scaffold, whole genome shotgun sequence
NrsC	NZ_DS999962.1	100	174	0	0	1	174	503895	504068	1e-86	322	Neisseria gonorrhoeae 35/02 supercont1.4 genomic scaffold, whole genome shotgun sequence
NrsC	NZ_ATQE01000244.1	100	174	0	0	1	174	11853	11680	1e-86	322	Neisseria gonorrhoeae ALB_2011_01-02 contig6, whole genome shotgun sequence
NrsC	NZ_ATQB01000046.1	100	174	0	0	1	174	7569	7742	1e-86	322	Neisseria gonorrhoeae ALB_2011_03_03 contig14, whole genome shotgun sequence
NrsC	NZ_ATQC01000274.1	100	174	0	0	1	174	11809	11636	1e-86	322	Neisseria gonorrhoeae ALB_2011_04_03 contig38, whole genome shotgun sequence
NrsC	NZ_ATQF01000062.1	100	174	0	0	1	174	250	77	1e-86	322	Neisseria gonorrhoeae ATL_2011_01_05 contig154, whole genome shotgun sequence
NrsC	NZ_ATQG01000011.1	100	174	0	0	1	174	11808	11635	1e-86	322	Neisseria gonorrhoeae ATL_2011_01_08 contig108, whole genome shotgun sequence
NrsC	NZ_ATQH01000009.1	100	174	0	0	1	174	11801	11628	1e-86	322	Neisseria gonorrhoeae ATL_2011_01_17 contig106, whole genome shotgun sequence
NrsC	NZ_ATQI01000300.1	100	174	0	0	1	174	11826	11653	1e-86	322	Neisseria gonorrhoeae ATL_2011_01-21 contig95, whole genome shotgun sequence
NrsC	NZ_ATQJ01000205.1	100	174	0	0	1	174	11833	11660	1e-86	322	Neisseria gonorrhoeae ATL_2011_01-25 contig33, whole genome shotgun sequence
NrsC	NZ_ATQK01000286.1	100	174	0	0	1	174	11847	11674	1e-86	322	Neisseria gonorrhoeae ATL_2011_05-08 contig73, whole genome shotgun sequence
NrsC	NZ_ATQL01000245.1	100	174	0	0	1	174	7615	7788	1e-86	322	Neisseria gonorrhoeae ATL_2011_05-13 contig85, whole genome shotgun sequence
NrsC	NZ_EQ972671.1	100	174	0	0	1	174	49856	49683	1e-86	322	Neisseria gonorrhoeae DGI18 supercont1.24 genomic scaffold, whole genome shotgun sequence
NrsC	NZ_GG749051.1	100	174	0	0	1	174	50855	50682	1e-86	322	Neisseria gonorrhoeae DGI2 genomic scaffold supercont1.36, whole genome shotgun sequence
NrsC	NZ_GG749402.1	100	174	0	0	1	174	50745	50572	1e-86	322	Neisseria gonorrhoeae F62 genomic scaffold supercont1.55, whole genome shotgun sequence
NrsC	NC_002946.2	100	174	0	0	1	174	1172616	1172443	1e-86	322	Neisseria gonorrhoeae FA 1090 chromosome, complete genome
NrsC	NZ_EQ972718.1	98.28	174	3	0	1	174	49545	49372	1e-81	305	Neisseria gonorrhoeae FA6140 supercont1.29 genomic scaffold, whole genome shotgun sequence
NrsC	NZ_ATPD01000117.1	100	174	0	0	1	174	7597	7770	1e-86	322	Neisseria gonorrhoeae GC1-182 contig203, whole genome shotgun sequence
NrsC	NZ_ATQM01000061.1	100	174	0	0	1	174	11806	11633	1e-86	322	Neisseria gonorrhoeae MIA_2011_02_02 contig153, whole genome shotgun sequence
NrsC	NZ_ATQN01000287.1	100	174	0	0	1	174	11807	11634	1e-86	322	Neisseria gonorrhoeae MIA_2011_03-09 contig68, whole genome shotgun sequence
NrsC	NZ_ATQO01000236.1	100	174	0	0	1	174	7617	7790	1e-86	322	Neisseria gonorrhoeae MIA_2011_03-10 contig51, whole genome shotgun sequence
NrsC	NZ_ATQP01000207.1	100	174	0	0	1	174	7605	7778	1e-86	322	Neisseria gonorrhoeae MIA_2011_05-10 contig41, whole genome shotgun sequence
NrsC	NZ_ATQQ01000219.1	100	174	0	0	1	174	7611	7784	1e-86	322	Neisseria gonorrhoeae MIA_2011_05-15 contig69, whole genome shotgun sequence
NrsC	NZ_ATQR01000109.1	100	174	0	0	1	174	507	680	1e-86	322	Neisseria gonorrhoeae MIA_2011_05-16 contig197, whole genome shotgun sequence
NrsC	NC_022240.1	100	174	0	0	1	174	1241835	1241662	1e-86	322	Neisseria gonorrhoeae MS11, complete genome
NrsC	NZ_ATQV01000157.1	100	174	0	0	1	174	7575	7748	1e-86	322	Neisseria gonorrhoeae MU_NG1 contig24, whole genome shotgun sequence
NrsC	NZ_ATRC01000299.1	100	174	0	0	1	174	7571	7744	1e-86	322	Neisseria gonorrhoeae MU_NG12 contig5, whole genome shotgun sequence
NrsC	NZ_ATRD01000275.1	100	174	0	0	1	174	7572	7745	1e-86	322	Neisseria gonorrhoeae MU_NG14 contig38, whole genome shotgun sequence
NrsC	NZ_ATRE01000009.1	100	174	0	0	1	174	7573	7746	1e-86	322	Neisseria gonorrhoeae MU_NG15 contig106, whole genome shotgun sequence
NrsC	NZ_ATRF01000010.1	100	174	0	0	1	174	248	75	1e-86	322	Neisseria gonorrhoeae MU_NG17 contig107, whole genome shotgun sequence
NrsC	NZ_ATRG01000025.1	100	174	0	0	1	174	11803	11630	1e-86	322	Neisseria gonorrhoeae MU_NG18 contig120, whole genome shotgun sequence
NrsC	NZ_ATRH01000270.1	100	174	0	0	1	174	7573	7746	1e-86	322	Neisseria gonorrhoeae MU_NG19 contig50, whole genome shotgun sequence
NrsC	NZ_ATRI01000035.1	100	174	0	0	1	174	259	86	1e-86	322	Neisseria gonorrhoeae MU_NG20 contig13, whole genome shotgun sequence
NrsC	NZ_ATRJ01000071.1	100	174	0	0	1	174	7571	7744	1e-86	322	Neisseria gonorrhoeae MU_NG21 contig162, whole genome shotgun sequence
NrsC	NZ_ATRK01000341.1	100	174	0	0	1	174	7572	7745	1e-86	322	Neisseria gonorrhoeae MU_NG23 contig98, whole genome shotgun sequence
NrsC	NZ_ATRL01000309.1	100	174	0	0	1	174	7601	7774	1e-86	322	Neisseria gonorrhoeae MU_NG25 contig86, whole genome shotgun sequence
NrsC	NZ_ATRM01000290.1	100	174	0	0	1	174	7573	7746	1e-86	322	Neisseria gonorrhoeae MU_NG26 contig62, whole genome shotgun sequence
NrsC	NZ_ATQW01000035.1	100	174	0	0	1	174	11805	11632	1e-86	322	Neisseria gonorrhoeae MU_NG3 contig13, whole genome shotgun sequence
NrsC	NZ_ATQX01000014.1	98.28	174	3	0	1	174	246	73	1e-81	305	Neisseria gonorrhoeae MU_NG4 contig110, whole genome shotgun sequence
NrsC	NZ_ATQY01000221.1	100	174	0	0	1	174	7611	7784	1e-86	322	Neisseria gonorrhoeae MU_NG5 contig46, whole genome shotgun sequence
NrsC	NZ_ATQZ01000046.1	100	174	0	0	1	174	11834	11661	1e-86	322	Neisseria gonorrhoeae MU_NG6 contig14, whole genome shotgun sequence
NrsC	NZ_ATRA01000022.1	100	174	0	0	1	174	11806	11633	1e-86	322	Neisseria gonorrhoeae MU_NG8 contig118, whole genome shotgun sequence
NrsC	NZ_ATRB01000005.1	100	174	0	0	1	174	7565	7738	1e-86	322	Neisseria gonorrhoeae MU_NG9 contig102, whole genome shotgun sequence
NrsC	NC_011035.1	100	174	0	0	1	174	233860	234033	1e-86	322	Neisseria gonorrhoeae NCCP11945, complete genome
NrsC	NZ_ATQS01000220.1	100	174	0	0	1	174	11830	11657	1e-86	322	Neisseria gonorrhoeae NOR_2011_03-06 contig4, whole genome shotgun sequence
NrsC	NZ_ATQT01000063.1	100	174	0	0	1	174	7578	7751	1e-86	322	Neisseria gonorrhoeae NYC_2011_05_07 contig155, whole genome shotgun sequence
NrsC	NZ_ATQU01000291.1	100	174	0	0	1	174	7579	7752	1e-86	322	Neisseria gonorrhoeae NYC_2011_05_13 contig49, whole genome shotgun sequence
NrsC	NZ_EQ972889.1	100	174	0	0	1	174	43263	43436	1e-86	322	Neisseria gonorrhoeae PID1 supercont1.7 genomic scaffold, whole genome shotgun sequence
NrsC	NZ_EQ972872.1	100	174	0	0	1	174	47853	47680	1e-86	322	Neisseria gonorrhoeae PID18 supercont1.39 genomic scaffold, whole genome shotgun sequence
NrsC	NZ_EQ972957.1	100	174	0	0	1	174	49420	49247	1e-86	322	Neisseria gonorrhoeae PID24-1 supercont1.27 genomic scaffold, whole genome shotgun sequence
NrsC	NZ_EQ972988.1	100	174	0	0	1	174	42816	42989	1e-86	322	Neisseria gonorrhoeae PID332 supercont1.4 genomic scaffold, whole genome shotgun sequence
NrsC	NZ_ATPK01000224.1	100	174	0	0	1	174	7605	7778	1e-86	322	Neisseria gonorrhoeae SK12684 contig30, whole genome shotgun sequence
NrsC	NZ_ATPM01000251.1	100	174	0	0	1	174	6100	5927	1e-86	322	Neisseria gonorrhoeae SK14515 contig324, whole genome shotgun sequence
NrsC	NZ_ATPN01000444.1	100	174	0	0	1	174	11835	11662	1e-86	322	Neisseria gonorrhoeae SK15454 contig79, whole genome shotgun sequence
NrsC	NZ_ATPO01000102.1	100	174	0	0	1	174	11838	11665	1e-86	322	Neisseria gonorrhoeae SK16259 contig190, whole genome shotgun sequence
NrsC	NZ_ATPP01000470.1	100	174	0	0	1	174	7605	7778	1e-86	322	Neisseria gonorrhoeae SK16942 contig82, whole genome shotgun sequence
NrsC	NZ_ATPQ01000209.1	100	174	0	0	1	174	7605	7778	1e-86	322	Neisseria gonorrhoeae SK17973 contig287, whole genome shotgun sequence
NrsC	NZ_ATPF01000065.1	100	174	0	0	1	174	6102	5929	1e-86	322	Neisseria gonorrhoeae SK1902 contig157, whole genome shotgun sequence
NrsC	NZ_ATPR01000407.1	100	174	0	0	1	174	11837	11664	1e-86	322	Neisseria gonorrhoeae SK22871 contig68, whole genome shotgun sequence
NrsC	NZ_ATPS01000077.1	100	174	0	0	1	174	6099	5926	1e-86	322	Neisseria gonorrhoeae SK23020 contig168, whole genome shotgun sequence
NrsC	NZ_ATPU01000379.1	100	174	0	0	1	174	7601	7774	1e-86	322	Neisseria gonorrhoeae SK28355 contig64, whole genome shotgun sequence
NrsC	NZ_ATPV01000435.1	100	174	0	0	1	174	7601	7774	1e-86	322	Neisseria gonorrhoeae SK29344 contig75, whole genome shotgun sequence
NrsC	NZ_ATPW01000414.1	100	174	0	0	1	174	6120	5947	1e-86	322	Neisseria gonorrhoeae SK29471 contig52, whole genome shotgun sequence
NrsC	NZ_ATPX01000046.1	100	174	0	0	1	174	11833	11660	1e-86	322	Neisseria gonorrhoeae SK32402 contig14, whole genome shotgun sequence
NrsC	NZ_ATPY01000076.1	100	174	0	0	1	174	190802	190629	1e-86	322	Neisseria gonorrhoeae SK33414 contig78, whole genome shotgun sequence
NrsC	NZ_ATPZ01000146.1	100	174	0	0	1	174	7603	7776	1e-86	322	Neisseria gonorrhoeae SK36809 contig23, whole genome shotgun sequence
NrsC	NZ_ATQA01000124.1	100	174	0	0	1	174	11835	11662	1e-86	322	Neisseria gonorrhoeae SK39420 contig21, whole genome shotgun sequence
NrsC	NZ_ATPG01000412.1	100	174	0	0	1	174	7607	7780	1e-86	322	Neisseria gonorrhoeae SK6987 contig78, whole genome shotgun sequence
NrsC	NZ_ATPE01000078.1	100	174	0	0	1	174	7607	7780	1e-86	322	Neisseria gonorrhoeae SK708 contig169, whole genome shotgun sequence
NrsC	NZ_ATPH01000156.1	100	174	0	0	1	174	11828	11655	1e-86	322	Neisseria gonorrhoeae SK7461 contig239, whole genome shotgun sequence
NrsC	NZ_ATPI01000421.1	98.85	174	2	0	1	174	11834	11661	3e-83	311	Neisseria gonorrhoeae SK7842 contig8, whole genome shotgun sequence
NrsC	NZ_ATPJ01000090.1	100	174	0	0	1	174	7599	7772	1e-86	322	Neisseria gonorrhoeae SK8976 contig18, whole genome shotgun sequence
NrsC	NZ_EQ973035.1	100	174	0	0	1	174	506013	506186	1e-86	322	Neisseria gonorrhoeae SK-92-679 supercont1.4 genomic scaffold, whole genome shotgun sequence
NrsC	NZ_EQ973085.1	100	174	0	0	1	174	43235	43408	1e-86	322	Neisseria gonorrhoeae SK-93-1035 supercont1.7 genomic scaffold, whole genome shotgun sequence
NrsC	NZ_CP016015.1	100	174	0	0	1	174	1217911	1217738	1e-86	322	Neisseria gonorrhoeae strain 32867, complete genome
NrsC	NZ_CP016016.1	100	174	0	0	1	174	276697	276870	1e-86	322	Neisseria gonorrhoeae strain 34530, complete genome
NrsC	NZ_CP016017.1	100	174	0	0	1	174	1246535	1246362	1e-86	322	Neisseria gonorrhoeae strain 34769, complete genome
NrsC	NZ_CP012028.1	100	174	0	0	1	174	1484870	1485043	1e-86	322	Neisseria gonorrhoeae strain 35/02, complete genome
NrsC	NZ_CP012026.1	100	174	0	0	1	174	955657	955484	1e-86	322	Neisseria gonorrhoeae strain FA19, complete genome
NrsC	NZ_CP012027.1	98.28	174	3	0	1	174	718237	718064	1e-81	305	Neisseria gonorrhoeae strain FA6140, complete genome
NrsC	NZ_LDOB01000055.1	100	174	0	0	1	174	11900	11727	1e-86	322	Neisseria gonorrhoeae strain G2891 ng2891_nextseq_abyss_156, whole genome shotgun sequence
NrsC	NZ_LOIB01000010.1	100	174	0	0	1	174	12097	11924	1e-86	322	Neisseria gonorrhoeae strain H15_353 1_contig107, whole genome shotgun sequence
NrsC	NZ_LFJW01000013.1	100	174	0	0	1	174	11813	11640	1e-86	322	Neisseria gonorrhoeae strain NG_869 contig_13, whole genome shotgun sequence
NrsC	NZ_JPOZ01000012.1	100	174	0	0	1	174	34857	35030	1e-86	322	Neisseria gonorrhoeae strain NG05 contig00012, whole genome shotgun sequence
NrsC	NC_014752.1	95.68	162	7	0	1	162	743301	743462	3e-68	261	Neisseria lactamica 020-06 complete genome
NrsC	NZ_KN046803.1	95.06	162	8	0	1	162	978452	978291	1e-66	255	Neisseria lactamica ATCC 23970 genomic scaffold scaffold1, whole genome shotgun sequence
NrsC	NZ_ACEQ02000015.1	95.06	162	8	0	1	162	46395	46556	1e-66	255	Neisseria lactamica ATCC 23970 N_lactamica-1.0.2_Cont14.1, whole genome shotgun sequence
NrsC	NZ_AEPI01000082.1	95.35	172	8	0	1	172	19935	20106	4e-72	274	Neisseria lactamica NS19 contig00082, whole genome shotgun sequence
NrsC	NZ_CACL01000019.1	95.68	162	7	0	1	162	15384	15223	3e-68	261	Neisseria lactamica Y92-1009 whole genome shotgun sequence, contig 19
NrsC	NC_010120.1	96.3	162	6	0	1	162	1494223	1494062	7e-70	267	Neisseria meningitidis 053442, complete genome
NrsC	NZ_ANRT01000027.1	95.68	162	7	0	1	162	14485	14324	3e-68	261	Neisseria meningitidis 12888 NM12888.contig.26, whole genome shotgun sequence
NrsC	NZ_APTA01000086.1	96.3	162	6	0	1	162	12486	12325	7e-70	267	Neisseria meningitidis 2000063 gnm2000063.contig.85, whole genome shotgun sequence
NrsC	NZ_APSI01000082.1	94.44	162	5	1	1	162	6133	5976	9e-64	246	Neisseria meningitidis 2000080 gnm2000080.contig.81, whole genome shotgun sequence
NrsC	NZ_APUA01000092.1	96.91	162	5	0	1	162	6073	5912	1e-71	272	Neisseria meningitidis 2000081 gnm2000081.contig.91, whole genome shotgun sequence
NrsC	NZ_APUF01000088.1	96.91	162	5	0	1	162	12344	12183	1e-71	272	Neisseria meningitidis 2000175 gnm2000175.contig.87, whole genome shotgun sequence
NrsC	NZ_APUB01000045.1	96.91	162	5	0	1	162	250	89	1e-71	272	Neisseria meningitidis 2001001 gnm2001001.contig.44, whole genome shotgun sequence
NrsC	NZ_APUB01000080.1	96.91	162	5	0	1	162	250	89	1e-71	272	Neisseria meningitidis 2001001 gnm2001001.contig.79, whole genome shotgun sequence
NrsC	NZ_APUH01000068.1	96.91	162	5	0	1	162	18754	18915	1e-71	272	Neisseria meningitidis 2001068 gnm2001068.contig.67, whole genome shotgun sequence
NrsC	NZ_APTY01000080.1	96.91	162	5	0	1	162	12449	12288	1e-71	272	Neisseria meningitidis 2001072 gnm2001072.contig.79, whole genome shotgun sequence
NrsC	NZ_APTZ01000089.1	96.91	162	5	0	1	162	318	157	1e-71	272	Neisseria meningitidis 2001073 gnm2001073.contig.88, whole genome shotgun sequence
NrsC	NZ_ANSF01000015.1	96.3	162	6	0	1	162	65481	65320	7e-70	267	Neisseria meningitidis 2001212 NM2001212.contig.14, whole genome shotgun sequence
NrsC	NZ_APUD01000079.1	96.91	162	5	0	1	162	12093	11932	1e-71	272	Neisseria meningitidis 2001213 gnm2001213.contig.78, whole genome shotgun sequence
NrsC	NZ_APUJ01000090.1	96.91	162	5	0	1	162	12497	12336	1e-71	272	Neisseria meningitidis 2002004 gnm2002004.contig.89, whole genome shotgun sequence
NrsC	NZ_APTB01000091.1	96.3	162	6	0	1	162	12348	12187	7e-70	267	Neisseria meningitidis 2002007 gnm2002007.contig.90, whole genome shotgun sequence
NrsC	NZ_APTB01000092.1	96.3	162	6	0	1	162	251	90	7e-70	267	Neisseria meningitidis 2002007 gnm2002007.contig.91, whole genome shotgun sequence
NrsC	NZ_APTU01000095.1	95.68	162	7	0	1	162	6071	5910	3e-68	261	Neisseria meningitidis 2002020 gnm2002020.contig.94, whole genome shotgun sequence
NrsC	NZ_AVNL01000098.1	95.68	162	7	0	1	162	270	109	3e-68	261	Neisseria meningitidis 2002030 gnm2002030.contig.97, whole genome shotgun sequence
NrsC	NZ_ANRH01000030.1	96.3	162	6	0	1	162	186776	186615	7e-70	267	Neisseria meningitidis 2002038 NM2002038.contig.29, whole genome shotgun sequence
NrsC	NZ_APSZ01000082.1	96.3	162	6	0	1	162	12362	12201	7e-70	267	Neisseria meningitidis 2003022 gnm2003022.contig.81_1, whole genome shotgun sequence
NrsC	NZ_APUP01000128.1	96.1	154	5	1	1	153	7614	7767	7e-65	250	Neisseria meningitidis 2003051 gnm2003051.contig.127, whole genome shotgun sequence
NrsC	NZ_APUP01000088.1	96.91	162	5	0	1	162	256	95	1e-71	272	Neisseria meningitidis 2003051 gnm2003051.contig.87, whole genome shotgun sequence
NrsC	NZ_APUC01000090.1	96.91	162	5	0	1	162	6074	5913	1e-71	272	Neisseria meningitidis 2004032 gnm2004032.contig.89, whole genome shotgun sequence
NrsC	NZ_APSY01000021.1	96.3	162	6	0	1	162	15679	15840	7e-70	267	Neisseria meningitidis 2004085 gnm2004085.contig.20, whole genome shotgun sequence
NrsC	NZ_APSY01000063.1	96.15	156	6	0	1	156	7613	7768	1e-66	255	Neisseria meningitidis 2004085 gnm2004085.contig.62, whole genome shotgun sequence
NrsC	NZ_APSY01000009.1	96.3	162	6	0	1	162	11481	11642	7e-70	267	Neisseria meningitidis 2004085 gnm2004085.contig.8, whole genome shotgun sequence
NrsC	NZ_APSY01000084.1	96.3	162	6	0	1	162	12449	12288	7e-70	267	Neisseria meningitidis 2004085 gnm2004085.contig.83, whole genome shotgun sequence
NrsC	NZ_APSY01000085.1	96.3	162	6	0	1	162	253	92	7e-70	267	Neisseria meningitidis 2004085 gnm2004085.contig.84, whole genome shotgun sequence
NrsC	NZ_ANRW01000013.1	96.3	162	6	0	1	162	95196	95035	7e-70	267	Neisseria meningitidis 2004090 NM2004090.contig.12, whole genome shotgun sequence
NrsC	NZ_APUE01000087.1	96.91	162	5	0	1	162	10664	10503	1e-71	272	Neisseria meningitidis 2004264 gnm2004264.contig.86, whole genome shotgun sequence
NrsC	NZ_APUI01000108.1	96.91	162	5	0	1	162	247	86	1e-71	272	Neisseria meningitidis 2005040 gnm2005040.contig.107, whole genome shotgun sequence
NrsC	NZ_APUG01000089.1	96.91	162	5	0	1	162	6071	5910	1e-71	272	Neisseria meningitidis 2005079 gnm2005079.contig.88, whole genome shotgun sequence
NrsC	NZ_APUN01000092.1	96.3	162	6	0	1	162	12528	12367	7e-70	267	Neisseria meningitidis 2005172 gnm2005172.contig.91, whole genome shotgun sequence
NrsC	NZ_ANRG01000016.1	96.3	162	6	0	1	162	99738	99577	7e-70	267	Neisseria meningitidis 2006087 NM2006087.contig.15, whole genome shotgun sequence
NrsC	NZ_ANSE01000012.1	96.3	162	6	0	1	162	66239	66078	7e-70	267	Neisseria meningitidis 2007056 NM2007056.contig.11, whole genome shotgun sequence
NrsC	NZ_APUK01000130.1	96.75	154	5	0	1	154	7613	7766	4e-67	257	Neisseria meningitidis 2007461 gnm2007461.contig.129, whole genome shotgun sequence
NrsC	NZ_APUK01000042.1	96.91	162	5	0	1	162	2743	2582	1e-71	272	Neisseria meningitidis 2007461 gnm2007461.contig.41, whole genome shotgun sequence
NrsC	NZ_APUK01000046.1	96.91	162	5	0	1	162	7613	7774	1e-71	272	Neisseria meningitidis 2007461 gnm2007461.contig.45, whole genome shotgun sequence
NrsC	NZ_APUK01000071.1	95.71	163	6	1	1	162	7613	7775	3e-68	261	Neisseria meningitidis 2007461 gnm2007461.contig.70, whole genome shotgun sequence
NrsC	NZ_APUK01000090.1	96.91	162	5	0	1	162	258	97	1e-71	272	Neisseria meningitidis 2007461 gnm2007461.contig.89, whole genome shotgun sequence
NrsC	NZ_APUO01000077.1	96.3	162	6	0	1	162	12461	12300	7e-70	267	Neisseria meningitidis 2008223 gnm2008223.contig.76, whole genome shotgun sequence
NrsC	NZ_ANRU01000029.1	96.3	162	6	0	1	162	26407	26246	7e-70	267	Neisseria meningitidis 4119 NM4119.contig.28, whole genome shotgun sequence
NrsC	NZ_ANRZ01000018.1	96.3	162	6	0	1	162	55006	54845	7e-70	267	Neisseria meningitidis 61103 NM61103.contig.17, whole genome shotgun sequence
NrsC	NZ_APSQ01000100.1	96.3	162	6	0	1	162	28501	28340	7e-70	267	Neisseria meningitidis 61106 gnm61106.contig.99, whole genome shotgun sequence
NrsC	NZ_ANSI01000014.1	96.3	162	6	0	1	162	21000	20839	7e-70	267	Neisseria meningitidis 63006 NM63006.contig.13, whole genome shotgun sequence
NrsC	NZ_APSP01000089.1	96.3	162	6	0	1	162	12347	12186	7e-70	267	Neisseria meningitidis 63023 gnm63023.contig.88, whole genome shotgun sequence
NrsC	NZ_ANRF01000017.1	96.3	162	6	0	1	162	19926	19765	7e-70	267	Neisseria meningitidis 63041 NM63041.contig.16, whole genome shotgun sequence
NrsC	NZ_ANRV01000016.1	96.3	162	6	0	1	162	90457	90296	7e-70	267	Neisseria meningitidis 63049 NM63049.contig.15, whole genome shotgun sequence
NrsC	NZ_APST01000083.1	96.3	162	6	0	1	162	12471	12310	7e-70	267	Neisseria meningitidis 64182 gnm64182.contig.82, whole genome shotgun sequence
NrsC	NZ_APSS01000095.1	96.3	162	6	0	1	162	255	94	7e-70	267	Neisseria meningitidis 65012 gnm65012.contig.94, whole genome shotgun sequence
NrsC	NZ_ANRY01000014.1	96.3	162	6	0	1	162	14278	14117	7e-70	267	Neisseria meningitidis 65014 NM65014.contig.13, whole genome shotgun sequence
NrsC	NZ_ANRB01000018.1	96.3	162	6	0	1	162	157549	157388	7e-70	267	Neisseria meningitidis 68094 NM68094.contig.17, whole genome shotgun sequence
NrsC	NZ_ANSB01000020.1	96.3	162	6	0	1	162	20689	20528	7e-70	267	Neisseria meningitidis 69096 NM69096.contig.19, whole genome shotgun sequence
NrsC	NZ_APSN01000087.1	96.3	162	6	0	1	162	6069	5908	7e-70	267	Neisseria meningitidis 69100 gnm69100.contig.86, whole genome shotgun sequence
NrsC	NZ_APSF01000102.1	96.3	162	6	0	1	162	12436	12275	7e-70	267	Neisseria meningitidis 69155 gnm69155.contig.101, whole genome shotgun sequence
NrsC	NZ_ALXS01000014.1	96.3	162	6	0	1	162	12512	12351	7e-70	267	Neisseria meningitidis 69166 NM69166.contig.13, whole genome shotgun sequence
NrsC	NZ_APSG01000084.1	96.3	162	6	0	1	162	331	170	7e-70	267	Neisseria meningitidis 69176 gnm69176.contig.83, whole genome shotgun sequence
NrsC	NZ_ANRE01000012.1	96.3	162	6	0	1	162	81894	81733	7e-70	267	Neisseria meningitidis 70012 NM70012.contig.11, whole genome shotgun sequence
NrsC	NZ_APSH01000090.1	96.3	162	6	0	1	162	12373	12212	7e-70	267	Neisseria meningitidis 70021 gnm70021.contig.89, whole genome shotgun sequence
NrsC	NZ_ANSH01000015.1	96.3	162	6	0	1	162	14951	14790	7e-70	267	Neisseria meningitidis 70030 NM70030.contig.14, whole genome shotgun sequence
NrsC	NZ_APSR01000050.1	96.3	162	6	0	1	162	24390	24551	7e-70	267	Neisseria meningitidis 70082 gnm70082.contig.49, whole genome shotgun sequence
NrsC	NZ_APTR01000106.1	96.3	162	6	0	1	162	6722	6561	7e-70	267	Neisseria meningitidis 73696 gnm73696.contig.105, whole genome shotgun sequence
NrsC	NZ_APTS01000081.1	96.91	162	5	0	1	162	12573	12412	1e-71	272	Neisseria meningitidis 73704 gnm73704.contig.80, whole genome shotgun sequence
NrsC	NZ_APSL01000079.1	96.3	162	6	0	1	162	12554	12393	7e-70	267	Neisseria meningitidis 75643 gnm75643.contig.78, whole genome shotgun sequence
NrsC	NZ_APSM01000011.1	96.3	162	6	0	1	162	47242	47081	7e-70	267	Neisseria meningitidis 75689 gnm75689.contig.10, whole genome shotgun sequence
NrsC	NZ_ANSG01000026.1	96.3	162	6	0	1	162	98453	98292	7e-70	267	Neisseria meningitidis 77221 NM77221.contig.25, whole genome shotgun sequence
NrsC	NC_017501.1	96.3	162	6	0	1	162	817760	817921	7e-70	267	Neisseria meningitidis 8013, complete genome
NrsC	NZ_ALXV01000017.1	96.91	162	5	0	1	162	19786	19625	1e-71	272	Neisseria meningitidis 80179 NM80179.contig.16, whole genome shotgun sequence
NrsC	NZ_APTT01000102.1	96.91	162	5	0	1	162	6073	5912	1e-71	272	Neisseria meningitidis 81858 gnm81858.contig.101, whole genome shotgun sequence
NrsC	NZ_ANQZ01000013.1	96.3	162	6	0	1	162	20423	20262	7e-70	267	Neisseria meningitidis 87255 NM87255.contig.12, whole genome shotgun sequence
NrsC	NZ_ANRD01000013.1	96.3	162	6	0	1	162	171281	171120	7e-70	267	Neisseria meningitidis 88050 NM88050.contig.12, whole genome shotgun sequence
NrsC	NZ_ALXW01000015.1	96.3	162	6	0	1	162	168276	168115	7e-70	267	Neisseria meningitidis 92045 NM92045.contig.14, whole genome shotgun sequence
NrsC	NZ_ALXM01000017.1	97.53	162	4	0	1	162	170244	170083	3e-73	278	Neisseria meningitidis 93003 NM93003.contig.16, whole genome shotgun sequence
NrsC	NZ_ALXN01000030.1	94.44	162	9	0	1	162	20149	19988	7e-65	250	Neisseria meningitidis 93004 NM93004.contig.29, whole genome shotgun sequence
NrsC	NZ_APSK01000073.1	96.3	162	6	0	1	162	12364	12203	7e-70	267	Neisseria meningitidis 94018 gnm94018.contig.72, whole genome shotgun sequence
NrsC	NZ_ANRR01000010.1	95.68	162	7	0	1	162	14520	14359	3e-68	261	Neisseria meningitidis 9506 NM9506.contig.9, whole genome shotgun sequence
NrsC	NZ_ANRX01000014.1	96.3	162	6	0	1	162	13209	13048	7e-70	267	Neisseria meningitidis 96023 NM96023.contig.13, whole genome shotgun sequence
NrsC	NZ_APSV01000085.1	96.3	162	6	0	1	162	12476	12315	7e-70	267	Neisseria meningitidis 96024 gnm96024.contig.84, whole genome shotgun sequence
NrsC	NZ_AVNK01000093.1	93.83	162	10	0	1	162	12362	12201	3e-63	244	Neisseria meningitidis 96037 gnm96037.contig.92, whole genome shotgun sequence
NrsC	NZ_APSJ01000084.1	96.3	162	6	0	1	162	10979	10818	7e-70	267	Neisseria meningitidis 96060 gnm96060.contig.83, whole genome shotgun sequence
NrsC	NZ_AEQK01000048.1	96.3	162	6	0	1	162	3036	3197	7e-70	267	Neisseria meningitidis 961-5945 gnm9615945.contig.47, whole genome shotgun sequence
NrsC	NZ_APSW01000084.1	96.3	162	6	0	1	162	6126	5965	7e-70	267	Neisseria meningitidis 97008 gnm97008.contig.83, whole genome shotgun sequence
NrsC	NZ_ANRI01000007.1	96.3	162	6	0	1	162	135411	135572	7e-70	267	Neisseria meningitidis 97014 NM97014.contig.6, whole genome shotgun sequence
NrsC	NZ_APSO01000089.1	96.3	162	6	0	1	162	6193	6032	7e-70	267	Neisseria meningitidis 97018 gnm97018.contig.88_1, whole genome shotgun sequence
NrsC	NZ_ANSA01000017.1	96.3	162	6	0	1	162	142551	142390	7e-70	267	Neisseria meningitidis 97020 NM97020.contig.16, whole genome shotgun sequence
NrsC	NZ_ANRC01000013.1	96.3	162	6	0	1	162	101368	101207	7e-70	267	Neisseria meningitidis 97021 NM97021.contig.12, whole genome shotgun sequence
NrsC	NZ_APSU01000079.1	96.3	162	6	0	1	162	12489	12328	7e-70	267	Neisseria meningitidis 97027 gnm97027.contig.78, whole genome shotgun sequence
NrsC	NZ_ANRS01000020.1	95.68	162	7	0	1	162	15391	15230	3e-68	261	Neisseria meningitidis 9757 NM9757.contig.19, whole genome shotgun sequence
NrsC	NZ_APUM01000088.1	96.3	162	6	0	1	162	12100	11939	7e-70	267	Neisseria meningitidis 98002 gnm98002.contig.87, whole genome shotgun sequence
NrsC	NZ_APSX01000089.1	96.3	162	6	0	1	162	12320	12159	7e-70	267	Neisseria meningitidis 98005 gnm98005.contig.88, whole genome shotgun sequence
NrsC	NZ_ALXU01000023.1	96.91	162	5	0	1	162	21163	21002	1e-71	272	Neisseria meningitidis 98008 NM98008.contig.22, whole genome shotgun sequence
NrsC	NZ_ANRA01000013.1	96.3	162	6	0	1	162	239304	239143	7e-70	267	Neisseria meningitidis 98080 NM98080.contig.12, whole genome shotgun sequence
NrsC	NZ_APBS01000068.1	93.83	162	10	0	1	162	21668	21507	3e-63	244	Neisseria meningitidis 992008 gnmJP992008.contig.67, whole genome shotgun sequence
NrsC	NC_013016.1	96.3	162	6	0	1	162	1468459	1468298	7e-70	267	Neisseria meningitidis alpha14 complete genome
NrsC	NC_017505.1	93.83	162	10	0	1	162	1596324	1596163	3e-63	244	Neisseria meningitidis alpha710, complete genome
NrsC	NZ_GL397187.1	96.3	162	6	0	1	162	474395	474556	7e-70	267	Neisseria meningitidis ATCC 13091 genomic scaffold SCAFFOLD1, whole genome shotgun sequence
NrsC	NZ_AEQJ01000020.1	95.68	162	7	0	1	162	2996	3157	3e-68	261	Neisseria meningitidis CU385 gnmcu385c.contig.19, whole genome shotgun sequence
NrsC	NZ_AJJX01000035.1	93.83	162	10	0	1	162	16128	16289	3e-63	244	Neisseria meningitidis DE9622 Nm_DE9622_contig035, whole genome shotgun sequence
NrsC	NZ_AJJW01000026.1	93.83	162	10	0	1	162	25875	26036	3e-63	244	Neisseria meningitidis DE9686 Nm_DE9686_contig026, whole genome shotgun sequence
NrsC	NZ_AJJY01000033.1	93.83	162	10	0	1	162	6138	5977	3e-63	244	Neisseria meningitidis DE9938 Nm_DE9938_contig033, whole genome shotgun sequence
NrsC	NZ_AEQI01000016.1	96.91	162	5	0	1	162	71960	72121	1e-71	272	Neisseria meningitidis ES14902 gnmes14902.contig.15, whole genome shotgun sequence
NrsC	NC_017513.1	96.3	162	6	0	1	162	1518358	1518197	7e-70	267	Neisseria meningitidis G2136, complete genome
NrsC	NC_017516.1	95.68	162	7	0	1	162	706890	707051	3e-68	261	Neisseria meningitidis H44/76, complete genome
NrsC	NZ_JPTA01000013.1	96.91	162	5	0	1	162	39349	39510	1e-71	272	Neisseria meningitidis isolate 2419 contig13, whole genome shotgun sequence
NrsC	NZ_CP006869.1	95.68	162	7	0	1	162	1966969	1967130	3e-68	261	Neisseria meningitidis LNP21362, complete genome
NrsC	NZ_AEQL01000019.1	96.3	162	6	0	1	162	67058	67219	7e-70	267	Neisseria meningitidis M01-240013 gnmgb013c.contig.18, whole genome shotgun sequence
NrsC	NC_017514.1	93.83	162	10	0	1	162	697651	697812	3e-63	244	Neisseria meningitidis M01-240149, complete genome
NrsC	NC_017517.1	93.83	162	10	0	1	162	1603441	1603280	3e-63	244	Neisseria meningitidis M01-240355, complete genome
NrsC	NC_017515.1	96.3	162	6	0	1	162	706021	706182	7e-70	267	Neisseria meningitidis M04-240196, complete genome
NrsC	NZ_AEQH01000009.1	93.83	162	10	0	1	162	176907	177068	3e-63	244	Neisseria meningitidis M0579 gnmm0579c.contig.8, whole genome shotgun sequence
NrsC	NZ_CP007668.1	93.83	162	10	0	1	162	328462	328301	3e-63	244	Neisseria meningitidis M0579, complete genome
NrsC	NZ_ANRJ01000017.1	95.68	162	7	0	1	162	93929	93768	3e-68	261	Neisseria meningitidis M13255 NM13255.contig.16, whole genome shotgun sequence
NrsC	NZ_APTW01000089.1	95.68	162	7	0	1	162	12559	12398	3e-68	261	Neisseria meningitidis M13265 gnm13265.contig.88, whole genome shotgun sequence
NrsC	NZ_AEQG01000018.1	96.3	162	6	0	1	162	26278	26439	7e-70	267	Neisseria meningitidis M13399 gnmm13399.contig.17, whole genome shotgun sequence
NrsC	NZ_AEQF01000016.1	96.91	162	5	0	1	162	73752	73913	1e-71	272	Neisseria meningitidis M6190 gnmm6190c.contig.15, whole genome shotgun sequence
NrsC	NZ_ANRN01000020.1	96.91	162	5	0	1	162	96194	96033	1e-71	272	Neisseria meningitidis M7089 NM7089.contig.19, whole genome shotgun sequence
NrsC	NZ_ANRO01000015.1	96.91	162	5	0	1	162	170406	170245	1e-71	272	Neisseria meningitidis M7124 NM7124.contig.14, whole genome shotgun sequence
NrsC	NZ_CP009419.1	96.91	162	5	0	1	162	1775642	1775481	1e-71	272	Neisseria meningitidis M7124, complete genome
NrsC	NC_003112.2	95.68	162	7	0	1	162	1624314	1624153	3e-68	261	Neisseria meningitidis MC58 chromosome, complete genome
NrsC	NZ_AEQD01000026.1	96.3	162	6	0	1	162	36154	36315	7e-70	267	Neisseria meningitidis N1568 menX.contig.25, whole genome shotgun sequence
NrsC	NZ_AVNQ01000084.1	93.83	162	10	0	1	162	12108	11947	3e-63	244	Neisseria meningitidis NM003 gnm003.contig.83, whole genome shotgun sequence
NrsC	NZ_AVNO01000071.1	93.83	162	10	0	1	162	11645	11806	3e-63	244	Neisseria meningitidis NM045 gnm045.contig.70, whole genome shotgun sequence
NrsC	NZ_AVNS01000083.1	94.44	162	9	0	1	162	6072	5911	7e-65	250	Neisseria meningitidis NM0552 gnm0552.contig.85_1, whole genome shotgun sequence
NrsC	NZ_ARYF01000007.1	96.3	162	6	0	1	162	45867	46028	7e-70	267	Neisseria meningitidis Nm10259 J13601000007, whole genome shotgun sequence
NrsC	NZ_AGBT01000113.1	96.3	162	6	0	1	162	12369	12208	7e-70	267	Neisseria meningitidis Nm1140 contig00128, whole genome shotgun sequence
NrsC	NZ_APUR01000117.1	96.3	162	6	0	1	162	27027	27188	7e-70	267	Neisseria meningitidis NM115 gnm115.contig.116, whole genome shotgun sequence
NrsC	NZ_ANRQ01000006.1	96.91	162	5	0	1	162	248838	248677	1e-71	272	Neisseria meningitidis NM126 NM126.contig.5, whole genome shotgun sequence
NrsC	NZ_APTF01000103.1	96.91	162	5	0	1	162	7821	7660	1e-71	272	Neisseria meningitidis NM133 gnm133.contig.102, whole genome shotgun sequence
NrsC	NZ_APUL01000082.1	96.3	162	6	0	1	162	12402	12241	7e-70	267	Neisseria meningitidis NM134 gnm134.contig.81, whole genome shotgun sequence
NrsC	NZ_ALXP01000023.1	96.3	162	6	0	1	162	15035	14874	7e-70	267	Neisseria meningitidis NM140 NM140.contig.22, whole genome shotgun sequence
NrsC	NZ_AVNR01000098.1	96.91	162	5	0	1	162	25034	24873	1e-71	272	Neisseria meningitidis NM1476 gnm1476.contig.98_1, whole genome shotgun sequence
NrsC	NZ_APTP01000089.1	96.91	162	5	0	1	162	6173	6012	1e-71	272	Neisseria meningitidis NM1482 gnm1482.contig.88_1, whole genome shotgun sequence
NrsC	NZ_APTQ01000085.1	96.91	162	5	0	1	162	12493	12332	1e-71	272	Neisseria meningitidis NM1495 gnm1495.contig.84, whole genome shotgun sequence
NrsC	NZ_AVNP01000091.1	93.83	162	10	0	1	162	12358	12197	3e-63	244	Neisseria meningitidis NM151 gnm151.contig.91_1, whole genome shotgun sequence
NrsC	NZ_APVC01000080.1	96.3	162	6	0	1	162	431	270	7e-70	267	Neisseria meningitidis NM165 gnm165.contig.79, whole genome shotgun sequence
NrsC	NZ_ANRP01000013.1	96.91	162	5	0	1	162	21658	21497	1e-71	272	Neisseria meningitidis NM174 NM174.contig.12, whole genome shotgun sequence
NrsC	NZ_ALXQ01000021.1	96.3	162	6	0	1	162	21174	21013	7e-70	267	Neisseria meningitidis NM183 NM183.contig.20, whole genome shotgun sequence
NrsC	NZ_AGRR01000242.1	96.3	162	6	0	1	162	162	1	7e-70	267	Neisseria meningitidis NM220 ntnm06c.contig.289, whole genome shotgun sequence
NrsC	NZ_APTG01000100.1	96.91	162	5	0	1	162	249	88	1e-71	272	Neisseria meningitidis NM23 gnm23.contig.99, whole genome shotgun sequence
NrsC	NZ_AGRQ01000186.1	96.23	159	6	0	1	159	159	1	3e-68	261	Neisseria meningitidis NM233 ntnm05c.contig.185, whole genome shotgun sequence
NrsC	NZ_ALXO01000021.1	96.3	162	6	0	1	162	14117	13956	7e-70	267	Neisseria meningitidis NM255 NM255.contig.20, whole genome shotgun sequence
NrsC	NZ_ALXX01000022.1	96.3	162	6	0	1	162	19241	19080	7e-70	267	Neisseria meningitidis NM2657 gnm2657.contig.21, whole genome shotgun sequence
NrsC	NZ_APUZ01000091.1	96.3	162	6	0	1	162	408	247	7e-70	267	Neisseria meningitidis NM27 gnm27.contig.92_1, whole genome shotgun sequence
NrsC	NZ_APUQ01000087.1	96.3	162	6	0	1	162	628	467	7e-70	267	Neisseria meningitidis NM271 gnm271.contig.86, whole genome shotgun sequence
NrsC	NZ_AGBP01000064.1	96.91	162	5	0	1	162	39615	39776	1e-71	272	Neisseria meningitidis Nm2732 contig00064, whole genome shotgun sequence
NrsC	NZ_ALXR01000015.1	96.3	162	6	0	1	162	99901	99740	7e-70	267	Neisseria meningitidis NM2781 NM2781.contig.14, whole genome shotgun sequence
NrsC	NZ_ALXY01000015.1	96.3	162	6	0	1	162	139509	139348	7e-70	267	Neisseria meningitidis NM2795 NM2795.contig.14, whole genome shotgun sequence
NrsC	NZ_AVNW01000089.1	93.83	162	10	0	1	162	12569	12408	3e-63	244	Neisseria meningitidis NM2866 gnm2866.contig.88, whole genome shotgun sequence
NrsC	NZ_ALYA01000017.1	96.3	162	6	0	1	162	13775	13614	7e-70	267	Neisseria meningitidis NM3001 NM3001.contig.16, whole genome shotgun sequence
NrsC	NZ_APUT01000096.1	96.3	162	6	0	1	162	12570	12409	7e-70	267	Neisseria meningitidis NM3042 gnm3042.contig.95, whole genome shotgun sequence
NrsC	NZ_ALXZ01000038.1	96.3	162	6	0	1	162	74571	74410	7e-70	267	Neisseria meningitidis NM3081 NM3081.contig.39, whole genome shotgun sequence
NrsC	NZ_AGBO01000137.1	96.3	162	6	0	1	162	26337	26498	7e-70	267	Neisseria meningitidis Nm3127 contig00151, whole genome shotgun sequence
NrsC	NZ_APTO01000093.1	96.91	162	5	0	1	162	12972	12811	1e-71	272	Neisseria meningitidis NM313 gnm313.contig.92, whole genome shotgun sequence
NrsC	NZ_APUV01000097.1	96.3	162	6	0	1	162	226	65	7e-70	267	Neisseria meningitidis NM3131 gnm3131.contig.96, whole genome shotgun sequence
NrsC	NZ_AVNN01000079.1	93.83	162	10	0	1	162	12310	12149	3e-63	244	Neisseria meningitidis NM3139 gnm3139.contig.78, whole genome shotgun sequence
NrsC	NZ_AVNM01000100.1	95.68	162	7	0	1	162	12648	12487	3e-68	261	Neisseria meningitidis NM3141 gnm3141.contig.100_1, whole genome shotgun sequence
NrsC	NZ_APUW01000084.1	96.3	162	6	0	1	162	790	629	7e-70	267	Neisseria meningitidis NM3144 gnm3144.contig.83, whole genome shotgun sequence
NrsC	NZ_APTX01000089.1	96.91	162	5	0	1	162	6072	5911	1e-71	272	Neisseria meningitidis NM3147 gnm3147.contig.88, whole genome shotgun sequence
NrsC	NZ_APUX01000091.1	96.3	162	6	0	1	162	584	423	7e-70	267	Neisseria meningitidis NM3158 gnm3158.contig.90, whole genome shotgun sequence
NrsC	NZ_APUY01000089.1	96.3	162	6	0	1	162	618	457	7e-70	267	Neisseria meningitidis NM3164 gnm3164.contig.88, whole genome shotgun sequence
NrsC	NZ_AVNU01000095.1	95.68	162	7	0	1	162	312	151	3e-68	261	Neisseria meningitidis NM3173 gnm3173.contig.97, whole genome shotgun sequence
NrsC	NZ_APTH01000087.1	96.91	162	5	0	1	162	12394	12233	1e-71	272	Neisseria meningitidis NM32 gnm32.contig.86, whole genome shotgun sequence
NrsC	NZ_APUU01000095.1	96.3	162	6	0	1	162	23080	22919	7e-70	267	Neisseria meningitidis NM3222 gnm3222.contig.94, whole genome shotgun sequence
NrsC	NZ_APVD01000081.1	96.3	162	6	0	1	162	12639	12478	7e-70	267	Neisseria meningitidis NM3223 gnm3223.contig.80, whole genome shotgun sequence
NrsC	NZ_AVNV01000105.1	93.83	162	10	0	1	162	6070	5909	3e-63	244	Neisseria meningitidis NM3230 gnm3230.contig.104, whole genome shotgun sequence
NrsC	NZ_APTI01000084.1	96.91	162	5	0	1	162	12225	12064	1e-71	272	Neisseria meningitidis NM35 gnm35.contig.83, whole genome shotgun sequence
NrsC	NZ_APTJ01000084.1	96.91	162	5	0	1	162	12112	11951	1e-71	272	Neisseria meningitidis NM36 gnm36.contig.83, whole genome shotgun sequence
NrsC	NZ_ANSD01000018.1	96.3	162	6	0	1	162	140822	140661	7e-70	267	Neisseria meningitidis NM3642 NM3642.contig.17, whole genome shotgun sequence
NrsC	NZ_ANSC01000007.1	96.3	162	6	0	1	162	65665	65504	7e-70	267	Neisseria meningitidis NM3652 NM3652.contig.6, whole genome shotgun sequence
NrsC	NZ_ANRK01000024.1	95.68	162	7	0	1	162	15445	15284	3e-68	261	Neisseria meningitidis NM418 NM418.contig.23, whole genome shotgun sequence
NrsC	NZ_ANQY01000023.1	96.91	162	5	0	1	162	13051	12890	1e-71	272	Neisseria meningitidis NM422 NM422.contig.22, whole genome shotgun sequence
NrsC	NZ_APTK01000091.1	96.91	162	5	0	1	162	6075	5914	1e-71	272	Neisseria meningitidis NM43 gnm43.contig.90, whole genome shotgun sequence
NrsC	NZ_APTV01000111.1	95.68	162	7	0	1	162	12532	12371	3e-68	261	Neisseria meningitidis NM477 gnm477.contig.110, whole genome shotgun sequence
NrsC	NZ_APVA01000079.1	96.3	162	6	0	1	162	12554	12393	7e-70	267	Neisseria meningitidis NM51 gnm51.contig.78, whole genome shotgun sequence
NrsC	NZ_AVNT01000092.1	93.83	162	10	0	1	162	12504	12343	3e-63	244	Neisseria meningitidis NM518 gnm518.contig.92, whole genome shotgun sequence
NrsC	NZ_ALXT01000019.1	96.3	162	6	0	1	162	56350	56189	7e-70	267	Neisseria meningitidis NM576 NM576.contig.18, whole genome shotgun sequence
NrsC	NZ_ANRL01000016.1	96.91	162	5	0	1	162	99792	99631	1e-71	272	Neisseria meningitidis NM586 NM586.contig.15, whole genome shotgun sequence
NrsC	NZ_APTC01000094.1	96.3	162	6	0	1	162	6068	5907	7e-70	267	Neisseria meningitidis NM604 gnm604.contig.93, whole genome shotgun sequence
NrsC	NZ_APTD01000089.1	96.3	162	6	0	1	162	12456	12295	7e-70	267	Neisseria meningitidis NM606 gnm606.contig.88, whole genome shotgun sequence
NrsC	NZ_APTE01000095.1	96.3	162	6	0	1	162	12345	12184	7e-70	267	Neisseria meningitidis NM607 gnm607.contig.94, whole genome shotgun sequence
NrsC	NZ_AGBR01000129.1	96.3	162	6	0	1	162	23219	23380	7e-70	267	Neisseria meningitidis Nm6756 contig00147, whole genome shotgun sequence
NrsC	NZ_AGBQ01000009.1	96.91	162	5	0	1	162	11966	11805	1e-71	272	Neisseria meningitidis Nm6938 contig00009, whole genome shotgun sequence
NrsC	NZ_ANRM01000012.1	96.91	162	5	0	1	162	96812	96651	1e-71	272	Neisseria meningitidis NM762 NM762.contig.11, whole genome shotgun sequence
NrsC	NZ_APVB01000084.1	96.3	162	6	0	1	162	12655	12494	7e-70	267	Neisseria meningitidis NM80 gnm80.contig.83, whole genome shotgun sequence
NrsC	NZ_AGBN01000009.1	96.3	162	6	0	1	162	54291	54452	7e-70	267	Neisseria meningitidis Nm8187 contig00009, whole genome shotgun sequence
NrsC	NZ_APTL01000015.1	96.79	156	5	0	1	156	22623	22468	3e-68	261	Neisseria meningitidis NM82 gnm82.contig.14, whole genome shotgun sequence
NrsC	NZ_APTL01000056.1	96.91	162	5	0	1	162	7614	7775	1e-71	272	Neisseria meningitidis NM82 gnm82.contig.55, whole genome shotgun sequence
NrsC	NZ_APTL01000093.1	96.91	162	5	0	1	162	258	97	1e-71	272	Neisseria meningitidis NM82 gnm82.contig.92, whole genome shotgun sequence
NrsC	NZ_AGBS01000132.1	96.3	162	6	0	1	162	11635	11796	7e-70	267	Neisseria meningitidis Nm8663 contig00143, whole genome shotgun sequence
NrsC	NZ_APUS01000124.1	96.18	157	6	0	1	157	10947	10791	4e-67	257	Neisseria meningitidis NM90 gnm90.contig.123, whole genome shotgun sequence
NrsC	NZ_APUS01000096.1	96.3	162	6	0	1	162	248	87	7e-70	267	Neisseria meningitidis NM90 gnm90.contig.95, whole genome shotgun sequence
NrsC	NZ_APTM01000124.1	96.91	162	5	0	1	162	11641	11802	1e-71	272	Neisseria meningitidis NM94 gnm94.contig.123, whole genome shotgun sequence
NrsC	NZ_APTM01000091.1	96.91	162	5	0	1	162	7838	7677	1e-71	272	Neisseria meningitidis NM94 gnm94.contig.90, whole genome shotgun sequence
NrsC	NZ_ARYG01000005.1	96.3	162	6	0	1	162	12574	12413	7e-70	267	Neisseria meningitidis Nm9418 J13701000005, whole genome shotgun sequence
NrsC	NZ_APTN01000090.1	96.91	162	5	0	1	162	7810	7649	1e-71	272	Neisseria meningitidis NM95 gnm95.contig.89, whole genome shotgun sequence
NrsC	NZ_AEPJ01000363.1	96.3	162	6	0	1	162	314	153	7e-70	267	Neisseria meningitidis NS44 contig00363, whole genome shotgun sequence
NrsC	NC_017518.1	93.83	162	10	0	1	162	1645616	1645455	3e-63	244	Neisseria meningitidis NZ-05/33, complete genome
NrsC	NZ_AEQE01000030.1	93.83	162	10	0	1	162	2691	2852	3e-63	244	Neisseria meningitidis OX99.30304 gnmox.contig.29, whole genome shotgun sequence
NrsC	NC_003116.1	96.3	162	6	0	1	162	1696333	1696172	7e-70	267	Neisseria meningitidis serogroup A strain Z2491 complete genome
NrsC	NC_008767.1	96.91	162	5	0	1	162	1501759	1501598	1e-71	272	Neisseria meningitidis serogroup C FAM18 complete genome
NrsC	NZ_CP007524.1	96.3	162	6	0	1	162	1708267	1708106	7e-70	267	Neisseria meningitidis strain 510612, complete genome
NrsC	NZ_LWLL01000016.1	96.91	162	5	0	1	162	12339	12178	1e-71	272	Neisseria meningitidis strain 85Mo NODE_16_length_36239_cov_40.0671_ID_31, whole genome shotgun sequence
NrsC	NZ_LWLO01000045.1	96.91	162	5	0	1	162	7298	7137	1e-71	272	Neisseria meningitidis strain 87Mo NODE_45_length_15009_cov_42.7469_ID_89, whole genome shotgun sequence
NrsC	NZ_CP007667.1	96.3	162	6	0	1	162	1939076	1938915	7e-70	267	Neisseria meningitidis strain B6116/77, complete genome
NrsC	NZ_CP012392.1	96.3	162	6	0	1	162	704143	704304	7e-70	267	Neisseria meningitidis strain DE10444, complete genome
NrsC	NZ_CP012393.1	96.91	162	5	0	1	162	1533246	1533085	1e-71	272	Neisseria meningitidis strain DE8555, complete genome
NrsC	NZ_CP012391.1	93.83	162	10	0	1	162	1261804	1261965	3e-63	244	Neisseria meningitidis strain DE8669, complete genome
NrsC	NZ_CP016684.1	96.91	162	5	0	1	162	152141	151980	1e-71	272	Neisseria meningitidis strain L91543, complete genome
NrsC	NZ_CP016650.1	96.91	162	5	0	1	162	2045222	2045383	1e-71	272	Neisseria meningitidis strain M07149, complete genome
NrsC	NZ_CP016675.1	96.91	162	5	0	1	162	935412	935251	1e-71	272	Neisseria meningitidis strain M07161, complete genome
NrsC	NZ_CP016644.1	96.91	162	5	0	1	162	1418489	1418328	1e-71	272	Neisseria meningitidis strain M07162, complete genome
NrsC	NZ_CP016880.1	96.91	162	5	0	1	162	412478	412317	1e-71	272	Neisseria meningitidis strain M07165 whole genome shotgun sequence
NrsC	NZ_CP016881.1	96.91	162	5	0	1	162	2113850	2114011	1e-71	272	Neisseria meningitidis strain M07999 whole genome shotgun sequence
NrsC	NZ_CP016681.1	96.91	162	5	0	1	162	1836321	1836160	1e-71	272	Neisseria meningitidis strain M08000, complete genome
NrsC	NZ_CP016652.1	96.91	162	5	0	1	162	367814	367975	1e-71	272	Neisseria meningitidis strain M08001, complete genome
NrsC	NZ_CP016665.1	96.91	162	5	0	1	162	64809	64648	1e-71	272	Neisseria meningitidis strain M09261, complete genome
NrsC	NZ_CP016648.1	96.91	162	5	0	1	162	1399843	1400004	1e-71	272	Neisseria meningitidis strain M09293, complete genome
NrsC	NZ_CP009422.1	96.91	162	5	0	1	162	197756	197595	1e-71	272	Neisseria meningitidis strain M10208, complete genome
NrsC	NZ_CP016645.1	96.91	162	5	0	1	162	898499	898660	1e-71	272	Neisseria meningitidis strain M12752, complete genome
NrsC	NZ_JRFH01000059.1	96.91	162	5	0	1	162	7614	7775	1e-71	272	Neisseria meningitidis strain M1412 M1412-60X_c59, whole genome shotgun sequence
NrsC	NZ_JRFG01000003.1	96.91	162	5	0	1	162	108807	108968	1e-71	272	Neisseria meningitidis strain M20599 M20599_contig_3, whole genome shotgun sequence
NrsC	NZ_CP016674.1	96.91	162	5	0	1	162	1512650	1512489	1e-71	272	Neisseria meningitidis strain M22160, complete genome
NrsC	NZ_CP016649.1	96.91	162	5	0	1	162	596574	596413	1e-71	272	Neisseria meningitidis strain M22189, complete genome
NrsC	NZ_CP016683.1	96.91	162	5	0	1	162	1753135	1753296	1e-71	272	Neisseria meningitidis strain M22191, complete genome
NrsC	NZ_CP016627.1	96.91	162	5	0	1	162	1403910	1404071	1e-71	272	Neisseria meningitidis strain M22718, complete genome
NrsC	NZ_CP016663.1	96.91	162	5	0	1	162	1864152	1864313	1e-71	272	Neisseria meningitidis strain M22722, complete genome
NrsC	NZ_CP016679.1	96.91	162	5	0	1	162	457777	457938	1e-71	272	Neisseria meningitidis strain M22740, complete genome
NrsC	NZ_CP016657.1	96.91	162	5	0	1	162	2057058	2057219	1e-71	272	Neisseria meningitidis strain M22745, complete genome
NrsC	NZ_CP016882.1	96.91	162	5	0	1	162	1545587	1545748	1e-71	272	Neisseria meningitidis strain M22747 whole genome shotgun sequence
NrsC	NZ_CP016653.1	96.91	162	5	0	1	162	868774	868613	1e-71	272	Neisseria meningitidis strain M22748, complete genome
NrsC	NZ_CP016669.1	96.91	162	5	0	1	162	1472271	1472110	1e-71	272	Neisseria meningitidis strain M22759, complete genome
NrsC	NZ_CP016656.1	96.91	162	5	0	1	162	1698187	1698348	1e-71	272	Neisseria meningitidis strain M22769, complete genome
NrsC	NZ_CP016655.1	96.91	162	5	0	1	162	367722	367883	1e-71	272	Neisseria meningitidis strain M22772, complete genome
NrsC	NZ_CP016671.1	96.91	162	5	0	1	162	1107216	1107055	1e-71	272	Neisseria meningitidis strain M22783, complete genome
NrsC	NZ_CP016884.1	96.91	162	5	0	1	162	963613	963774	1e-71	272	Neisseria meningitidis strain M22797 whole genome shotgun sequence
NrsC	NZ_CP016659.1	96.91	162	5	0	1	162	1278486	1278325	1e-71	272	Neisseria meningitidis strain M22801, complete genome
NrsC	NZ_CP016660.1	96.91	162	5	0	1	162	224534	224695	1e-71	272	Neisseria meningitidis strain M22804, complete genome
NrsC	NZ_CP016647.1	96.91	162	5	0	1	162	1045106	1044945	1e-71	272	Neisseria meningitidis strain M22809, complete genome
NrsC	NZ_CP016654.1	96.91	162	5	0	1	162	1660141	1659980	1e-71	272	Neisseria meningitidis strain M22811, complete genome
NrsC	NZ_CP016646.1	96.91	162	5	0	1	162	2061987	2061826	1e-71	272	Neisseria meningitidis strain M22819, complete genome
NrsC	NZ_CP016680.1	96.91	162	5	0	1	162	123936	124097	1e-71	272	Neisseria meningitidis strain M22822, complete genome
NrsC	NZ_CP016672.1	96.91	162	5	0	1	162	998923	999084	1e-71	272	Neisseria meningitidis strain M22828, complete genome
NrsC	NZ_CP016662.1	96.91	162	5	0	1	162	1538961	1539122	1e-71	272	Neisseria meningitidis strain M23413, complete genome
NrsC	NZ_CP016682.1	96.91	162	5	0	1	162	1102023	1102184	1e-71	272	Neisseria meningitidis strain M24705, complete genome
NrsC	NZ_CP016658.1	96.91	162	5	0	1	162	1700268	1700429	1e-71	272	Neisseria meningitidis strain M24730, complete genome
NrsC	NZ_CP016664.1	96.91	162	5	0	1	162	286408	286247	1e-71	272	Neisseria meningitidis strain M25070, complete genome
NrsC	NZ_CP016885.1	96.91	162	5	0	1	162	416091	415930	1e-71	272	Neisseria meningitidis strain M25073 whole genome shotgun sequence
NrsC	NZ_CP016886.1	96.91	162	5	0	1	162	415432	415271	1e-71	272	Neisseria meningitidis strain M25074 whole genome shotgun sequence
NrsC	NZ_CP016670.1	96.91	162	5	0	1	162	1005550	1005711	1e-71	272	Neisseria meningitidis strain M25087, complete genome
NrsC	NZ_CP016678.1	96.91	162	5	0	1	162	1609311	1609150	1e-71	272	Neisseria meningitidis strain M25419, complete genome
NrsC	NZ_CP016661.1	96.91	162	5	0	1	162	1105027	1105188	1e-71	272	Neisseria meningitidis strain M25438, complete genome
NrsC	NZ_CP016677.1	96.91	162	5	0	1	162	1574610	1574449	1e-71	272	Neisseria meningitidis strain M25456, complete genome
NrsC	NZ_CP016673.1	96.91	162	5	0	1	162	11760	11599	1e-71	272	Neisseria meningitidis strain M25459, complete genome
NrsC	NZ_CP016666.1	96.91	162	5	0	1	162	854923	855084	1e-71	272	Neisseria meningitidis strain M25462, complete genome
NrsC	NZ_CP016668.1	96.91	162	5	0	1	162	1051004	1050843	1e-71	272	Neisseria meningitidis strain M25472, complete genome
NrsC	NZ_CP016651.1	96.91	162	5	0	1	162	834103	834264	1e-71	272	Neisseria meningitidis strain M25474, complete genome
NrsC	NZ_CP016676.1	96.91	162	5	0	1	162	2096331	2096492	1e-71	272	Neisseria meningitidis strain M25476, complete genome
NrsC	NZ_CP016667.1	96.91	162	5	0	1	162	1405671	1405832	1e-71	272	Neisseria meningitidis strain M27559, complete genome
NrsC	NZ_JREU01000002.1	96.91	162	5	0	1	162	415760	415599	1e-71	272	Neisseria meningitidis strain NM3681 NM3681_contig_2, whole genome shotgun sequence
NrsC	NZ_CP009420.1	96.91	162	5	0	1	162	1591803	1591642	1e-71	272	Neisseria meningitidis strain NM3682, complete genome
NrsC	NZ_CP009421.1	96.91	162	5	0	1	162	1462042	1461881	1e-71	272	Neisseria meningitidis strain NM3683, complete genome
NrsC	NZ_CP009418.1	96.91	162	5	0	1	162	1790014	1790175	1e-71	272	Neisseria meningitidis strain NM3686, complete genome
NrsC	NZ_JRET01000004.1	96.91	162	5	0	1	162	1506263	1506102	1e-71	272	Neisseria meningitidis strain NM3687 NM3687_contig_5, whole genome shotgun sequence
NrsC	NZ_MDSH01000142.1	96.3	162	6	0	1	162	61708	61869	7e-70	267	Neisseria meningitidis strain VB13856 NODE_3_length_74337_cov_59.3728_ID_5, whole genome shotgun sequence
NrsC	NZ_MDSI01000151.1	96.3	162	6	0	1	162	29881	29720	7e-70	267	Neisseria meningitidis strain VB15548 NODE_4_length_84144_cov_50.0934_ID_7, whole genome shotgun sequence
NrsC	NZ_CP012394.1	96.91	162	5	0	1	162	1531656	1531495	1e-71	272	Neisseria meningitidis strain WUE2121, complete genome
NrsC	NC_017512.1	96.3	162	6	0	1	162	1471130	1470969	7e-70	267	Neisseria meningitidis WUE 2594 complete genome
NrsC	NZ_ADBE01000129.1	96.55	174	6	0	1	174	18557	18730	1e-76	289	Neisseria polysaccharea ATCC 43768 N_polysaccharea-1.0.1_Cont274.1, whole genome shotgun sequence
NrsC	NZ_AEPH01000028.1	94.83	174	9	0	1	174	25607	25780	1e-71	272	Neisseria polysaccharea NS342 contig00028, whole genome shotgun sequence

## Sheet: NrsD
Name	Accession number	% Identity	alignment length	mismatches	gap opens	q. start	q. end	s. start	s. end	evalue	bit score	Organism
NrsD	NZ_DS999950.1	100	193	0	0	1	193	804	996	4e-97	357	Neisseria gonorrhoeae 1291 supercont1.34 genomic scaffold, whole genome shotgun sequence
NrsD	NZ_DS999990.1	100	193	0	0	1	193	32377	32569	4e-97	357	Neisseria gonorrhoeae 35/02 supercont1.32 genomic scaffold, whole genome shotgun sequence
NrsD	NZ_ATQE01000285.1	100	193	0	0	1	193	40116	39924	4e-97	357	Neisseria gonorrhoeae ALB_2011_01-02 contig97, whole genome shotgun sequence
NrsD	NZ_ATQB01000206.1	100	193	0	0	1	193	567	759	4e-97	357	Neisseria gonorrhoeae ALB_2011_03_03 contig284, whole genome shotgun sequence
NrsD	NZ_ATQC01000128.1	100	193	0	0	1	193	555	363	4e-97	357	Neisseria gonorrhoeae ALB_2011_04_03 contig213, whole genome shotgun sequence
NrsD	NZ_ATQF01000220.1	100	193	0	0	1	193	573	765	4e-97	357	Neisseria gonorrhoeae ATL_2011_01_05 contig297, whole genome shotgun sequence
NrsD	NZ_ATQG01000094.1	100	193	0	0	1	193	529	721	4e-97	357	Neisseria gonorrhoeae ATL_2011_01_08 contig183, whole genome shotgun sequence
NrsD	NZ_ATQH01000085.1	100	193	0	0	1	193	327	135	4e-97	357	Neisseria gonorrhoeae ATL_2011_01_17 contig175, whole genome shotgun sequence
NrsD	NZ_ATQI01000112.1	100	193	0	0	1	193	40156	39964	4e-97	357	Neisseria gonorrhoeae ATL_2011_01-21 contig2, whole genome shotgun sequence
NrsD	NZ_ATQJ01000045.1	100	193	0	0	1	193	555	747	4e-97	357	Neisseria gonorrhoeae ATL_2011_01-25 contig139, whole genome shotgun sequence
NrsD	NZ_ATQK01000040.1	100	193	0	0	1	193	653	845	4e-97	357	Neisseria gonorrhoeae ATL_2011_05-08 contig134, whole genome shotgun sequence
NrsD	NZ_ATQL01000206.1	100	193	0	0	1	193	40177	39985	4e-97	357	Neisseria gonorrhoeae ATL_2011_05-13 contig5, whole genome shotgun sequence
NrsD	NZ_EQ972680.1	98.84	172	1	1	1	171	723	894	2e-81	305	Neisseria gonorrhoeae DGI18 supercont1.33 genomic scaffold, whole genome shotgun sequence
NrsD	NZ_GG749023.1	96.95	197	2	2	1	193	40093	39897	3e-88	327	Neisseria gonorrhoeae DGI2 genomic scaffold supercont1.8, whole genome shotgun sequence
NrsD	NZ_GG749363.1	100	193	0	0	1	193	40470	40278	4e-97	357	Neisseria gonorrhoeae F62 genomic scaffold supercont1.16, whole genome shotgun sequence
NrsD	NC_002946.2	100	193	0	0	1	193	1608622	1608814	4e-97	357	Neisseria gonorrhoeae FA 1090 chromosome, complete genome
NrsD	NZ_EQ972729.1	100	193	0	0	1	193	23977	24169	4e-97	357	Neisseria gonorrhoeae FA6140 supercont1.40 genomic scaffold, whole genome shotgun sequence
NrsD	NZ_ATPD01000316.1	100	193	0	0	1	193	633	825	4e-97	357	Neisseria gonorrhoeae GC1-182 contig383, whole genome shotgun sequence
NrsD	NZ_ATQM01000119.1	97.93	193	4	0	1	193	600	792	2e-90	335	Neisseria gonorrhoeae MIA_2011_02_02 contig205, whole genome shotgun sequence
NrsD	NZ_ATQN01000309.1	100	193	0	0	1	193	531	723	4e-97	357	Neisseria gonorrhoeae MIA_2011_03-09 contig88, whole genome shotgun sequence
NrsD	NZ_ATQO01000008.1	100	193	0	0	1	193	1857	1665	4e-97	357	Neisseria gonorrhoeae MIA_2011_03-10 contig105, whole genome shotgun sequence
NrsD	NZ_ATQP01000179.1	100	193	0	0	1	193	559	751	4e-97	357	Neisseria gonorrhoeae MIA_2011_05-10 contig26, whole genome shotgun sequence
NrsD	NZ_ATQQ01000182.1	100	193	0	0	1	193	565	757	4e-97	357	Neisseria gonorrhoeae MIA_2011_05-15 contig35, whole genome shotgun sequence
NrsD	NZ_ATQR01000261.1	97.78	180	4	0	14	193	410	231	3e-83	311	Neisseria gonorrhoeae MIA_2011_05-16 contig333, whole genome shotgun sequence
NrsD	NC_022240.1	100	193	0	0	1	193	1679770	1679962	4e-97	357	Neisseria gonorrhoeae MS11, complete genome
NrsD	NZ_ATQV01000125.1	97.93	193	4	0	1	193	571	763	2e-90	335	Neisseria gonorrhoeae MU_NG1 contig210, whole genome shotgun sequence
NrsD	NZ_ATRC01000192.1	100	193	0	0	1	193	238	46	4e-97	357	Neisseria gonorrhoeae MU_NG12 contig271, whole genome shotgun sequence
NrsD	NZ_ATRD01000220.1	100	193	0	0	1	193	527	719	4e-97	357	Neisseria gonorrhoeae MU_NG14 contig297, whole genome shotgun sequence
NrsD	NZ_ATRE01000130.1	100	193	0	0	1	193	529	721	4e-97	357	Neisseria gonorrhoeae MU_NG15 contig215, whole genome shotgun sequence
NrsD	NZ_ATRF01000108.1	97.93	193	4	0	1	193	288	96	2e-90	335	Neisseria gonorrhoeae MU_NG17 contig196, whole genome shotgun sequence
NrsD	NZ_ATRG01000185.1	100	193	0	0	1	193	436	244	4e-97	357	Neisseria gonorrhoeae MU_NG18 contig265, whole genome shotgun sequence
NrsD	NZ_ATRH01000178.1	100	193	0	0	1	193	571	763	4e-97	357	Neisseria gonorrhoeae MU_NG19 contig259, whole genome shotgun sequence
NrsD	NZ_ATRI01000143.1	100	193	0	0	1	193	201	9	4e-97	357	Neisseria gonorrhoeae MU_NG20 contig227, whole genome shotgun sequence
NrsD	NZ_ATRJ01000233.1	100	193	0	0	1	193	281	89	4e-97	357	Neisseria gonorrhoeae MU_NG21 contig308, whole genome shotgun sequence
NrsD	NZ_ATRK01000097.1	100	193	0	0	1	193	527	719	4e-97	357	Neisseria gonorrhoeae MU_NG23 contig186, whole genome shotgun sequence
NrsD	NZ_ATRL01000257.1	100	193	0	0	1	193	637	829	4e-97	357	Neisseria gonorrhoeae MU_NG25 contig39, whole genome shotgun sequence
NrsD	NZ_ATRM01000156.1	100	193	0	0	1	193	543	735	4e-97	357	Neisseria gonorrhoeae MU_NG26 contig239, whole genome shotgun sequence
NrsD	NZ_ATQW01000115.1	100	193	0	0	1	193	211	19	4e-97	357	Neisseria gonorrhoeae MU_NG3 contig201, whole genome shotgun sequence
NrsD	NZ_ATQX01000221.1	100	193	0	0	1	193	238	46	4e-97	357	Neisseria gonorrhoeae MU_NG4 contig298, whole genome shotgun sequence
NrsD	NZ_ATQY01000269.1	100	193	0	0	1	193	565	757	4e-97	357	Neisseria gonorrhoeae MU_NG5 contig9, whole genome shotgun sequence
NrsD	NZ_ATQZ01000269.1	97.93	193	4	0	1	193	40088	39896	2e-90	335	Neisseria gonorrhoeae MU_NG6 contig73, whole genome shotgun sequence
NrsD	NZ_ATRA01000010.1	100	193	0	0	1	193	573	765	4e-97	357	Neisseria gonorrhoeae MU_NG8 contig107, whole genome shotgun sequence
NrsD	NZ_ATRB01000104.1	100	193	0	0	1	193	232	40	4e-97	357	Neisseria gonorrhoeae MU_NG9 contig192, whole genome shotgun sequence
NrsD	NC_011035.1	100	193	0	0	1	193	1683489	1683681	4e-97	357	Neisseria gonorrhoeae NCCP11945, complete genome
NrsD	NZ_ATQS01000089.1	96.95	197	2	2	1	193	649	845	3e-88	327	Neisseria gonorrhoeae NOR_2011_03-06 contig179, whole genome shotgun sequence
NrsD	NZ_ATQT01000139.1	100	193	0	0	1	193	533	725	4e-97	357	Neisseria gonorrhoeae NYC_2011_05_07 contig223, whole genome shotgun sequence
NrsD	NZ_ATQU01000184.1	97.93	193	4	0	1	193	301	109	2e-90	335	Neisseria gonorrhoeae NYC_2011_05_13 contig264, whole genome shotgun sequence
NrsD	NZ_EQ972918.1	97.93	193	4	0	1	193	8167	8359	2e-90	335	Neisseria gonorrhoeae PID1 supercont1.36 genomic scaffold, whole genome shotgun sequence
NrsD	NZ_EQ972873.1	96.95	197	2	2	1	193	23639	23835	3e-88	327	Neisseria gonorrhoeae PID18 supercont1.40 genomic scaffold, whole genome shotgun sequence
NrsD	NZ_EQ972970.1	96.95	197	2	2	1	193	5050	5246	3e-88	327	Neisseria gonorrhoeae PID24-1 supercont1.40 genomic scaffold, whole genome shotgun sequence
NrsD	NZ_EQ973022.1	97.93	193	4	0	1	193	24720	24912	2e-90	335	Neisseria gonorrhoeae PID332 supercont1.38 genomic scaffold, whole genome shotgun sequence
NrsD	NZ_ATPK01000170.1	100	193	0	0	1	193	311	119	4e-97	357	Neisseria gonorrhoeae SK12684 contig251, whole genome shotgun sequence
NrsD	NZ_ATPM01000107.1	100	193	0	0	1	193	319	127	4e-97	357	Neisseria gonorrhoeae SK14515 contig195, whole genome shotgun sequence
NrsD	NZ_ATPN01000234.1	100	193	0	0	1	193	1845	1653	4e-97	357	Neisseria gonorrhoeae SK15454 contig309, whole genome shotgun sequence
NrsD	NZ_ATPO01000291.1	100	193	0	0	1	193	313	121	4e-97	357	Neisseria gonorrhoeae SK16259 contig360, whole genome shotgun sequence
NrsD	NZ_ATPP01000370.1	100	193	0	0	1	193	559	751	4e-97	357	Neisseria gonorrhoeae SK16942 contig431, whole genome shotgun sequence
NrsD	NZ_ATPQ01000359.1	100	193	0	0	1	193	311	119	4e-97	357	Neisseria gonorrhoeae SK17973 contig421, whole genome shotgun sequence
NrsD	NZ_ATPF01000011.1	100	193	0	0	1	193	1843	1651	4e-97	357	Neisseria gonorrhoeae SK1902 contig108, whole genome shotgun sequence
NrsD	NZ_ATPR01000209.1	96.95	197	2	2	1	193	285	89	3e-88	327	Neisseria gonorrhoeae SK22871 contig287, whole genome shotgun sequence
NrsD	NZ_ATPS01000182.1	100	193	0	0	1	193	569	761	4e-97	357	Neisseria gonorrhoeae SK23020 contig262, whole genome shotgun sequence
NrsD	NZ_ATPU01000162.1	100	193	0	0	1	193	307	115	4e-97	357	Neisseria gonorrhoeae SK28355 contig244, whole genome shotgun sequence
NrsD	NZ_ATPV01000190.1	100	193	0	0	1	193	1841	1649	4e-97	357	Neisseria gonorrhoeae SK29344 contig27, whole genome shotgun sequence
NrsD	NZ_ATPW01000161.1	100	193	0	0	1	193	559	751	4e-97	357	Neisseria gonorrhoeae SK29471 contig243, whole genome shotgun sequence
NrsD	NZ_ATPX01000219.1	100	193	0	0	1	193	732	540	4e-97	357	Neisseria gonorrhoeae SK32402 contig296, whole genome shotgun sequence
NrsD	NZ_ATPY01000076.1	100	193	0	0	1	193	409272	409464	4e-97	357	Neisseria gonorrhoeae SK33414 contig78, whole genome shotgun sequence
NrsD	NZ_ATPZ01000080.1	100	193	0	0	1	193	599	791	4e-97	357	Neisseria gonorrhoeae SK36809 contig170, whole genome shotgun sequence
NrsD	NZ_ATQA01000111.1	100	193	0	0	1	193	1845	1653	4e-97	357	Neisseria gonorrhoeae SK39420 contig199, whole genome shotgun sequence
NrsD	NZ_ATPG01000339.1	100	193	0	0	1	193	1847	1655	4e-97	357	Neisseria gonorrhoeae SK6987 contig403, whole genome shotgun sequence
NrsD	NZ_ATPE01000396.1	97.93	193	4	0	1	193	268	76	2e-90	335	Neisseria gonorrhoeae SK708 contig455, whole genome shotgun sequence
NrsD	NZ_ATPH01000194.1	97.93	193	4	0	1	193	321	129	2e-90	335	Neisseria gonorrhoeae SK7461 contig273, whole genome shotgun sequence
NrsD	NZ_ATPI01000125.1	100	193	0	0	1	193	1843	1651	4e-97	357	Neisseria gonorrhoeae SK7842 contig210, whole genome shotgun sequence
NrsD	NZ_ATPJ01000141.1	97.93	193	4	0	1	193	260	68	2e-90	335	Neisseria gonorrhoeae SK8976 contig225, whole genome shotgun sequence
NrsD	NZ_EQ973068.1	100	193	0	0	1	193	4911	5103	4e-97	357	Neisseria gonorrhoeae SK-92-679 supercont1.37 genomic scaffold, whole genome shotgun sequence
NrsD	NZ_EQ973110.1	100	193	0	0	1	193	5044	5236	4e-97	357	Neisseria gonorrhoeae SK-93-1035 supercont1.32 genomic scaffold, whole genome shotgun sequence
NrsD	NZ_CP016015.1	97.93	193	4	0	1	193	1679645	1679837	2e-90	335	Neisseria gonorrhoeae strain 32867, complete genome
NrsD	NZ_CP016016.1	100	193	0	0	1	193	1680099	1680291	4e-97	357	Neisseria gonorrhoeae strain 34530, complete genome
NrsD	NZ_CP016017.1	100	193	0	0	1	193	1677653	1677845	4e-97	357	Neisseria gonorrhoeae strain 34769, complete genome
NrsD	NZ_CP012028.1	100	193	0	0	1	193	700243	700435	4e-97	357	Neisseria gonorrhoeae strain 35/02, complete genome
NrsD	NZ_CP012026.1	97.93	193	4	0	1	193	1417958	1418150	2e-90	335	Neisseria gonorrhoeae strain FA19, complete genome
NrsD	NZ_CP012027.1	100	193	0	0	1	193	1180389	1180581	4e-97	357	Neisseria gonorrhoeae strain FA6140, complete genome
NrsD	NZ_LDOB01000083.1	100	193	0	0	1	193	1138	1330	4e-97	357	Neisseria gonorrhoeae strain G2891 ng2891_miseq_abyss_117, whole genome shotgun sequence
NrsD	NZ_LOIB01000024.1	99.48	193	1	0	1	193	5299	5491	2e-95	351	Neisseria gonorrhoeae strain H15_353 1_contig12, whole genome shotgun sequence
NrsD	NZ_LFJW01000026.1	96.95	197	2	2	1	193	27848	27652	3e-88	327	Neisseria gonorrhoeae strain NG_869 contig_26, whole genome shotgun sequence
NrsD	NZ_JPOZ01000016.1	99.48	193	1	0	1	193	40083	39891	2e-95	351	Neisseria gonorrhoeae strain NG05 contig00016, whole genome shotgun sequence

## Sheet: NrsE
Name	Accession number	% Identity	alignment length	mismatches	gap opens	q. start	q. end	s. start	s. end	evalue	bit score	Organism
NrsE	NZ_DS999951.1	98.31	178	0	1	1	178	16930	17104	1e-82	309	Neisseria gonorrhoeae 1291 supercont1.35 genomic scaffold, whole genome shotgun sequence
NrsE	NZ_DS999992.1	100	178	0	0	1	178	23026	23203	9e-89	329	Neisseria gonorrhoeae 35/02 supercont1.34 genomic scaffold, whole genome shotgun sequence
NrsE	NZ_ATQE01000280.1	100	178	0	0	1	178	10111	10288	9e-89	329	Neisseria gonorrhoeae ALB_2011_01-02 contig92, whole genome shotgun sequence
NrsE	NZ_ATQB01000263.1	98.88	178	0	1	1	178	12370	12545	7e-85	316	Neisseria gonorrhoeae ALB_2011_03_03 contig39, whole genome shotgun sequence
NrsE	NZ_ATQC01000307.1	98.88	178	0	1	1	178	5906	5731	7e-85	316	Neisseria gonorrhoeae ALB_2011_04_03 contig68, whole genome shotgun sequence
NrsE	NZ_ATQF01000300.1	98.88	178	0	1	1	178	12376	12551	7e-85	316	Neisseria gonorrhoeae ATL_2011_01_05 contig70, whole genome shotgun sequence
NrsE	NZ_ATQG01000288.1	99.44	178	0	1	1	178	12359	12535	1e-86	322	Neisseria gonorrhoeae ATL_2011_01_08 contig54, whole genome shotgun sequence
NrsE	NZ_ATQH01000033.1	98.88	178	0	1	1	178	5902	5727	7e-85	316	Neisseria gonorrhoeae ATL_2011_01_17 contig128, whole genome shotgun sequence
NrsE	NZ_ATQI01000256.1	100	178	0	0	1	178	5930	5753	9e-89	329	Neisseria gonorrhoeae ATL_2011_01-21 contig55, whole genome shotgun sequence
NrsE	NZ_ATQJ01000195.1	98.88	178	0	1	1	178	5930	5755	7e-85	316	Neisseria gonorrhoeae ATL_2011_01-25 contig274, whole genome shotgun sequence
NrsE	NZ_ATQK01000090.1	98.31	178	1	1	1	178	17413	17238	3e-83	311	Neisseria gonorrhoeae ATL_2011_05-08 contig18, whole genome shotgun sequence
NrsE	NZ_ATQL01000203.1	100	178	0	0	1	178	5946	5769	9e-89	329	Neisseria gonorrhoeae ATL_2011_05-13 contig47, whole genome shotgun sequence
NrsE	NZ_EQ972682.1	100	178	0	0	1	178	17081	17258	9e-89	329	Neisseria gonorrhoeae DGI18 supercont1.35 genomic scaffold, whole genome shotgun sequence
NrsE	NZ_GG749020.1	99.44	178	0	1	1	178	197588	197412	1e-86	322	Neisseria gonorrhoeae DGI2 genomic scaffold supercont1.5, whole genome shotgun sequence
NrsE	NZ_GG749349.1	100	178	0	0	1	178	17085	17262	9e-89	329	Neisseria gonorrhoeae F62 genomic scaffold supercont1.2, whole genome shotgun sequence
NrsE	NC_002946.2	100	178	0	0	1	178	1672491	1672668	9e-89	329	Neisseria gonorrhoeae FA 1090 chromosome, complete genome
NrsE	NZ_EQ972731.1	100	178	0	0	1	178	16998	17175	9e-89	329	Neisseria gonorrhoeae FA6140 supercont1.42 genomic scaffold, whole genome shotgun sequence
NrsE	NZ_ATPD01000212.1	100	178	0	0	1	178	5233	5056	9e-89	329	Neisseria gonorrhoeae GC1-182 contig29, whole genome shotgun sequence
NrsE	NZ_ATQM01000276.1	98.88	178	0	1	1	178	6393	6568	7e-85	316	Neisseria gonorrhoeae MIA_2011_02_02 contig39, whole genome shotgun sequence
NrsE	NZ_ATQN01000201.1	100	178	0	0	1	178	12377	12554	9e-89	329	Neisseria gonorrhoeae MIA_2011_03-09 contig28, whole genome shotgun sequence
NrsE	NZ_ATQO01000260.1	99.44	178	1	0	1	178	12501	12678	4e-87	324	Neisseria gonorrhoeae MIA_2011_03-10 contig73, whole genome shotgun sequence
NrsE	NZ_ATQP01000223.1	98.88	178	0	1	1	178	5934	5759	7e-85	316	Neisseria gonorrhoeae MIA_2011_05-10 contig56, whole genome shotgun sequence
NrsE	NZ_ATQQ01000035.1	100	178	0	0	1	178	12410	12587	9e-89	329	Neisseria gonorrhoeae MIA_2011_05-15 contig13, whole genome shotgun sequence
NrsE	NZ_ATQR01000018.1	98.88	178	0	1	1	178	1865	1690	7e-85	316	Neisseria gonorrhoeae MIA_2011_05-16 contig114, whole genome shotgun sequence
NrsE	NC_022240.1	98.88	178	0	1	1	178	1743569	1743744	7e-85	316	Neisseria gonorrhoeae MS11, complete genome
NrsE	NZ_ATQV01000302.1	98.31	178	1	1	1	178	12376	12551	3e-83	311	Neisseria gonorrhoeae MU_NG1 contig56, whole genome shotgun sequence
NrsE	NZ_ATRC01000307.1	98.88	178	0	1	1	178	5902	5727	7e-85	316	Neisseria gonorrhoeae MU_NG12 contig57, whole genome shotgun sequence
NrsE	NZ_ATRD01000056.1	98.88	178	0	1	1	178	5902	5727	7e-85	316	Neisseria gonorrhoeae MU_NG14 contig149, whole genome shotgun sequence
NrsE	NZ_ATRE01000113.1	98.88	178	0	1	1	178	5904	5729	7e-85	316	Neisseria gonorrhoeae MU_NG15 contig20, whole genome shotgun sequence
NrsE	NZ_ATRF01000101.1	98.88	179	1	1	1	178	5942	5764	2e-85	318	Neisseria gonorrhoeae MU_NG17 contig19, whole genome shotgun sequence
NrsE	NZ_ATRG01000306.1	100	178	0	0	1	178	12380	12557	9e-89	329	Neisseria gonorrhoeae MU_NG18 contig71, whole genome shotgun sequence
NrsE	NZ_ATRH01000076.1	99.44	178	0	1	1	178	5905	5729	1e-86	322	Neisseria gonorrhoeae MU_NG19 contig167, whole genome shotgun sequence
NrsE	NZ_ATRJ01000331.1	98.88	178	0	1	1	178	12378	12553	7e-85	316	Neisseria gonorrhoeae MU_NG21 contig87, whole genome shotgun sequence
NrsE	NZ_ATRK01000032.1	98.31	178	1	1	1	178	5902	5727	3e-83	311	Neisseria gonorrhoeae MU_NG23 contig127, whole genome shotgun sequence
NrsE	NZ_ATRL01000310.1	98.88	178	0	1	1	178	5930	5755	7e-85	316	Neisseria gonorrhoeae MU_NG25 contig87, whole genome shotgun sequence
NrsE	NZ_ATRM01000051.1	99.44	178	1	0	1	178	12375	12552	4e-87	324	Neisseria gonorrhoeae MU_NG26 contig144, whole genome shotgun sequence
NrsE	NZ_ATQW01000310.1	100	178	0	0	1	178	5904	5727	9e-89	329	Neisseria gonorrhoeae MU_NG3 contig88, whole genome shotgun sequence
NrsE	NZ_ATQX01000179.1	98.89	180	0	1	1	178	12372	12551	5e-86	320	Neisseria gonorrhoeae MU_NG4 contig26, whole genome shotgun sequence
NrsE	NZ_ATQY01000276.1	98.88	178	0	1	1	178	12415	12590	7e-85	316	Neisseria gonorrhoeae MU_NG5 contig96, whole genome shotgun sequence
NrsE	NZ_ATQZ01000254.1	98.31	178	1	1	1	178	12402	12577	3e-83	311	Neisseria gonorrhoeae MU_NG6 contig6, whole genome shotgun sequence
NrsE	NZ_ATRA01000046.1	100	178	0	0	1	178	12384	12561	9e-89	329	Neisseria gonorrhoeae MU_NG8 contig14, whole genome shotgun sequence
NrsE	NC_011035.1	99.44	178	0	1	1	178	1747361	1747537	1e-86	322	Neisseria gonorrhoeae NCCP11945, complete genome
NrsE	NZ_ATQS01000243.1	100	178	0	0	1	178	12402	12579	9e-89	329	Neisseria gonorrhoeae NOR_2011_03-06 contig60, whole genome shotgun sequence
NrsE	NZ_ATQT01000001.1	100	178	0	0	1	178	5910	5733	9e-89	329	Neisseria gonorrhoeae NYC_2011_05_07 contig1, whole genome shotgun sequence
NrsE	NZ_ATQU01000092.1	98.88	178	0	1	1	178	5908	5733	7e-85	316	Neisseria gonorrhoeae NYC_2011_05_13 contig181, whole genome shotgun sequence
NrsE	NZ_EQ972919.1	98.88	178	0	1	1	178	16735	16910	7e-85	316	Neisseria gonorrhoeae PID1 supercont1.37 genomic scaffold, whole genome shotgun sequence
NrsE	NZ_EQ972874.1	99.44	178	0	1	1	178	16949	17125	1e-86	322	Neisseria gonorrhoeae PID18 supercont1.41 genomic scaffold, whole genome shotgun sequence
NrsE	NZ_EQ972971.1	99.44	178	0	1	1	178	16952	17128	1e-86	322	Neisseria gonorrhoeae PID24-1 supercont1.41 genomic scaffold, whole genome shotgun sequence
NrsE	NZ_EQ973023.1	98.88	178	1	1	1	178	16965	17141	7e-85	316	Neisseria gonorrhoeae PID332 supercont1.39 genomic scaffold, whole genome shotgun sequence
NrsE	NZ_ATPK01000189.1	100	178	0	0	1	178	10102	10279	9e-89	329	Neisseria gonorrhoeae SK12684 contig269, whole genome shotgun sequence
NrsE	NZ_ATPM01000086.1	100	178	0	0	1	178	1865	1688	9e-89	329	Neisseria gonorrhoeae SK14515 contig176, whole genome shotgun sequence
NrsE	NZ_ATPN01000422.1	98.31	178	1	1	1	178	1868	1693	3e-83	311	Neisseria gonorrhoeae SK15454 contig59, whole genome shotgun sequence
NrsE	NZ_ATPO01000357.1	100	178	0	0	1	178	5205	5028	9e-89	329	Neisseria gonorrhoeae SK16259 contig42, whole genome shotgun sequence
NrsE	NZ_ATPP01000469.1	100	178	0	0	1	178	1872	1695	9e-89	329	Neisseria gonorrhoeae SK16942 contig81, whole genome shotgun sequence
NrsE	NZ_ATPQ01000191.1	100	178	0	0	1	178	10102	10279	9e-89	329	Neisseria gonorrhoeae SK17973 contig270, whole genome shotgun sequence
NrsE	NZ_ATPF01000323.1	98.31	178	1	1	1	178	1866	1691	3e-83	311	Neisseria gonorrhoeae SK1902 contig39, whole genome shotgun sequence
NrsE	NZ_ATPR01000406.1	98.88	178	0	1	1	178	1830	1655	7e-85	316	Neisseria gonorrhoeae SK22871 contig67, whole genome shotgun sequence
NrsE	NZ_ATPS01000150.1	98.88	178	0	1	1	178	1863	1688	7e-85	316	Neisseria gonorrhoeae SK23020 contig233, whole genome shotgun sequence
NrsE	NZ_ATPU01000385.1	100	178	0	0	1	178	2692	2515	9e-89	329	Neisseria gonorrhoeae SK28355 contig7, whole genome shotgun sequence
NrsE	NZ_ATPV01000416.1	98.88	178	0	1	1	178	10100	10275	7e-85	316	Neisseria gonorrhoeae SK29344 contig58, whole genome shotgun sequence
NrsE	NZ_ATPW01000168.1	100	178	0	0	1	178	1776	1599	9e-89	329	Neisseria gonorrhoeae SK29471 contig25, whole genome shotgun sequence
NrsE	NZ_ATPX01000020.1	98.88	178	0	1	1	178	10100	10275	7e-85	316	Neisseria gonorrhoeae SK32402 contig116, whole genome shotgun sequence
NrsE	NZ_ATPY01000076.1	100	178	0	0	1	178	356223	356400	9e-89	329	Neisseria gonorrhoeae SK33414 contig78, whole genome shotgun sequence
NrsE	NZ_ATPZ01000477.1	100	178	0	0	1	178	10102	10279	9e-89	329	Neisseria gonorrhoeae SK36809 contig87, whole genome shotgun sequence
NrsE	NZ_ATQA01000147.1	98.31	178	1	1	1	178	1846	1671	3e-83	311	Neisseria gonorrhoeae SK39420 contig230, whole genome shotgun sequence
NrsE	NZ_ATPG01000088.1	98.31	178	0	1	1	178	1868	1694	1e-82	309	Neisseria gonorrhoeae SK6987 contig178, whole genome shotgun sequence
NrsE	NZ_ATPE01000170.1	99.44	178	1	0	1	178	5409	5586	4e-87	324	Neisseria gonorrhoeae SK708 contig251, whole genome shotgun sequence
NrsE	NZ_ATPH01000418.1	98.88	178	0	1	1	178	6628	6803	7e-85	316	Neisseria gonorrhoeae SK7461 contig54, whole genome shotgun sequence
NrsE	NZ_ATPI01000151.1	98.31	178	0	1	1	178	1290	1116	1e-82	309	Neisseria gonorrhoeae SK7842 contig234, whole genome shotgun sequence
NrsE	NZ_ATPJ01000401.1	99.44	178	1	0	1	178	10100	10277	4e-87	324	Neisseria gonorrhoeae SK8976 contig6, whole genome shotgun sequence
NrsE	NZ_EQ973069.1	98.88	178	0	1	1	178	17092	17267	7e-85	316	Neisseria gonorrhoeae SK-92-679 supercont1.38 genomic scaffold, whole genome shotgun sequence
NrsE	NZ_EQ973111.1	100	178	0	0	1	178	16968	17145	9e-89	329	Neisseria gonorrhoeae SK-93-1035 supercont1.33 genomic scaffold, whole genome shotgun sequence
NrsE	NZ_CP016015.1	98.88	178	0	1	1	178	1743508	1743683	7e-85	316	Neisseria gonorrhoeae strain 32867, complete genome
NrsE	NZ_CP016016.1	98.88	178	0	1	1	178	1744034	1744209	7e-85	316	Neisseria gonorrhoeae strain 34530, complete genome
NrsE	NZ_CP016017.1	98.31	178	1	1	1	178	1741456	1741631	3e-83	311	Neisseria gonorrhoeae strain 34769, complete genome
NrsE	NZ_CP012028.1	100	178	0	0	1	178	764114	764291	9e-89	329	Neisseria gonorrhoeae strain 35/02, complete genome
NrsE	NZ_CP012026.1	99.44	178	1	0	1	178	1481872	1482049	4e-87	324	Neisseria gonorrhoeae strain FA19, complete genome
NrsE	NZ_CP012027.1	99.44	179	0	1	1	178	1244188	1244366	4e-87	324	Neisseria gonorrhoeae strain FA6140, complete genome
NrsE	NZ_LDOB01000085.1	98.88	178	0	1	1	178	13196	13371	7e-85	316	Neisseria gonorrhoeae strain G2891 ng2891_miseq_abyss_51, whole genome shotgun sequence
NrsE	NZ_LOIB01000111.1	98.88	178	0	1	1	178	12359	12534	7e-85	316	Neisseria gonorrhoeae strain H15_353 1_contig77, whole genome shotgun sequence
NrsE	NZ_LFJW01000054.1	98.88	178	0	1	1	178	12383	12558	7e-85	316	Neisseria gonorrhoeae strain NG_869 contig_54, whole genome shotgun sequence
NrsE	NZ_JPOZ01000009.1	98.88	178	2	0	1	178	12341	12518	2e-85	318	Neisseria gonorrhoeae strain NG05 contig00009, whole genome shotgun sequence

## Sheet: NrfA
Name	Accession number	% Identity	alignment length	mismatches	gap opens	q. start	q. end	s. start	s. end	evalue	bit score	Organism
NrfA	NZ_DS999919.1	99.31	144	1	0	1	144	213865	214008	2e-68	261	Neisseria gonorrhoeae 1291 supercont1.3 genomic scaffold, whole genome shotgun sequence
NrfA	NZ_DS999962.1	99.31	144	1	0	1	144	282974	283117	2e-68	261	Neisseria gonorrhoeae 35/02 supercont1.4 genomic scaffold, whole genome shotgun sequence
NrfA	NZ_ATQE01000229.1	99.31	144	1	0	1	144	7671	7528	2e-68	261	Neisseria gonorrhoeae ALB_2011_01-02 contig46, whole genome shotgun sequence
NrfA	NZ_ATQB01000079.1	100	144	0	0	1	144	1541	1398	5e-70	267	Neisseria gonorrhoeae ALB_2011_03_03 contig17, whole genome shotgun sequence
NrfA	NZ_ATQC01000011.1	99.31	144	1	0	1	144	1547	1404	2e-68	261	Neisseria gonorrhoeae ALB_2011_04_03 contig108, whole genome shotgun sequence
NrfA	NZ_ATQF01000282.1	100	144	0	0	1	144	1547	1404	5e-70	267	Neisseria gonorrhoeae ATL_2011_01_05 contig54, whole genome shotgun sequence
NrfA	NZ_ATQG01000284.1	99.31	144	1	0	1	144	1546	1403	2e-68	261	Neisseria gonorrhoeae ATL_2011_01_08 contig50, whole genome shotgun sequence
NrfA	NZ_ATQH01000124.1	100	144	0	0	1	144	1542	1399	5e-70	267	Neisseria gonorrhoeae ATL_2011_01_17 contig21, whole genome shotgun sequence
NrfA	NZ_ATQI01000253.1	99.31	144	1	0	1	144	29418	29561	2e-68	261	Neisseria gonorrhoeae ATL_2011_01-21 contig52, whole genome shotgun sequence
NrfA	NZ_ATQJ01000179.1	99.31	144	1	0	1	144	7659	7516	2e-68	261	Neisseria gonorrhoeae ATL_2011_01-25 contig26, whole genome shotgun sequence
NrfA	NZ_ATQK01000272.1	99.31	144	1	0	1	144	16953	16810	2e-68	261	Neisseria gonorrhoeae ATL_2011_05-08 contig60, whole genome shotgun sequence
NrfA	NZ_ATQL01000191.1	100	144	0	0	1	144	7643	7500	5e-70	267	Neisseria gonorrhoeae ATL_2011_05-13 contig36, whole genome shotgun sequence
NrfA	NZ_EQ972649.1	100	144	0	0	1	144	284849	284992	5e-70	267	Neisseria gonorrhoeae DGI18 supercont1.2 genomic scaffold, whole genome shotgun sequence
NrfA	NZ_GG749050.1	99.31	144	1	0	1	144	449553	449410	2e-68	261	Neisseria gonorrhoeae DGI2 genomic scaffold supercont1.35, whole genome shotgun sequence
NrfA	NZ_GG749348.1	99.31	144	1	0	1	144	220781	220638	2e-68	261	Neisseria gonorrhoeae F62 genomic scaffold supercont1.1, whole genome shotgun sequence
NrfA	NC_002946.2	100	144	0	0	1	144	11980	12123	5e-70	267	Neisseria gonorrhoeae FA 1090 chromosome, complete genome
NrfA	NZ_EQ972693.1	100	144	0	0	1	144	212137	212280	5e-70	267	Neisseria gonorrhoeae FA6140 supercont1.4 genomic scaffold, whole genome shotgun sequence
NrfA	NZ_ATPD01000430.1	99.31	144	1	0	1	144	6881	6738	2e-68	261	Neisseria gonorrhoeae GC1-182 contig68, whole genome shotgun sequence
NrfA	NZ_ATQM01000332.1	100	144	0	0	1	144	1546	1403	5e-70	267	Neisseria gonorrhoeae MIA_2011_02_02 contig9, whole genome shotgun sequence
NrfA	NZ_ATQN01000302.1	99.31	144	1	0	1	144	19580	19723	2e-68	261	Neisseria gonorrhoeae MIA_2011_03-09 contig81, whole genome shotgun sequence
NrfA	NZ_ATQO01000266.1	99.31	144	1	0	1	144	30343	30486	2e-68	261	Neisseria gonorrhoeae MIA_2011_03-10 contig79, whole genome shotgun sequence
NrfA	NZ_ATQP01000216.1	99.31	144	1	0	1	144	7634	7491	2e-68	261	Neisseria gonorrhoeae MIA_2011_05-10 contig5, whole genome shotgun sequence
NrfA	NZ_ATQQ01000135.1	99.31	144	1	0	1	144	29416	29559	2e-68	261	Neisseria gonorrhoeae MIA_2011_05-15 contig22, whole genome shotgun sequence
NrfA	NZ_ATQR01000424.1	100	144	0	0	1	144	7978	8121	5e-70	267	Neisseria gonorrhoeae MIA_2011_05-16 contig8, whole genome shotgun sequence
NrfA	NC_022240.1	99.31	144	1	0	1	144	11922	12065	2e-68	261	Neisseria gonorrhoeae MS11, complete genome
NrfA	NZ_ATQV01000035.1	99.31	144	1	0	1	144	1546	1403	2e-68	261	Neisseria gonorrhoeae MU_NG1 contig13, whole genome shotgun sequence
NrfA	NZ_ATRC01000325.1	99.31	144	1	0	1	144	19522	19665	2e-68	261	Neisseria gonorrhoeae MU_NG12 contig73, whole genome shotgun sequence
NrfA	NZ_ATRD01000008.1	99.31	144	1	0	1	144	1543	1400	2e-68	261	Neisseria gonorrhoeae MU_NG14 contig105, whole genome shotgun sequence
NrfA	NZ_ATRE01000201.1	99.31	144	1	0	1	144	1545	1402	2e-68	261	Neisseria gonorrhoeae MU_NG15 contig28, whole genome shotgun sequence
NrfA	NZ_ATRF01000006.1	99.31	144	1	0	1	144	19524	19667	2e-68	261	Neisseria gonorrhoeae MU_NG17 contig103, whole genome shotgun sequence
NrfA	NZ_ATRG01000289.1	99.31	144	1	0	1	144	19524	19667	2e-68	261	Neisseria gonorrhoeae MU_NG18 contig56, whole genome shotgun sequence
NrfA	NZ_ATRH01000319.1	99.31	144	1	0	1	144	1542	1399	2e-68	261	Neisseria gonorrhoeae MU_NG19 contig95, whole genome shotgun sequence
NrfA	NZ_ATRI01000032.1	99.31	144	1	0	1	144	1527	1384	2e-68	261	Neisseria gonorrhoeae MU_NG20 contig127, whole genome shotgun sequence
NrfA	NZ_ATRJ01000299.1	99.31	144	1	0	1	144	1542	1399	2e-68	261	Neisseria gonorrhoeae MU_NG21 contig58, whole genome shotgun sequence
NrfA	NZ_ATRK01000331.1	99.31	144	1	0	1	144	1544	1401	2e-68	261	Neisseria gonorrhoeae MU_NG23 contig89, whole genome shotgun sequence
NrfA	NZ_ATRL01000029.1	99.31	144	1	0	1	144	7648	7505	2e-68	261	Neisseria gonorrhoeae MU_NG25 contig124, whole genome shotgun sequence
NrfA	NZ_ATRM01000318.1	99.31	144	1	0	1	144	19523	19666	2e-68	261	Neisseria gonorrhoeae MU_NG26 contig88, whole genome shotgun sequence
NrfA	NZ_ATQW01000113.1	99.31	144	1	0	1	144	1545	1402	2e-68	261	Neisseria gonorrhoeae MU_NG3 contig20, whole genome shotgun sequence
NrfA	NZ_ATQX01000293.1	100	144	0	0	1	144	19522	19665	5e-70	267	Neisseria gonorrhoeae MU_NG4 contig58, whole genome shotgun sequence
NrfA	NZ_ATQY01000210.1	99.31	144	1	0	1	144	30209	30352	2e-68	261	Neisseria gonorrhoeae MU_NG5 contig36, whole genome shotgun sequence
NrfA	NZ_ATQZ01000179.1	99.31	144	1	0	1	144	31063	31206	2e-68	261	Neisseria gonorrhoeae MU_NG6 contig26, whole genome shotgun sequence
NrfA	NZ_ATRA01000270.1	99.31	144	1	0	1	144	1544	1401	2e-68	261	Neisseria gonorrhoeae MU_NG8 contig36, whole genome shotgun sequence
NrfA	NZ_ATRB01000377.1	99.31	144	1	0	1	144	2724	2867	2e-68	261	Neisseria gonorrhoeae MU_NG9 contig73, whole genome shotgun sequence
NrfA	NC_011035.1	99.31	144	1	0	1	144	11978	12121	2e-68	261	Neisseria gonorrhoeae NCCP11945, complete genome
NrfA	NZ_ATQS01000230.1	99.31	144	1	0	1	144	29397	29540	2e-68	261	Neisseria gonorrhoeae NOR_2011_03-06 contig49, whole genome shotgun sequence
NrfA	NZ_ATQT01000157.1	99.31	144	1	0	1	144	29384	29527	2e-68	261	Neisseria gonorrhoeae NYC_2011_05_07 contig24, whole genome shotgun sequence
NrfA	NZ_ATQU01000337.1	100	144	0	0	1	144	29399	29542	5e-70	267	Neisseria gonorrhoeae NYC_2011_05_13 contig90, whole genome shotgun sequence
NrfA	NZ_EQ972883.1	99.31	144	1	0	1	144	214906	215049	2e-68	261	Neisseria gonorrhoeae PID1 supercont1.1 genomic scaffold, whole genome shotgun sequence
NrfA	NZ_EQ972836.1	99.31	144	1	0	1	144	214614	214757	2e-68	261	Neisseria gonorrhoeae PID18 supercont1.3 genomic scaffold, whole genome shotgun sequence
NrfA	NZ_EQ972933.1	100	144	0	0	1	144	211941	212084	5e-70	267	Neisseria gonorrhoeae PID24-1 supercont1.3 genomic scaffold, whole genome shotgun sequence
NrfA	NZ_EQ972989.1	99.31	144	1	0	1	144	287156	287299	2e-68	261	Neisseria gonorrhoeae PID332 supercont1.5 genomic scaffold, whole genome shotgun sequence
NrfA	NZ_ATPK01000395.1	100	144	0	0	1	144	6867	6724	5e-70	267	Neisseria gonorrhoeae SK12684 contig61, whole genome shotgun sequence
NrfA	NZ_ATPM01000202.1	100	144	0	0	1	144	11389	11532	5e-70	267	Neisseria gonorrhoeae SK14515 contig280, whole genome shotgun sequence
NrfA	NZ_ATPN01000431.1	99.31	144	1	0	1	144	6613	6470	2e-68	261	Neisseria gonorrhoeae SK15454 contig67, whole genome shotgun sequence
NrfA	NZ_ATPO01000094.1	100	144	0	0	1	144	11390	11533	5e-70	267	Neisseria gonorrhoeae SK16259 contig183, whole genome shotgun sequence
NrfA	NZ_ATPP01000002.1	100	144	0	0	1	144	6850	6707	5e-70	267	Neisseria gonorrhoeae SK16942 contig10, whole genome shotgun sequence
NrfA	NZ_ATPQ01000419.1	100	144	0	0	1	144	6853	6710	5e-70	267	Neisseria gonorrhoeae SK17973 contig93, whole genome shotgun sequence
NrfA	NZ_ATPF01000129.1	99.31	144	1	0	1	144	611	468	2e-68	261	Neisseria gonorrhoeae SK1902 contig214, whole genome shotgun sequence
NrfA	NZ_ATPR01000241.1	99.31	144	1	0	1	144	7627	7484	2e-68	261	Neisseria gonorrhoeae SK22871 contig315, whole genome shotgun sequence
NrfA	NZ_ATPS01000181.1	99.31	144	1	0	1	144	11390	11533	2e-68	261	Neisseria gonorrhoeae SK23020 contig261, whole genome shotgun sequence
NrfA	NZ_ATPU01000381.1	100	144	0	0	1	144	7618	7475	5e-70	267	Neisseria gonorrhoeae SK28355 contig66, whole genome shotgun sequence
NrfA	NZ_ATPV01000427.1	99.31	144	1	0	1	144	11392	11535	2e-68	261	Neisseria gonorrhoeae SK29344 contig68, whole genome shotgun sequence
NrfA	NZ_ATPW01000456.1	100	144	0	0	1	144	7622	7479	5e-70	267	Neisseria gonorrhoeae SK29471 contig90, whole genome shotgun sequence
NrfA	NZ_ATPX01000088.1	99.31	144	1	0	1	144	11390	11533	2e-68	261	Neisseria gonorrhoeae SK32402 contig178, whole genome shotgun sequence
NrfA	NZ_ATPY01000069.1	99.31	144	1	0	1	144	273345	273202	2e-68	261	Neisseria gonorrhoeae SK33414 contig71, whole genome shotgun sequence
NrfA	NZ_ATPZ01000486.1	99.31	144	1	0	1	144	11390	11533	2e-68	261	Neisseria gonorrhoeae SK36809 contig95, whole genome shotgun sequence
NrfA	NZ_ATQA01000235.1	99.31	144	1	0	1	144	11392	11535	2e-68	261	Neisseria gonorrhoeae SK39420 contig31, whole genome shotgun sequence
NrfA	NZ_ATPG01000148.1	99.31	144	1	0	1	144	11392	11535	2e-68	261	Neisseria gonorrhoeae SK6987 contig231, whole genome shotgun sequence
NrfA	NZ_ATPE01000135.1	99.31	144	1	0	1	144	5825	5682	2e-68	261	Neisseria gonorrhoeae SK708 contig22, whole genome shotgun sequence
NrfA	NZ_ATPH01000430.1	100	144	0	0	1	144	6881	6738	5e-70	267	Neisseria gonorrhoeae SK7461 contig65, whole genome shotgun sequence
NrfA	NZ_ATPI01000139.1	99.31	144	1	0	1	144	11391	11534	2e-68	261	Neisseria gonorrhoeae SK7842 contig223, whole genome shotgun sequence
NrfA	NZ_ATPJ01000312.1	99.31	144	1	0	1	144	6621	6478	2e-68	261	Neisseria gonorrhoeae SK8976 contig38, whole genome shotgun sequence
NrfA	NZ_EQ973035.1	99.31	144	1	0	1	144	283705	283848	2e-68	261	Neisseria gonorrhoeae SK-92-679 supercont1.4 genomic scaffold, whole genome shotgun sequence
NrfA	NZ_EQ973086.1	99.31	144	1	0	1	144	285242	285385	2e-68	261	Neisseria gonorrhoeae SK-93-1035 supercont1.8 genomic scaffold, whole genome shotgun sequence
NrfA	NZ_CP016015.1	100	144	0	0	1	144	11771	11914	5e-70	267	Neisseria gonorrhoeae strain 32867, complete genome
NrfA	NZ_CP016016.1	99.31	144	1	0	1	144	11672	11815	2e-68	261	Neisseria gonorrhoeae strain 34530, complete genome
NrfA	NZ_CP016017.1	99.31	144	1	0	1	144	11673	11816	2e-68	261	Neisseria gonorrhoeae strain 34769, complete genome
NrfA	NZ_CP012028.1	99.31	144	1	0	1	144	1262510	1262653	2e-68	261	Neisseria gonorrhoeae strain 35/02, complete genome
NrfA	NZ_CP012026.1	99.31	144	1	0	1	144	1982031	1982174	2e-68	261	Neisseria gonorrhoeae strain FA19, complete genome
NrfA	NZ_CP012027.1	100	144	0	0	1	144	1738568	1738711	5e-70	267	Neisseria gonorrhoeae strain FA6140, complete genome
NrfA	NZ_LDOB01000001.1	99.31	144	1	0	1	144	30601	30744	2e-68	261	Neisseria gonorrhoeae strain G2891 ng2891_miseq_abyss_97, whole genome shotgun sequence
NrfA	NZ_LOIB01000116.1	99.31	144	1	0	1	144	29356	29499	2e-68	261	Neisseria gonorrhoeae strain H15_353 1_contig81, whole genome shotgun sequence
NrfA	NZ_LFJW01000016.1	99.31	144	1	0	1	144	8771	8628	2e-68	261	Neisseria gonorrhoeae strain NG_869 contig_16, whole genome shotgun sequence
NrfA	NZ_JPOZ01000003.1	100	144	0	0	1	144	74553	74696	5e-70	267	Neisseria gonorrhoeae strain NG05 contig00003, whole genome shotgun sequence
NrfA	NC_014752.1	94.44	144	7	1	1	144	1964531	1964389	4e-56	220	Neisseria lactamica 020-06 complete genome
NrfA	NZ_KN046803.1	94.44	144	7	1	1	144	1970701	1970843	4e-56	220	Neisseria lactamica ATCC 23970 genomic scaffold scaffold1, whole genome shotgun sequence
NrfA	NZ_ACEQ02000008.1	94.44	144	7	1	1	144	23767	23625	4e-56	220	Neisseria lactamica ATCC 23970 N_lactamica-1.0.2_Cont7.1, whole genome shotgun sequence
NrfA	NZ_AEPI01000028.1	98.61	144	2	0	1	144	8685	8542	1e-66	255	Neisseria lactamica NS19 contig00028, whole genome shotgun sequence
NrfA	NZ_CACL01000005.1	96.53	144	5	0	1	144	38096	37953	1e-61	239	Neisseria lactamica Y92-1009 whole genome shotgun sequence, contig 5
NrfA	NC_010120.1	94.7	151	1	1	1	144	333411	333561	2e-58	228	Neisseria meningitidis 053442, complete genome
NrfA	NZ_ANRT01000034.1	97.22	144	4	0	1	144	8312	8169	2e-63	244	Neisseria meningitidis 12888 NM12888.contig.33, whole genome shotgun sequence
NrfA	NZ_APTA01000111.1	95.14	144	7	0	1	144	9091	8948	2e-58	228	Neisseria meningitidis 2000063 gnm2000063.contig.110, whole genome shotgun sequence
NrfA	NZ_APSI01000104.1	95.14	144	7	0	1	144	5331	5188	2e-58	228	Neisseria meningitidis 2000080 gnm2000080.contig.103, whole genome shotgun sequence
NrfA	NZ_APUA01000119.1	99.31	144	1	0	1	144	8695	8552	2e-68	261	Neisseria meningitidis 2000081 gnm2000081.contig.118, whole genome shotgun sequence
NrfA	NZ_APUF01000109.1	99.31	144	1	0	1	144	32362	32219	2e-68	261	Neisseria meningitidis 2000175 gnm2000175.contig.108, whole genome shotgun sequence
NrfA	NZ_APUB01000106.1	99.31	144	1	0	1	144	8255	8112	2e-68	261	Neisseria meningitidis 2001001 gnm2001001.contig.105, whole genome shotgun sequence
NrfA	NZ_APUH01000114.1	99.31	144	1	0	1	144	32356	32213	2e-68	261	Neisseria meningitidis 2001068 gnm2001068.contig.113, whole genome shotgun sequence
NrfA	NZ_APTY01000104.1	99.31	144	1	0	1	144	8699	8556	2e-68	261	Neisseria meningitidis 2001072 gnm2001072.contig.103, whole genome shotgun sequence
NrfA	NZ_APTZ01000111.1	99.31	144	1	0	1	144	28107	27964	2e-68	261	Neisseria meningitidis 2001073 gnm2001073.contig.110, whole genome shotgun sequence
NrfA	NZ_ANSF01000019.1	95.14	144	7	0	1	144	93404	93261	2e-58	228	Neisseria meningitidis 2001212 NM2001212.contig.18, whole genome shotgun sequence
NrfA	NZ_APUD01000103.1	99.31	144	1	0	1	144	8695	8552	2e-68	261	Neisseria meningitidis 2001213 gnm2001213.contig.102, whole genome shotgun sequence
NrfA	NZ_APUJ01000113.1	99.31	144	1	0	1	144	5383	5240	2e-68	261	Neisseria meningitidis 2002004 gnm2002004.contig.112, whole genome shotgun sequence
NrfA	NZ_APTB01000116.1	95.14	144	7	0	1	144	8686	8543	2e-58	228	Neisseria meningitidis 2002007 gnm2002007.contig.115, whole genome shotgun sequence
NrfA	NZ_APTU01000115.1	97.22	144	4	0	1	144	24635	24492	2e-63	244	Neisseria meningitidis 2002020 gnm2002020.contig.114, whole genome shotgun sequence
NrfA	NZ_AVNL01000119.1	97.22	144	4	0	1	144	25996	25853	2e-63	244	Neisseria meningitidis 2002030 gnm2002030.contig.118, whole genome shotgun sequence
NrfA	NZ_APSZ01000107.1	95.14	144	7	0	1	144	8681	8538	2e-58	228	Neisseria meningitidis 2003022 gnm2003022.contig.106_1, whole genome shotgun sequence
NrfA	NZ_APSY01000108.1	95.14	144	7	0	1	144	18495	18352	2e-58	228	Neisseria meningitidis 2004085 gnm2004085.contig.107, whole genome shotgun sequence
NrfA	NZ_ANRW01000017.1	95.14	144	7	0	1	144	33336	33193	2e-58	228	Neisseria meningitidis 2004090 NM2004090.contig.16, whole genome shotgun sequence
NrfA	NZ_APUE01000111.1	99.31	144	1	0	1	144	8699	8556	2e-68	261	Neisseria meningitidis 2004264 gnm2004264.contig.110, whole genome shotgun sequence
NrfA	NZ_APUI01000103.1	99.31	144	1	0	1	144	8398	8255	2e-68	261	Neisseria meningitidis 2005040 gnm2005040.contig.102, whole genome shotgun sequence
NrfA	NZ_APUG01000110.1	99.31	144	1	0	1	144	32379	32236	2e-68	261	Neisseria meningitidis 2005079 gnm2005079.contig.109, whole genome shotgun sequence
NrfA	NZ_ANSE01000005.1	95.14	144	7	0	1	144	224976	224833	2e-58	228	Neisseria meningitidis 2007056 NM2007056.contig.4, whole genome shotgun sequence
NrfA	NZ_ANRU01000034.1	97.22	144	4	0	1	144	72886	72743	2e-63	244	Neisseria meningitidis 4119 NM4119.contig.33, whole genome shotgun sequence
NrfA	NZ_ANRZ01000026.1	97.22	144	4	0	1	144	120824	120681	2e-63	244	Neisseria meningitidis 61103 NM61103.contig.25, whole genome shotgun sequence
NrfA	NZ_APSQ01000120.1	97.22	144	4	0	1	144	26375	26232	2e-63	244	Neisseria meningitidis 61106 gnm61106.contig.119, whole genome shotgun sequence
NrfA	NZ_ANSI01000006.1	95.14	144	7	0	1	144	473025	472882	2e-58	228	Neisseria meningitidis 63006 NM63006.contig.5, whole genome shotgun sequence
NrfA	NZ_APSP01000113.1	97.22	144	4	0	1	144	26361	26218	2e-63	244	Neisseria meningitidis 63023 gnm63023.contig.112, whole genome shotgun sequence
NrfA	NZ_ANRF01000022.1	95.14	144	7	0	1	144	212115	211972	2e-58	228	Neisseria meningitidis 63041 NM63041.contig.21, whole genome shotgun sequence
NrfA	NZ_ANRV01000021.1	95.14	144	7	0	1	144	43242	43099	2e-58	228	Neisseria meningitidis 63049 NM63049.contig.20, whole genome shotgun sequence
NrfA	NZ_APST01000113.1	95.14	144	7	0	1	144	8682	8539	2e-58	228	Neisseria meningitidis 64182 gnm64182.contig.112, whole genome shotgun sequence
NrfA	NZ_APSS01000122.1	95.14	144	7	0	1	144	18508	18365	2e-58	228	Neisseria meningitidis 65012 gnm65012.contig.121, whole genome shotgun sequence
NrfA	NZ_ANRY01000010.1	95.14	144	7	0	1	144	381417	381274	2e-58	228	Neisseria meningitidis 65014 NM65014.contig.9, whole genome shotgun sequence
NrfA	NZ_ANRB01000023.1	97.22	144	4	0	1	144	92984	92841	2e-63	244	Neisseria meningitidis 68094 NM68094.contig.22, whole genome shotgun sequence
NrfA	NZ_ANSB01000026.1	97.22	144	4	0	1	144	98581	98438	2e-63	244	Neisseria meningitidis 69096 NM69096.contig.25, whole genome shotgun sequence
NrfA	NZ_APSN01000107.1	97.22	144	4	0	1	144	50290	50147	2e-63	244	Neisseria meningitidis 69100 gnm69100.contig.106, whole genome shotgun sequence
NrfA	NZ_APSF01000129.1	97.22	144	4	0	1	144	18367	18224	2e-63	244	Neisseria meningitidis 69155 gnm69155.contig.128, whole genome shotgun sequence
NrfA	NZ_ALXS01000011.1	97.22	144	4	0	1	144	403357	403500	2e-63	244	Neisseria meningitidis 69166 NM69166.contig.10, whole genome shotgun sequence
NrfA	NZ_APSG01000112.1	97.22	144	4	0	1	144	8166	8023	2e-63	244	Neisseria meningitidis 69176 gnm69176.contig.111, whole genome shotgun sequence
NrfA	NZ_ANRE01000020.1	97.22	144	4	0	1	144	56947	56804	2e-63	244	Neisseria meningitidis 70012 NM70012.contig.19, whole genome shotgun sequence
NrfA	NZ_APSH01000116.1	97.22	144	4	0	1	144	60255	60112	2e-63	244	Neisseria meningitidis 70021 gnm70021.contig.115, whole genome shotgun sequence
NrfA	NZ_ANSH01000021.1	97.22	144	4	0	1	144	93082	92939	2e-63	244	Neisseria meningitidis 70030 NM70030.contig.20, whole genome shotgun sequence
NrfA	NZ_APSR01000121.1	97.22	144	4	0	1	144	5934	5791	2e-63	244	Neisseria meningitidis 70082 gnm70082.contig.120, whole genome shotgun sequence
NrfA	NZ_APTS01000100.1	99.31	144	1	0	1	144	32368	32225	2e-68	261	Neisseria meningitidis 73704 gnm73704.contig.99, whole genome shotgun sequence
NrfA	NZ_APSL01000105.1	95.14	144	7	0	1	144	28414	28271	2e-58	228	Neisseria meningitidis 75643 gnm75643.contig.104, whole genome shotgun sequence
NrfA	NZ_APSM01000110.1	95.14	144	7	0	1	144	8687	8544	2e-58	228	Neisseria meningitidis 75689 gnm75689.contig.109, whole genome shotgun sequence
NrfA	NZ_ANSG01000025.1	95.24	147	4	2	1	144	128852	128706	7e-59	230	Neisseria meningitidis 77221 NM77221.contig.24, whole genome shotgun sequence
NrfA	NC_017501.1	99.31	144	1	0	1	144	1999612	1999469	2e-68	261	Neisseria meningitidis 8013, complete genome
NrfA	NZ_ALXV01000023.1	96.8	125	4	0	1	125	89044	88920	9e-53	209	Neisseria meningitidis 80179 NM80179.contig.22, whole genome shotgun sequence
NrfA	NZ_ANQZ01000016.1	99.31	144	1	0	1	144	134612	134469	2e-68	261	Neisseria meningitidis 87255 NM87255.contig.15, whole genome shotgun sequence
NrfA	NZ_ANRD01000015.1	95.14	144	7	0	1	144	143344	143201	2e-58	228	Neisseria meningitidis 88050 NM88050.contig.14, whole genome shotgun sequence
NrfA	NZ_ALXM01000021.1	97.92	144	3	0	1	144	137179	137036	5e-65	250	Neisseria meningitidis 93003 NM93003.contig.20, whole genome shotgun sequence
NrfA	NZ_ALXN01000038.1	97.22	144	4	0	1	144	144879	144736	2e-63	244	Neisseria meningitidis 93004 NM93004.contig.37, whole genome shotgun sequence
NrfA	NZ_APSK01000096.1	95.14	144	7	0	1	144	8686	8543	2e-58	228	Neisseria meningitidis 94018 gnm94018.contig.95, whole genome shotgun sequence
NrfA	NZ_ANRR01000016.1	97.22	144	4	0	1	144	43835	43692	2e-63	244	Neisseria meningitidis 9506 NM9506.contig.15, whole genome shotgun sequence
NrfA	NZ_ANRX01000017.1	95.14	144	7	0	1	144	126865	126722	2e-58	228	Neisseria meningitidis 96023 NM96023.contig.16, whole genome shotgun sequence
NrfA	NZ_APSV01000114.1	95.14	144	7	0	1	144	5387	5244	2e-58	228	Neisseria meningitidis 96024 gnm96024.contig.113, whole genome shotgun sequence
NrfA	NZ_AVNK01000116.1	97.22	144	4	0	1	144	24362	24219	2e-63	244	Neisseria meningitidis 96037 gnm96037.contig.115, whole genome shotgun sequence
NrfA	NZ_APSJ01000111.1	97.22	144	4	0	1	144	8356	8213	2e-63	244	Neisseria meningitidis 96060 gnm96060.contig.110, whole genome shotgun sequence
NrfA	NZ_AEQK01000138.1	99.31	144	1	0	1	144	26895	26752	2e-68	261	Neisseria meningitidis 961-5945 gnm9615945.contig.137, whole genome shotgun sequence
NrfA	NZ_APSW01000107.1	95.14	144	7	0	1	144	8426	8283	2e-58	228	Neisseria meningitidis 97008 gnm97008.contig.106, whole genome shotgun sequence
NrfA	NZ_APSO01000110.1	95.14	144	7	0	1	144	8683	8540	2e-58	228	Neisseria meningitidis 97018 gnm97018.contig.109_1, whole genome shotgun sequence
NrfA	NZ_ANSA01000020.1	95.14	144	7	0	1	144	87487	87344	2e-58	228	Neisseria meningitidis 97020 NM97020.contig.19, whole genome shotgun sequence
NrfA	NZ_APSU01000028.1	95.14	144	7	0	1	144	8932	9075	2e-58	228	Neisseria meningitidis 97027 gnm97027.contig.27, whole genome shotgun sequence
NrfA	NZ_ANRS01000028.1	97.22	144	4	0	1	144	30207	30064	2e-63	244	Neisseria meningitidis 9757 NM9757.contig.27, whole genome shotgun sequence
NrfA	NZ_APSX01000114.1	95.14	144	7	0	1	144	18417	18274	2e-58	228	Neisseria meningitidis 98005 gnm98005.contig.113, whole genome shotgun sequence
NrfA	NZ_ALXU01000031.1	97.22	144	4	0	1	144	44529	44386	2e-63	244	Neisseria meningitidis 98008 NM98008.contig.30, whole genome shotgun sequence
NrfA	NZ_ANRA01000034.1	99.31	144	1	0	1	144	41680	41537	2e-68	261	Neisseria meningitidis 98080 NM98080.contig.33, whole genome shotgun sequence
NrfA	NZ_APBS01000081.1	99.31	144	1	0	1	144	31979	31836	2e-68	261	Neisseria meningitidis 992008 gnmJP992008.contig.80, whole genome shotgun sequence
NrfA	NC_017505.1	97.22	144	4	0	1	144	1963202	1963059	2e-63	244	Neisseria meningitidis alpha710, complete genome
NrfA	NZ_GL397187.1	95.14	144	7	0	1	144	1648032	1647889	2e-58	228	Neisseria meningitidis ATCC 13091 genomic scaffold SCAFFOLD1, whole genome shotgun sequence
NrfA	NZ_AEQJ01000045.1	97.22	144	4	0	1	144	223399	223256	2e-63	244	Neisseria meningitidis CU385 gnmcu385c.contig.44, whole genome shotgun sequence
NrfA	NZ_AJJX01000052.1	97.22	144	4	0	1	144	865	1008	2e-63	244	Neisseria meningitidis DE9622 Nm_DE9622_contig052, whole genome shotgun sequence
NrfA	NZ_AJJW01000055.1	97.22	144	4	0	1	144	843	986	2e-63	244	Neisseria meningitidis DE9686 Nm_DE9686_contig055, whole genome shotgun sequence
NrfA	NZ_AJJY01000051.1	97.22	144	4	0	1	144	41680	41537	2e-63	244	Neisseria meningitidis DE9938 Nm_DE9938_contig051, whole genome shotgun sequence
NrfA	NZ_AEQI01000003.1	99.31	144	1	0	1	144	203502	203645	2e-68	261	Neisseria meningitidis ES14902 gnmes14902.contig.2, whole genome shotgun sequence
NrfA	NC_017513.1	99.31	144	1	0	1	144	330252	330395	2e-68	261	Neisseria meningitidis G2136, complete genome
NrfA	NC_017516.1	97.22	144	4	0	1	144	1963571	1963428	2e-63	244	Neisseria meningitidis H44/76, complete genome
NrfA	NZ_JPTA01000005.1	99.31	144	1	0	1	144	42141	41998	2e-68	261	Neisseria meningitidis isolate 2419 contig5, whole genome shotgun sequence
NrfA	NZ_CP006869.1	97.22	144	4	0	1	144	992999	992856	2e-63	244	Neisseria meningitidis LNP21362, complete genome
NrfA	NC_017514.1	97.22	144	4	0	1	144	329030	329173	2e-63	244	Neisseria meningitidis M01-240149, complete genome
NrfA	NC_017515.1	97.22	144	4	0	1	144	1976392	1976249	2e-63	244	Neisseria meningitidis M04-240196, complete genome
NrfA	NZ_AEQH01000027.1	97.22	144	4	0	1	144	18233	18090	2e-63	244	Neisseria meningitidis M0579 gnmm0579c.contig.26, whole genome shotgun sequence
NrfA	NZ_CP007668.1	97.22	144	4	0	1	144	1382491	1382634	2e-63	244	Neisseria meningitidis M0579, complete genome
NrfA	NZ_ANRJ01000033.1	97.22	144	4	0	1	144	43500	43357	2e-63	244	Neisseria meningitidis M13255 NM13255.contig.32, whole genome shotgun sequence
NrfA	NZ_APTW01000110.1	97.22	144	4	0	1	144	13034	12891	2e-63	244	Neisseria meningitidis M13265 gnm13265.contig.109, whole genome shotgun sequence
NrfA	NZ_AEQF01000040.1	99.31	144	1	0	1	144	113870	113727	2e-68	261	Neisseria meningitidis M6190 gnmm6190c.contig.39, whole genome shotgun sequence
NrfA	NZ_ANRN01000005.1	99.31	144	1	0	1	144	249505	249648	2e-68	261	Neisseria meningitidis M7089 NM7089.contig.4, whole genome shotgun sequence
NrfA	NZ_ANRO01000006.1	99.31	144	1	0	1	144	135279	135136	2e-68	261	Neisseria meningitidis M7124 NM7124.contig.5, whole genome shotgun sequence
NrfA	NZ_CP009419.1	99.31	144	1	0	1	144	613764	613907	2e-68	261	Neisseria meningitidis M7124, complete genome
NrfA	NC_003112.2	97.22	144	4	0	1	144	1993864	1993721	2e-63	244	Neisseria meningitidis MC58 chromosome, complete genome
NrfA	NZ_AVNQ01000105.1	97.22	144	4	0	1	144	31958	31815	2e-63	244	Neisseria meningitidis NM003 gnm003.contig.104, whole genome shotgun sequence
NrfA	NZ_AVNO01000116.1	97.22	144	4	0	1	144	31999	31856	2e-63	244	Neisseria meningitidis NM045 gnm045.contig.115, whole genome shotgun sequence
NrfA	NZ_AVNS01000100.1	97.22	144	4	0	1	144	32337	32194	2e-63	244	Neisseria meningitidis NM0552 gnm0552.contig.102_1, whole genome shotgun sequence
NrfA	NZ_ARYF01000006.1	97.22	144	4	0	1	144	27941	28084	2e-63	244	Neisseria meningitidis Nm10259 J13601000006, whole genome shotgun sequence
NrfA	NZ_AGBT01000016.1	99.31	144	1	0	1	144	26880	26737	2e-68	261	Neisseria meningitidis Nm1140 contig00016, whole genome shotgun sequence
NrfA	NZ_ANRQ01000021.1	99.31	144	1	0	1	144	29988	29845	2e-68	261	Neisseria meningitidis NM126 NM126.contig.20, whole genome shotgun sequence
NrfA	NZ_APTF01000130.1	99.31	144	1	0	1	144	26231	26088	2e-68	261	Neisseria meningitidis NM133 gnm133.contig.129, whole genome shotgun sequence
NrfA	NZ_AVNR01000120.1	97.22	144	4	0	1	144	32673	32530	2e-63	244	Neisseria meningitidis NM1476 gnm1476.contig.120_1, whole genome shotgun sequence
NrfA	NZ_APTP01000114.1	99.31	144	1	0	1	144	8209	8066	2e-68	261	Neisseria meningitidis NM1482 gnm1482.contig.113_1, whole genome shotgun sequence
NrfA	NZ_APTQ01000110.1	99.31	144	1	0	1	144	8468	8325	2e-68	261	Neisseria meningitidis NM1495 gnm1495.contig.109, whole genome shotgun sequence
NrfA	NZ_AVNP01000114.1	97.22	144	4	0	1	144	32148	32005	2e-63	244	Neisseria meningitidis NM151 gnm151.contig.114_1, whole genome shotgun sequence
NrfA	NZ_ANRP01000015.1	99.31	144	1	0	1	144	134144	134001	2e-68	261	Neisseria meningitidis NM174 NM174.contig.14, whole genome shotgun sequence
NrfA	NZ_APTG01000125.1	99.31	144	1	0	1	144	8387	8244	2e-68	261	Neisseria meningitidis NM23 gnm23.contig.124, whole genome shotgun sequence
NrfA	NZ_ALXX01000025.1	97.22	144	4	0	1	144	151787	151644	2e-63	244	Neisseria meningitidis NM2657 gnm2657.contig.24, whole genome shotgun sequence
NrfA	NZ_AGBP01000036.1	97.22	144	4	0	1	144	19347	19204	2e-63	244	Neisseria meningitidis Nm2732 contig00036, whole genome shotgun sequence
NrfA	NZ_ALXY01000019.1	99.31	144	1	0	1	144	89738	89595	2e-68	261	Neisseria meningitidis NM2795 NM2795.contig.18, whole genome shotgun sequence
NrfA	NZ_AVNW01000114.1	97.22	144	4	0	1	144	5321	5178	2e-63	244	Neisseria meningitidis NM2866 gnm2866.contig.113, whole genome shotgun sequence
NrfA	NZ_ALYA01000022.1	96.53	144	5	0	1	144	42542	42399	1e-61	239	Neisseria meningitidis NM3001 NM3001.contig.21, whole genome shotgun sequence
NrfA	NZ_AGBO01000154.1	99.31	144	1	0	1	144	8460	8317	2e-68	261	Neisseria meningitidis Nm3127 contig00172, whole genome shotgun sequence
NrfA	NZ_APTO01000119.1	99.31	144	1	0	1	144	8443	8300	2e-68	261	Neisseria meningitidis NM313 gnm313.contig.118, whole genome shotgun sequence
NrfA	NZ_AVNN01000093.1	97.22	144	4	0	1	144	31988	31845	2e-63	244	Neisseria meningitidis NM3139 gnm3139.contig.92, whole genome shotgun sequence
NrfA	NZ_AVNM01000120.1	97.22	144	4	0	1	144	32945	32802	2e-63	244	Neisseria meningitidis NM3141 gnm3141.contig.120_1, whole genome shotgun sequence
NrfA	NZ_APTX01000111.1	99.31	144	1	0	1	144	8696	8553	2e-68	261	Neisseria meningitidis NM3147 gnm3147.contig.110, whole genome shotgun sequence
NrfA	NZ_AVNU01000116.1	97.22	144	4	0	1	144	24606	24463	2e-63	244	Neisseria meningitidis NM3173 gnm3173.contig.118, whole genome shotgun sequence
NrfA	NZ_APTH01000113.1	99.31	144	1	0	1	144	5381	5238	2e-68	261	Neisseria meningitidis NM32 gnm32.contig.112, whole genome shotgun sequence
NrfA	NZ_AVNV01000124.1	97.22	144	4	0	1	144	1510	1367	2e-63	244	Neisseria meningitidis NM3230 gnm3230.contig.123, whole genome shotgun sequence
NrfA	NZ_APTI01000110.1	99.31	144	1	0	1	144	26228	26085	2e-68	261	Neisseria meningitidis NM35 gnm35.contig.109, whole genome shotgun sequence
NrfA	NZ_APTJ01000109.1	99.31	144	1	0	1	144	8700	8557	2e-68	261	Neisseria meningitidis NM36 gnm36.contig.108, whole genome shotgun sequence
NrfA	NZ_ANSD01000022.1	95.14	144	7	0	1	144	98663	98520	2e-58	228	Neisseria meningitidis NM3642 NM3642.contig.21, whole genome shotgun sequence
NrfA	NZ_ANSC01000003.1	95.14	144	7	0	1	144	218560	218417	2e-58	228	Neisseria meningitidis NM3652 NM3652.contig.2, whole genome shotgun sequence
NrfA	NZ_ANRK01000030.1	97.22	144	4	0	1	144	43435	43292	2e-63	244	Neisseria meningitidis NM418 NM418.contig.29, whole genome shotgun sequence
NrfA	NZ_ANQY01000029.1	97.22	144	4	0	1	144	44913	44770	2e-63	244	Neisseria meningitidis NM422 NM422.contig.28, whole genome shotgun sequence
NrfA	NZ_APTK01000114.1	99.31	144	1	0	1	144	26425	26282	2e-68	261	Neisseria meningitidis NM43 gnm43.contig.113, whole genome shotgun sequence
NrfA	NZ_APTV01000135.1	97.22	144	4	0	1	144	5942	5799	2e-63	244	Neisseria meningitidis NM477 gnm477.contig.134, whole genome shotgun sequence
NrfA	NZ_AVNT01000116.1	97.22	144	4	0	1	144	32295	32152	2e-63	244	Neisseria meningitidis NM518 gnm518.contig.116, whole genome shotgun sequence
NrfA	NZ_ANRL01000020.1	99.31	144	1	0	1	144	84285	84142	2e-68	261	Neisseria meningitidis NM586 NM586.contig.19, whole genome shotgun sequence
NrfA	NZ_APTC01000116.1	95.14	144	7	0	1	144	18482	18339	2e-58	228	Neisseria meningitidis NM604 gnm604.contig.115, whole genome shotgun sequence
NrfA	NZ_APTD01000113.1	95.14	144	7	0	1	144	18399	18256	2e-58	228	Neisseria meningitidis NM606 gnm606.contig.112, whole genome shotgun sequence
NrfA	NZ_APTE01000118.1	95.14	144	7	0	1	144	32653	32510	2e-58	228	Neisseria meningitidis NM607 gnm607.contig.117, whole genome shotgun sequence
NrfA	NZ_AGBQ01000091.1	97.22	144	4	0	1	144	38987	38844	2e-63	244	Neisseria meningitidis Nm6938 contig00094, whole genome shotgun sequence
NrfA	NZ_ANRM01000017.1	99.31	144	1	0	1	144	84771	84628	2e-68	261	Neisseria meningitidis NM762 NM762.contig.16, whole genome shotgun sequence
NrfA	NZ_AGBN01000055.1	99.31	144	1	0	1	144	8388	8245	2e-68	261	Neisseria meningitidis Nm8187 contig00059, whole genome shotgun sequence
NrfA	NZ_APTL01000118.1	99.31	144	1	0	1	144	5380	5237	2e-68	261	Neisseria meningitidis NM82 gnm82.contig.117, whole genome shotgun sequence
NrfA	NZ_APTM01000113.1	99.31	144	1	0	1	144	13043	12900	2e-68	261	Neisseria meningitidis NM94 gnm94.contig.112, whole genome shotgun sequence
NrfA	NZ_ARYG01000006.1	97.22	144	4	0	1	144	37695	37552	2e-63	244	Neisseria meningitidis Nm9418 J13701000006, whole genome shotgun sequence
NrfA	NZ_APTN01000111.1	99.31	144	1	0	1	144	32364	32221	2e-68	261	Neisseria meningitidis NM95 gnm95.contig.110, whole genome shotgun sequence
NrfA	NC_017518.1	97.22	144	4	0	1	144	459809	459952	2e-63	244	Neisseria meningitidis NZ-05/33, complete genome
NrfA	NC_003116.1	95.14	144	7	0	1	144	539724	539867	2e-58	228	Neisseria meningitidis serogroup A strain Z2491 complete genome
NrfA	NC_008767.1	99.31	144	1	0	1	144	333310	333453	2e-68	261	Neisseria meningitidis serogroup C FAM18 complete genome
NrfA	NZ_CP007524.1	95.14	144	7	0	1	144	543684	543827	2e-58	228	Neisseria meningitidis strain 510612, complete genome
NrfA	NZ_LWLL01000018.1	99.31	144	1	0	1	144	8208	8065	2e-68	261	Neisseria meningitidis strain 85Mo NODE_18_length_35594_cov_34.9275_ID_35, whole genome shotgun sequence
NrfA	NZ_LWLO01000004.1	99.31	144	1	0	1	144	27462	27605	2e-68	261	Neisseria meningitidis strain 87Mo NODE_4_length_68947_cov_39.4827_ID_7, whole genome shotgun sequence
NrfA	NZ_CP007667.1	99.31	144	1	0	1	144	746209	746352	2e-68	261	Neisseria meningitidis strain B6116/77, complete genome
NrfA	NZ_CP012393.1	99.31	144	1	0	1	144	332396	332539	2e-68	261	Neisseria meningitidis strain DE8555, complete genome
NrfA	NZ_CP012391.1	97.22	144	4	0	1	144	1945879	1945736	2e-63	244	Neisseria meningitidis strain DE8669, complete genome
NrfA	NZ_CP016684.1	99.31	144	1	0	1	144	1159563	1159706	2e-68	261	Neisseria meningitidis strain L91543, complete genome
NrfA	NZ_CP016650.1	99.31	144	1	0	1	144	1033595	1033452	2e-68	261	Neisseria meningitidis strain M07149, complete genome
NrfA	NZ_CP016675.1	99.31	144	1	0	1	144	1948008	1948151	2e-68	261	Neisseria meningitidis strain M07161, complete genome
NrfA	NZ_CP016644.1	99.31	144	1	0	1	144	238438	238581	2e-68	261	Neisseria meningitidis strain M07162, complete genome
NrfA	NZ_CP016880.1	99.31	144	1	0	1	144	1422325	1422468	2e-68	261	Neisseria meningitidis strain M07165 whole genome shotgun sequence
NrfA	NZ_CP016881.1	99.31	144	1	0	1	144	1110807	1110664	2e-68	261	Neisseria meningitidis strain M07999 whole genome shotgun sequence
NrfA	NZ_CP016681.1	99.31	144	1	0	1	144	677146	677289	2e-68	261	Neisseria meningitidis strain M08000, complete genome
NrfA	NZ_CP016652.1	99.31	144	1	0	1	144	1526937	1526794	2e-68	261	Neisseria meningitidis strain M08001, complete genome
NrfA	NZ_CP016665.1	99.31	144	1	0	1	144	1060106	1060249	2e-68	261	Neisseria meningitidis strain M09261, complete genome
NrfA	NZ_CP016648.1	99.31	144	1	0	1	144	396805	396662	2e-68	261	Neisseria meningitidis strain M09293, complete genome
NrfA	NZ_CP009422.1	99.31	144	1	0	1	144	1203501	1203644	2e-68	261	Neisseria meningitidis strain M10208, complete genome
NrfA	NZ_CP016645.1	99.31	144	1	0	1	144	2060690	2060547	2e-68	261	Neisseria meningitidis strain M12752, complete genome
NrfA	NZ_JRFH01000155.1	99.31	144	1	0	1	144	4563	4706	2e-68	261	Neisseria meningitidis strain M1412 M1412-60X_c155, whole genome shotgun sequence
NrfA	NZ_JRFG01000011.1	99.31	144	1	0	1	144	771369	771226	2e-68	261	Neisseria meningitidis strain M20599 M20599_contig_11, whole genome shotgun sequence
NrfA	NZ_CP016674.1	99.31	144	1	0	1	144	348402	348545	2e-68	261	Neisseria meningitidis strain M22160, complete genome
NrfA	NZ_CP016649.1	99.31	144	1	0	1	144	1607621	1607764	2e-68	261	Neisseria meningitidis strain M22189, complete genome
NrfA	NZ_CP016683.1	99.31	144	1	0	1	144	757748	757605	2e-68	261	Neisseria meningitidis strain M22191, complete genome
NrfA	NZ_CP016627.1	99.31	144	1	0	1	144	392505	392362	2e-68	261	Neisseria meningitidis strain M22718, complete genome
NrfA	NZ_CP016663.1	99.31	144	1	0	1	144	852494	852351	2e-68	261	Neisseria meningitidis strain M22722, complete genome
NrfA	NZ_CP016679.1	99.31	144	1	0	1	144	1619020	1618877	2e-68	261	Neisseria meningitidis strain M22740, complete genome
NrfA	NZ_CP016657.1	99.31	144	1	0	1	144	1052793	1052650	2e-68	261	Neisseria meningitidis strain M22745, complete genome
NrfA	NZ_CP016882.1	99.31	144	1	0	1	144	533918	533775	2e-68	261	Neisseria meningitidis strain M22747 whole genome shotgun sequence
NrfA	NZ_CP016653.1	99.31	144	1	0	1	144	1879948	1880091	2e-68	261	Neisseria meningitidis strain M22748, complete genome
NrfA	NZ_CP016669.1	99.31	144	1	0	1	144	313846	313989	2e-68	261	Neisseria meningitidis strain M22759, complete genome
NrfA	NZ_CP016656.1	99.31	144	1	0	1	144	688272	688129	2e-68	261	Neisseria meningitidis strain M22769, complete genome
NrfA	NZ_CP016655.1	99.31	144	1	0	1	144	1529989	1529846	2e-68	261	Neisseria meningitidis strain M22772, complete genome
NrfA	NZ_CP016884.1	99.31	144	1	0	1	144	2123708	2123565	2e-68	261	Neisseria meningitidis strain M22797 whole genome shotgun sequence
NrfA	NZ_CP016659.1	99.31	144	1	0	1	144	118759	118902	2e-68	261	Neisseria meningitidis strain M22801, complete genome
NrfA	NZ_CP016662.1	99.31	144	1	0	1	144	526685	526542	2e-68	261	Neisseria meningitidis strain M23413, complete genome
NrfA	NZ_CP016658.1	99.31	144	1	0	1	144	686877	686734	2e-68	261	Neisseria meningitidis strain M24730, complete genome
NrfA	NZ_CP016664.1	99.31	144	1	0	1	144	1293794	1293937	2e-68	261	Neisseria meningitidis strain M25070, complete genome
NrfA	NZ_CP016885.1	99.31	144	1	0	1	144	1426277	1426420	2e-68	261	Neisseria meningitidis strain M25073 whole genome shotgun sequence
NrfA	NZ_CP016886.1	99.31	144	1	0	1	144	1425616	1425759	2e-68	261	Neisseria meningitidis strain M25074 whole genome shotgun sequence
NrfA	NZ_CP016670.1	99.31	144	1	0	1	144	2166445	2166302	2e-68	261	Neisseria meningitidis strain M25087, complete genome
NrfA	NZ_CP016678.1	99.31	144	1	0	1	144	426722	426865	2e-68	261	Neisseria meningitidis strain M25419, complete genome
NrfA	NZ_CP016661.1	99.31	144	1	0	1	144	94758	94615	2e-68	261	Neisseria meningitidis strain M25438, complete genome
NrfA	NZ_CP016677.1	99.31	144	1	0	1	144	412709	412852	2e-68	261	Neisseria meningitidis strain M25456, complete genome
NrfA	NZ_CP016673.1	99.31	144	1	0	1	144	1022962	1023105	2e-68	261	Neisseria meningitidis strain M25459, complete genome
NrfA	NZ_CP016666.1	99.31	144	1	0	1	144	2016681	2016538	2e-68	261	Neisseria meningitidis strain M25462, complete genome
NrfA	NZ_CP016668.1	99.31	144	1	0	1	144	2060257	2060400	2e-68	261	Neisseria meningitidis strain M25472, complete genome
NrfA	NZ_CP016651.1	99.31	144	1	0	1	144	1995489	1995346	2e-68	261	Neisseria meningitidis strain M25474, complete genome
NrfA	NZ_CP016676.1	99.31	144	1	0	1	144	1088902	1088759	2e-68	261	Neisseria meningitidis strain M25476, complete genome
NrfA	NZ_CP016667.1	99.31	144	1	0	1	144	393385	393242	2e-68	261	Neisseria meningitidis strain M27559, complete genome
NrfA	NZ_JREU01000001.1	99.31	144	1	0	1	144	615543	615686	2e-68	261	Neisseria meningitidis strain NM3681 NM3681_contig_1, whole genome shotgun sequence
NrfA	NZ_CP009420.1	99.31	144	1	0	1	144	409839	409982	2e-68	261	Neisseria meningitidis strain NM3682, complete genome
NrfA	NZ_CP009421.1	99.31	144	1	0	1	144	280056	280199	2e-68	261	Neisseria meningitidis strain NM3683, complete genome
NrfA	NZ_CP009418.1	99.31	144	1	0	1	144	773520	773377	2e-68	261	Neisseria meningitidis strain NM3686, complete genome
NrfA	NZ_JRET01000004.1	99.31	144	1	0	1	144	333439	333582	2e-68	261	Neisseria meningitidis strain NM3687 NM3687_contig_5, whole genome shotgun sequence
NrfA	NZ_MDSH01000044.1	94.7	151	1	1	1	144	32085	31935	2e-58	228	Neisseria meningitidis strain VB13856 NODE_13_length_40718_cov_56.9762_ID_25, whole genome shotgun sequence
NrfA	NZ_MDSI01000147.1	94.7	151	1	1	1	144	8799	8949	2e-58	228	Neisseria meningitidis strain VB15548 NODE_46_length_14138_cov_49.6637_ID_91, whole genome shotgun sequence
NrfA	NZ_CP012394.1	99.31	144	1	0	1	144	330312	330455	2e-68	261	Neisseria meningitidis strain WUE2121, complete genome
NrfA	NC_017512.1	95.14	144	7	0	1	144	306310	306453	2e-58	228	Neisseria meningitidis WUE 2594 complete genome
NrfA	NZ_ADBE01000041.1	97.92	144	3	0	1	144	14777	14920	5e-65	250	Neisseria polysaccharea ATCC 43768 N_polysaccharea-1.0.1_Cont41.1, whole genome shotgun sequence
NrfA	NZ_AEPH01000021.1	97.92	144	3	0	1	144	84298	84441	5e-65	250	Neisseria polysaccharea NS342 contig00021, whole genome shotgun sequence

## Sheet: NrfB
Name	Accession number	% Identity	alignment length	mismatches	gap opens	q. start	q. end	s. start	s. end	evalue	bit score	Organism
NrfB	NZ_DS999919.1	99.37	158	1	0	1	158	384671	384828	5e-76	287	Neisseria gonorrhoeae 1291 supercont1.3 genomic scaffold, whole genome shotgun sequence
NrfB	NZ_DS999962.1	100	158	0	0	1	158	457702	457859	1e-77	292	Neisseria gonorrhoeae 35/02 supercont1.4 genomic scaffold, whole genome shotgun sequence
NrfB	NZ_ATQE01000282.1	100	158	0	0	1	158	1479	1322	1e-77	292	Neisseria gonorrhoeae ALB_2011_01-02 contig94, whole genome shotgun sequence
NrfB	NZ_ATQB01000016.1	100	158	0	0	1	158	1424	1267	1e-77	292	Neisseria gonorrhoeae ALB_2011_03_03 contig112, whole genome shotgun sequence
NrfB	NZ_ATQC01000008.1	100	158	0	0	1	158	15284	15441	1e-77	292	Neisseria gonorrhoeae ALB_2011_04_03 contig105, whole genome shotgun sequence
NrfB	NZ_ATQF01000291.1	100	158	0	0	1	158	15371	15528	1e-77	292	Neisseria gonorrhoeae ATL_2011_01_05 contig62, whole genome shotgun sequence
NrfB	NZ_ATQG01000333.1	100	158	0	0	1	158	1428	1271	1e-77	292	Neisseria gonorrhoeae ATL_2011_01_08 contig95, whole genome shotgun sequence
NrfB	NZ_ATQH01000113.1	100	158	0	0	1	158	1426	1269	1e-77	292	Neisseria gonorrhoeae ATL_2011_01_17 contig20, whole genome shotgun sequence
NrfB	NZ_ATQI01000293.1	99.37	158	1	0	1	158	924	767	5e-76	287	Neisseria gonorrhoeae ATL_2011_01-21 contig89, whole genome shotgun sequence
NrfB	NZ_ATQJ01000266.1	100	158	0	0	1	158	15589	15746	1e-77	292	Neisseria gonorrhoeae ATL_2011_01-25 contig89, whole genome shotgun sequence
NrfB	NZ_ATQK01000201.1	100	158	0	0	1	158	15455	15612	1e-77	292	Neisseria gonorrhoeae ATL_2011_05-08 contig28, whole genome shotgun sequence
NrfB	NZ_ATQL01000046.1	100	158	0	0	1	158	1468	1311	1e-77	292	Neisseria gonorrhoeae ATL_2011_05-13 contig14, whole genome shotgun sequence
NrfB	NZ_EQ972649.1	100	158	0	0	1	158	458195	458352	1e-77	292	Neisseria gonorrhoeae DGI18 supercont1.2 genomic scaffold, whole genome shotgun sequence
NrfB	NZ_GG749050.1	100	158	0	0	1	158	274510	274353	1e-77	292	Neisseria gonorrhoeae DGI2 genomic scaffold supercont1.35, whole genome shotgun sequence
NrfB	NZ_GG749348.1	100	158	0	0	1	158	44390	44233	1e-77	292	Neisseria gonorrhoeae F62 genomic scaffold supercont1.1, whole genome shotgun sequence
NrfB	NC_002946.2	100	158	0	0	1	158	186157	186314	1e-77	292	Neisseria gonorrhoeae FA 1090 chromosome, complete genome
NrfB	NZ_EQ972693.1	100	158	0	0	1	158	387385	387542	1e-77	292	Neisseria gonorrhoeae FA6140 supercont1.4 genomic scaffold, whole genome shotgun sequence
NrfB	NZ_ATPD01000036.1	100	158	0	0	1	158	1450	1293	1e-77	292	Neisseria gonorrhoeae GC1-182 contig130, whole genome shotgun sequence
NrfB	NZ_ATQM01000281.1	99.37	158	1	0	1	158	15285	15442	5e-76	287	Neisseria gonorrhoeae MIA_2011_02_02 contig43, whole genome shotgun sequence
NrfB	NZ_ATQN01000090.1	100	158	0	0	1	158	1430	1273	1e-77	292	Neisseria gonorrhoeae MIA_2011_03-09 contig18, whole genome shotgun sequence
NrfB	NZ_ATQO01000215.1	100	158	0	0	1	158	1470	1313	1e-77	292	Neisseria gonorrhoeae MIA_2011_03-10 contig32, whole genome shotgun sequence
NrfB	NZ_ATQP01000200.1	100	158	0	0	1	158	15459	15616	1e-77	292	Neisseria gonorrhoeae MIA_2011_05-10 contig35, whole genome shotgun sequence
NrfB	NZ_ATQQ01000195.1	100	158	0	0	1	158	15406	15563	1e-77	292	Neisseria gonorrhoeae MIA_2011_05-15 contig47, whole genome shotgun sequence
NrfB	NZ_ATQR01000103.1	99.37	158	1	0	1	158	15455	15612	5e-76	287	Neisseria gonorrhoeae MIA_2011_05-16 contig191, whole genome shotgun sequence
NrfB	NC_022240.1	100	158	0	0	1	158	183938	184095	1e-77	292	Neisseria gonorrhoeae MS11, complete genome
NrfB	NZ_ATQV01000004.1	100	158	0	0	1	158	1434	1277	1e-77	292	Neisseria gonorrhoeae MU_NG1 contig101, whole genome shotgun sequence
NrfB	NZ_ATRC01000337.1	100	158	0	0	1	158	1426	1269	1e-77	292	Neisseria gonorrhoeae MU_NG12 contig84, whole genome shotgun sequence
NrfB	NZ_ATRD01000304.1	100	158	0	0	1	158	1426	1269	1e-77	292	Neisseria gonorrhoeae MU_NG14 contig64, whole genome shotgun sequence
NrfB	NZ_ATRE01000038.1	100	158	0	0	1	158	15282	15439	1e-77	292	Neisseria gonorrhoeae MU_NG15 contig132, whole genome shotgun sequence
NrfB	NZ_ATRF01000277.1	100	158	0	0	1	158	1428	1271	1e-77	292	Neisseria gonorrhoeae MU_NG17 contig6, whole genome shotgun sequence
NrfB	NZ_ATRG01000028.1	100	158	0	0	1	158	15281	15438	1e-77	292	Neisseria gonorrhoeae MU_NG18 contig123, whole genome shotgun sequence
NrfB	NZ_ATRH01000322.1	100	158	0	0	1	158	1428	1271	1e-77	292	Neisseria gonorrhoeae MU_NG19 contig98, whole genome shotgun sequence
NrfB	NZ_ATRI01000104.1	100	158	0	0	1	158	3540	3697	1e-77	292	Neisseria gonorrhoeae MU_NG20 contig192, whole genome shotgun sequence
NrfB	NZ_ATRJ01000040.1	99.37	158	1	0	1	158	15280	15437	5e-76	287	Neisseria gonorrhoeae MU_NG21 contig134, whole genome shotgun sequence
NrfB	NZ_ATRK01000074.1	100	158	0	0	1	158	1426	1269	1e-77	292	Neisseria gonorrhoeae MU_NG23 contig165, whole genome shotgun sequence
NrfB	NZ_ATRL01000009.1	100	158	0	0	1	158	15455	15612	1e-77	292	Neisseria gonorrhoeae MU_NG25 contig106, whole genome shotgun sequence
NrfB	NZ_ATRM01000307.1	100	158	0	0	1	158	15281	15438	1e-77	292	Neisseria gonorrhoeae MU_NG26 contig78, whole genome shotgun sequence
NrfB	NZ_ATQW01000024.1	100	158	0	0	1	158	15280	15437	1e-77	292	Neisseria gonorrhoeae MU_NG3 contig12, whole genome shotgun sequence
NrfB	NZ_ATQX01000284.1	100	158	0	0	1	158	15279	15436	1e-77	292	Neisseria gonorrhoeae MU_NG4 contig5, whole genome shotgun sequence
NrfB	NZ_ATQY01000231.1	100	158	0	0	1	158	1464	1307	1e-77	292	Neisseria gonorrhoeae MU_NG5 contig55, whole genome shotgun sequence
NrfB	NZ_ATQZ01000042.1	100	158	0	0	1	158	15362	15519	1e-77	292	Neisseria gonorrhoeae MU_NG6 contig136, whole genome shotgun sequence
NrfB	NZ_ATRA01000031.1	100	158	0	0	1	158	1430	1273	1e-77	292	Neisseria gonorrhoeae MU_NG8 contig126, whole genome shotgun sequence
NrfB	NZ_ATRB01000008.1	100	158	0	0	1	158	1391	1234	1e-77	292	Neisseria gonorrhoeae MU_NG9 contig105, whole genome shotgun sequence
NrfB	NC_011035.1	100	158	0	0	1	158	186937	187094	1e-77	292	Neisseria gonorrhoeae NCCP11945, complete genome
NrfB	NZ_ATQS01000227.1	100	158	0	0	1	158	1454	1297	1e-77	292	Neisseria gonorrhoeae NOR_2011_03-06 contig46, whole genome shotgun sequence
NrfB	NZ_ATQT01000020.1	100	158	0	0	1	158	1432	1275	1e-77	292	Neisseria gonorrhoeae NYC_2011_05_07 contig116, whole genome shotgun sequence
NrfB	NZ_ATQU01000005.1	99.37	158	1	0	1	158	1432	1275	5e-76	287	Neisseria gonorrhoeae NYC_2011_05_13 contig102, whole genome shotgun sequence
NrfB	NZ_EQ972890.1	100	158	0	0	1	158	127461	127618	1e-77	292	Neisseria gonorrhoeae PID1 supercont1.8 genomic scaffold, whole genome shotgun sequence
NrfB	NZ_EQ972836.1	100	158	0	0	1	158	388744	388901	1e-77	292	Neisseria gonorrhoeae PID18 supercont1.3 genomic scaffold, whole genome shotgun sequence
NrfB	NZ_EQ972933.1	100	158	0	0	1	158	385052	385209	1e-77	292	Neisseria gonorrhoeae PID24-1 supercont1.3 genomic scaffold, whole genome shotgun sequence
NrfB	NZ_EQ972989.1	100	158	0	0	1	158	462208	462365	1e-77	292	Neisseria gonorrhoeae PID332 supercont1.5 genomic scaffold, whole genome shotgun sequence
NrfB	NZ_ATPK01000007.1	100	158	0	0	1	158	15372	15529	1e-77	292	Neisseria gonorrhoeae SK12684 contig104, whole genome shotgun sequence
NrfB	NZ_ATPM01000117.1	100	158	0	0	1	158	1466	1309	1e-77	292	Neisseria gonorrhoeae SK14515 contig203, whole genome shotgun sequence
NrfB	NZ_ATPN01000409.1	100	158	0	0	1	158	1458	1301	1e-77	292	Neisseria gonorrhoeae SK15454 contig47, whole genome shotgun sequence
NrfB	NZ_ATPO01000022.1	100	158	0	0	1	158	1460	1303	1e-77	292	Neisseria gonorrhoeae SK16259 contig118, whole genome shotgun sequence
NrfB	NZ_ATPP01000474.1	100	158	0	0	1	158	1458	1301	1e-77	292	Neisseria gonorrhoeae SK16942 contig86, whole genome shotgun sequence
NrfB	NZ_ATPQ01000022.1	100	158	0	0	1	158	15372	15529	1e-77	292	Neisseria gonorrhoeae SK17973 contig118, whole genome shotgun sequence
NrfB	NZ_ATPF01000090.1	100	158	0	0	1	158	15441	15598	1e-77	292	Neisseria gonorrhoeae SK1902 contig18, whole genome shotgun sequence
NrfB	NZ_ATPR01000440.1	100	158	0	0	1	158	15446	15603	1e-77	292	Neisseria gonorrhoeae SK22871 contig98, whole genome shotgun sequence
NrfB	NZ_ATPS01000292.1	100	158	0	0	1	158	1492	1649	1e-77	292	Neisseria gonorrhoeae SK23020 contig361, whole genome shotgun sequence
NrfB	NZ_ATPU01000395.1	100	158	0	0	1	158	15368	15525	1e-77	292	Neisseria gonorrhoeae SK28355 contig79, whole genome shotgun sequence
NrfB	NZ_ATPV01000153.1	100	158	0	0	1	158	1534	1377	1e-77	292	Neisseria gonorrhoeae SK29344 contig236, whole genome shotgun sequence
NrfB	NZ_ATPW01000401.1	100	158	0	0	1	158	15372	15529	1e-77	292	Neisseria gonorrhoeae SK29471 contig46, whole genome shotgun sequence
NrfB	NZ_ATPX01000402.1	100	158	0	0	1	158	1454	1297	1e-77	292	Neisseria gonorrhoeae SK32402 contig50, whole genome shotgun sequence
NrfB	NZ_ATPY01000076.1	100	158	0	0	1	158	370991	370834	1e-77	292	Neisseria gonorrhoeae SK33414 contig78, whole genome shotgun sequence
NrfB	NZ_ATPZ01000467.1	100	158	0	0	1	158	15398	15555	1e-77	292	Neisseria gonorrhoeae SK36809 contig78, whole genome shotgun sequence
NrfB	NZ_ATQA01000046.1	100	158	0	0	1	158	1458	1301	1e-77	292	Neisseria gonorrhoeae SK39420 contig14, whole genome shotgun sequence
NrfB	NZ_ATPG01000413.1	100	158	0	0	1	158	15461	15618	1e-77	292	Neisseria gonorrhoeae SK6987 contig79, whole genome shotgun sequence
NrfB	NZ_ATPE01000115.1	100	158	0	0	1	158	15312	15469	1e-77	292	Neisseria gonorrhoeae SK708 contig201, whole genome shotgun sequence
NrfB	NZ_ATPH01000024.1	99.37	158	1	0	1	158	1452	1295	5e-76	287	Neisseria gonorrhoeae SK7461 contig12, whole genome shotgun sequence
NrfB	NZ_ATPI01000027.1	100	158	0	0	1	158	1486	1329	1e-77	292	Neisseria gonorrhoeae SK7842 contig122, whole genome shotgun sequence
NrfB	NZ_ATPJ01000142.1	100	158	0	0	1	158	1458	1301	1e-77	292	Neisseria gonorrhoeae SK8976 contig226, whole genome shotgun sequence
NrfB	NZ_EQ973035.1	100	158	0	0	1	158	459501	459658	1e-77	292	Neisseria gonorrhoeae SK-92-679 supercont1.4 genomic scaffold, whole genome shotgun sequence
NrfB	NZ_EQ973086.1	100	158	0	0	1	158	460415	460572	1e-77	292	Neisseria gonorrhoeae SK-93-1035 supercont1.8 genomic scaffold, whole genome shotgun sequence
NrfB	NZ_CP016015.1	99.37	158	1	0	1	158	186398	186555	5e-76	287	Neisseria gonorrhoeae strain 32867, complete genome
NrfB	NZ_CP016016.1	100	158	0	0	1	158	185775	185932	1e-77	292	Neisseria gonorrhoeae strain 34530, complete genome
NrfB	NZ_CP016017.1	100	158	0	0	1	158	185495	185652	1e-77	292	Neisseria gonorrhoeae strain 34769, complete genome
NrfB	NZ_CP012028.1	100	158	0	0	1	158	1437943	1438100	1e-77	292	Neisseria gonorrhoeae strain 35/02, complete genome
NrfB	NZ_CP012026.1	100	158	0	0	1	158	2157319	2157476	1e-77	292	Neisseria gonorrhoeae strain FA19, complete genome
NrfB	NZ_CP012027.1	100	158	0	0	1	158	1914765	1914922	1e-77	292	Neisseria gonorrhoeae strain FA6140, complete genome
NrfB	NZ_LDOB01000012.1	100	158	0	0	1	158	15589	15746	1e-77	292	Neisseria gonorrhoeae strain G2891 ng2891_nextseq_abyss_167, whole genome shotgun sequence
NrfB	NZ_LOIB01000130.1	100	158	0	0	1	158	18677	18834	1e-77	292	Neisseria gonorrhoeae strain H15_353 1_contig94, whole genome shotgun sequence
NrfB	NZ_LFJW01000043.1	99.37	158	1	0	1	158	1440	1283	5e-76	287	Neisseria gonorrhoeae strain NG_869 contig_43, whole genome shotgun sequence
NrfB	NZ_JPOZ01000037.1	100	158	0	0	1	158	1394	1237	1e-77	292	Neisseria gonorrhoeae strain NG05 contig00037, whole genome shotgun sequence
NrfB	NC_014752.1	99.37	158	1	0	1	158	1747012	1746855	5e-76	287	Neisseria lactamica 020-06 complete genome
NrfB	NZ_AEPI01000081.1	97.42	155	3	1	3	156	24679	24525	8e-69	263	Neisseria lactamica NS19 contig00081, whole genome shotgun sequence
NrfB	NC_010120.1	99.37	158	1	0	1	158	572402	572559	5e-76	287	Neisseria meningitidis 053442, complete genome
NrfB	NZ_ANRT01000015.1	99.37	158	1	0	1	158	15245	15402	5e-76	287	Neisseria meningitidis 12888 NM12888.contig.14, whole genome shotgun sequence
NrfB	NZ_APTA01000032.1	99.37	158	1	0	1	158	15679	15836	5e-76	287	Neisseria meningitidis 2000063 gnm2000063.contig.31, whole genome shotgun sequence
NrfB	NZ_APSI01000033.1	99.37	158	1	0	1	158	15684	15841	5e-76	287	Neisseria meningitidis 2000080 gnm2000080.contig.32, whole genome shotgun sequence
NrfB	NZ_APUA01000036.1	98.73	158	2	0	1	158	15672	15829	2e-74	281	Neisseria meningitidis 2000081 gnm2000081.contig.35, whole genome shotgun sequence
NrfB	NZ_APUF01000039.1	98.73	158	2	0	1	158	15241	15398	2e-74	281	Neisseria meningitidis 2000175 gnm2000175.contig.38, whole genome shotgun sequence
NrfB	NZ_APUB01000033.1	99.37	158	1	0	1	158	15124	15281	5e-76	287	Neisseria meningitidis 2001001 gnm2001001.contig.32, whole genome shotgun sequence
NrfB	NZ_APUH01000038.1	98.73	158	2	0	1	158	15667	15824	2e-74	281	Neisseria meningitidis 2001068 gnm2001068.contig.37, whole genome shotgun sequence
NrfB	NZ_APTY01000036.1	98.73	158	2	0	1	158	15093	15250	2e-74	281	Neisseria meningitidis 2001072 gnm2001072.contig.35, whole genome shotgun sequence
NrfB	NZ_APTZ01000041.1	98.73	158	2	0	1	158	15664	15821	2e-74	281	Neisseria meningitidis 2001073 gnm2001073.contig.40, whole genome shotgun sequence
NrfB	NZ_ANSF01000005.1	99.37	158	1	0	1	158	15267	15424	5e-76	287	Neisseria meningitidis 2001212 NM2001212.contig.4, whole genome shotgun sequence
NrfB	NZ_APUD01000034.1	98.73	158	2	0	1	158	15661	15818	2e-74	281	Neisseria meningitidis 2001213 gnm2001213.contig.33, whole genome shotgun sequence
NrfB	NZ_APUJ01000038.1	98.73	158	2	0	1	158	15684	15841	2e-74	281	Neisseria meningitidis 2002004 gnm2002004.contig.37, whole genome shotgun sequence
NrfB	NZ_APTB01000034.1	99.37	158	1	0	1	158	15678	15835	5e-76	287	Neisseria meningitidis 2002007 gnm2002007.contig.33, whole genome shotgun sequence
NrfB	NZ_APTU01000035.1	99.37	158	1	0	1	158	17586	17743	5e-76	287	Neisseria meningitidis 2002020 gnm2002020.contig.34, whole genome shotgun sequence
NrfB	NZ_AVNL01000039.1	99.37	158	1	0	1	158	15134	15291	5e-76	287	Neisseria meningitidis 2002030 gnm2002030.contig.38, whole genome shotgun sequence
NrfB	NZ_ANRH01000012.1	93.45	168	1	1	1	158	56189	56356	4e-62	241	Neisseria meningitidis 2002038 NM2002038.contig.11, whole genome shotgun sequence
NrfB	NZ_APSZ01000010.1	99.37	158	1	0	1	158	84027	84184	5e-76	287	Neisseria meningitidis 2003022 gnm2003022.contig.9_1, whole genome shotgun sequence
NrfB	NZ_APUP01000035.1	99.37	158	1	0	1	158	15688	15845	5e-76	287	Neisseria meningitidis 2003051 gnm2003051.contig.34, whole genome shotgun sequence
NrfB	NZ_APUC01000096.1	99.37	158	1	0	1	158	15699	15856	5e-76	287	Neisseria meningitidis 2004032 gnm2004032.contig.95, whole genome shotgun sequence
NrfB	NZ_APSY01000033.1	99.37	158	1	0	1	158	15500	15657	5e-76	287	Neisseria meningitidis 2004085 gnm2004085.contig.32, whole genome shotgun sequence
NrfB	NZ_ANRW01000006.1	99.37	158	1	0	1	158	60734	60891	5e-76	287	Neisseria meningitidis 2004090 NM2004090.contig.5, whole genome shotgun sequence
NrfB	NZ_APUE01000041.1	98.73	158	2	0	1	158	15669	15826	2e-74	281	Neisseria meningitidis 2004264 gnm2004264.contig.40, whole genome shotgun sequence
NrfB	NZ_APUI01000041.1	98.73	158	2	0	1	158	15273	15430	2e-74	281	Neisseria meningitidis 2005040 gnm2005040.contig.40, whole genome shotgun sequence
NrfB	NZ_APUG01000040.1	98.73	158	2	0	1	158	15662	15819	2e-74	281	Neisseria meningitidis 2005079 gnm2005079.contig.39, whole genome shotgun sequence
NrfB	NZ_APUN01000036.1	93.45	168	1	1	1	158	15655	15822	4e-62	241	Neisseria meningitidis 2005172 gnm2005172.contig.35, whole genome shotgun sequence
NrfB	NZ_ANRG01000007.1	93.45	168	1	1	1	158	15223	15390	4e-62	241	Neisseria meningitidis 2006087 NM2006087.contig.6, whole genome shotgun sequence
NrfB	NZ_ANSE01000006.1	99.37	158	1	0	1	158	31199	31356	5e-76	287	Neisseria meningitidis 2007056 NM2007056.contig.5, whole genome shotgun sequence
NrfB	NZ_APUK01000031.1	99.37	158	1	0	1	158	15680	15837	5e-76	287	Neisseria meningitidis 2007461 gnm2007461.contig.30, whole genome shotgun sequence
NrfB	NZ_APUO01000024.1	93.45	168	1	1	1	158	15682	15849	4e-62	241	Neisseria meningitidis 2008223 gnm2008223.contig.23, whole genome shotgun sequence
NrfB	NZ_ANRU01000013.1	99.37	158	1	0	1	158	15263	15420	5e-76	287	Neisseria meningitidis 4119 NM4119.contig.12, whole genome shotgun sequence
NrfB	NZ_ANRZ01000007.1	99.37	158	1	0	1	158	19842	19999	5e-76	287	Neisseria meningitidis 61103 NM61103.contig.6, whole genome shotgun sequence
NrfB	NZ_APSQ01000044.1	99.37	158	1	0	1	158	15709	15866	5e-76	287	Neisseria meningitidis 61106 gnm61106.contig.43, whole genome shotgun sequence
NrfB	NZ_ANSI01000006.1	99.37	158	1	0	1	158	106720	106877	5e-76	287	Neisseria meningitidis 63006 NM63006.contig.5, whole genome shotgun sequence
NrfB	NZ_APSP01000036.1	99.37	158	1	0	1	158	15120	15277	5e-76	287	Neisseria meningitidis 63023 gnm63023.contig.35, whole genome shotgun sequence
NrfB	NZ_ANRF01000007.1	99.37	158	1	0	1	158	15278	15435	5e-76	287	Neisseria meningitidis 63041 NM63041.contig.6, whole genome shotgun sequence
NrfB	NZ_ANRV01000004.1	99.37	158	1	0	1	158	137047	137204	5e-76	287	Neisseria meningitidis 63049 NM63049.contig.3, whole genome shotgun sequence
NrfB	NZ_APST01000031.1	99.37	158	1	0	1	158	15699	15856	5e-76	287	Neisseria meningitidis 64182 gnm64182.contig.30, whole genome shotgun sequence
NrfB	NZ_APSS01000048.1	99.37	158	1	0	1	158	15707	15864	5e-76	287	Neisseria meningitidis 65012 gnm65012.contig.47, whole genome shotgun sequence
NrfB	NZ_ANRY01000010.1	99.37	158	1	0	1	158	15309	15466	5e-76	287	Neisseria meningitidis 65014 NM65014.contig.9, whole genome shotgun sequence
NrfB	NZ_ANRB01000007.1	99.37	158	1	0	1	158	18163	18320	5e-76	287	Neisseria meningitidis 68094 NM68094.contig.6, whole genome shotgun sequence
NrfB	NZ_ANSB01000014.1	99.37	158	1	0	1	158	15303	15460	5e-76	287	Neisseria meningitidis 69096 NM69096.contig.13, whole genome shotgun sequence
NrfB	NZ_APSN01000030.1	99.37	158	1	0	1	158	15693	15850	5e-76	287	Neisseria meningitidis 69100 gnm69100.contig.29, whole genome shotgun sequence
NrfB	NZ_APSF01000021.1	99.37	158	1	0	1	158	15681	15838	5e-76	287	Neisseria meningitidis 69155 gnm69155.contig.20, whole genome shotgun sequence
NrfB	NZ_ALXS01000007.1	99.37	158	1	0	1	158	52866	53023	5e-76	287	Neisseria meningitidis 69166 NM69166.contig.6, whole genome shotgun sequence
NrfB	NZ_APSG01000031.1	99.37	158	1	0	1	158	15669	15826	5e-76	287	Neisseria meningitidis 69176 gnm69176.contig.30, whole genome shotgun sequence
NrfB	NZ_ANRE01000005.1	99.37	158	1	0	1	158	19963	20120	5e-76	287	Neisseria meningitidis 70012 NM70012.contig.4, whole genome shotgun sequence
NrfB	NZ_APSH01000030.1	99.37	158	1	0	1	158	15272	15429	5e-76	287	Neisseria meningitidis 70021 gnm70021.contig.29, whole genome shotgun sequence
NrfB	NZ_ANSH01000006.1	99.37	158	1	0	1	158	19922	20079	5e-76	287	Neisseria meningitidis 70030 NM70030.contig.5, whole genome shotgun sequence
NrfB	NZ_APSR01000041.1	99.37	158	1	0	1	158	15687	15844	5e-76	287	Neisseria meningitidis 70082 gnm70082.contig.40, whole genome shotgun sequence
NrfB	NZ_APTR01000052.1	99.37	158	1	0	1	158	23703	23860	5e-76	287	Neisseria meningitidis 73696 gnm73696.contig.51, whole genome shotgun sequence
NrfB	NZ_APTS01000035.1	99.37	158	1	0	1	158	15272	15429	5e-76	287	Neisseria meningitidis 73704 gnm73704.contig.34, whole genome shotgun sequence
NrfB	NZ_APSL01000027.1	99.37	158	1	0	1	158	15670	15827	5e-76	287	Neisseria meningitidis 75643 gnm75643.contig.26, whole genome shotgun sequence
NrfB	NZ_APSM01000036.1	99.37	158	1	0	1	158	15691	15848	5e-76	287	Neisseria meningitidis 75689 gnm75689.contig.35, whole genome shotgun sequence
NrfB	NZ_ANSG01000009.1	98.73	158	2	0	1	158	17484	17641	2e-74	281	Neisseria meningitidis 77221 NM77221.contig.8, whole genome shotgun sequence
NrfB	NC_017501.1	99.37	158	1	0	1	158	1742935	1742778	5e-76	287	Neisseria meningitidis 8013, complete genome
NrfB	NZ_ALXV01000010.1	99.37	158	1	0	1	158	17642	17799	5e-76	287	Neisseria meningitidis 80179 NM80179.contig.9, whole genome shotgun sequence
NrfB	NZ_APTT01000049.1	99.37	158	1	0	1	158	15681	15838	5e-76	287	Neisseria meningitidis 81858 gnm81858.contig.48, whole genome shotgun sequence
NrfB	NZ_ANQZ01000007.1	99.37	158	1	0	1	158	15295	15452	5e-76	287	Neisseria meningitidis 87255 NM87255.contig.6, whole genome shotgun sequence
NrfB	NZ_ANRD01000009.1	99.37	158	1	0	1	158	168221	168378	5e-76	287	Neisseria meningitidis 88050 NM88050.contig.8, whole genome shotgun sequence
NrfB	NZ_ALXW01000010.1	99.37	158	1	0	1	158	16434	16591	5e-76	287	Neisseria meningitidis 92045 NM92045.contig.9, whole genome shotgun sequence
NrfB	NZ_ALXM01000010.1	99.37	158	1	0	1	158	168960	168803	5e-76	287	Neisseria meningitidis 93003 NM93003.contig.9, whole genome shotgun sequence
NrfB	NZ_ALXN01000013.1	99.37	158	1	0	1	158	54617	54774	5e-76	287	Neisseria meningitidis 93004 NM93004.contig.12, whole genome shotgun sequence
NrfB	NZ_APSK01000028.1	99.37	158	1	0	1	158	15696	15853	5e-76	287	Neisseria meningitidis 94018 gnm94018.contig.27, whole genome shotgun sequence
NrfB	NZ_ANRR01000007.1	99.37	158	1	0	1	158	19232	19389	5e-76	287	Neisseria meningitidis 9506 NM9506.contig.6, whole genome shotgun sequence
NrfB	NZ_ANRX01000010.1	99.37	158	1	0	1	158	315467	315624	5e-76	287	Neisseria meningitidis 96023 NM96023.contig.9, whole genome shotgun sequence
NrfB	NZ_APSV01000035.1	99.37	158	1	0	1	158	15704	15861	5e-76	287	Neisseria meningitidis 96024 gnm96024.contig.34, whole genome shotgun sequence
NrfB	NZ_AVNK01000042.1	99.37	158	1	0	1	158	16266	16423	5e-76	287	Neisseria meningitidis 96037 gnm96037.contig.41, whole genome shotgun sequence
NrfB	NZ_APSJ01000035.1	99.37	158	1	0	1	158	15677	15834	5e-76	287	Neisseria meningitidis 96060 gnm96060.contig.34, whole genome shotgun sequence
NrfB	NZ_AEQK01000117.1	99.37	158	1	0	1	158	13549	13392	5e-76	287	Neisseria meningitidis 961-5945 gnm9615945.contig.116, whole genome shotgun sequence
NrfB	NZ_APSW01000035.1	99.37	158	1	0	1	158	31984	32141	5e-76	287	Neisseria meningitidis 97008 gnm97008.contig.34, whole genome shotgun sequence
NrfB	NZ_ANRI01000007.1	93.45	168	1	1	1	158	17610	17777	4e-62	241	Neisseria meningitidis 97014 NM97014.contig.6, whole genome shotgun sequence
NrfB	NZ_APSO01000036.1	99.37	158	1	0	1	158	15689	15846	5e-76	287	Neisseria meningitidis 97018 gnm97018.contig.35_1, whole genome shotgun sequence
NrfB	NZ_ANSA01000010.1	99.37	158	1	0	1	158	15274	15431	5e-76	287	Neisseria meningitidis 97020 NM97020.contig.9, whole genome shotgun sequence
NrfB	NZ_ANRC01000006.1	93.45	168	1	1	1	158	56659	56826	4e-62	241	Neisseria meningitidis 97021 NM97021.contig.5, whole genome shotgun sequence
NrfB	NZ_APSU01000031.1	99.37	158	1	0	1	158	15702	15859	5e-76	287	Neisseria meningitidis 97027 gnm97027.contig.30, whole genome shotgun sequence
NrfB	NZ_ANRS01000006.1	99.37	158	1	0	1	158	16498	16655	5e-76	287	Neisseria meningitidis 9757 NM9757.contig.5, whole genome shotgun sequence
NrfB	NZ_APUM01000033.1	93.45	168	1	1	1	158	15653	15820	4e-62	241	Neisseria meningitidis 98002 gnm98002.contig.32, whole genome shotgun sequence
NrfB	NZ_APSX01000036.1	99.37	158	1	0	1	158	15681	15838	5e-76	287	Neisseria meningitidis 98005 gnm98005.contig.35, whole genome shotgun sequence
NrfB	NZ_ALXU01000014.1	99.37	158	1	0	1	158	95943	96100	5e-76	287	Neisseria meningitidis 98008 NM98008.contig.13, whole genome shotgun sequence
NrfB	NZ_ANRA01000012.1	99.37	158	1	0	1	158	53677	53834	5e-76	287	Neisseria meningitidis 98080 NM98080.contig.11, whole genome shotgun sequence
NrfB	NZ_APBS01000027.1	99.37	158	1	0	1	158	12195	12352	5e-76	287	Neisseria meningitidis 992008 gnmJP992008.contig.26, whole genome shotgun sequence
NrfB	NC_013016.1	99.37	158	1	0	1	158	531488	531645	5e-76	287	Neisseria meningitidis alpha14 complete genome
NrfB	NC_017505.1	99.37	158	1	0	1	158	632287	632444	5e-76	287	Neisseria meningitidis alpha710, complete genome
NrfB	NZ_GL397187.1	99.37	158	1	0	1	158	1393570	1393413	5e-76	287	Neisseria meningitidis ATCC 13091 genomic scaffold SCAFFOLD1, whole genome shotgun sequence
NrfB	NZ_AEQJ01000037.1	99.37	158	1	0	1	158	37001	36844	5e-76	287	Neisseria meningitidis CU385 gnmcu385c.contig.36, whole genome shotgun sequence
NrfB	NZ_AJJX01000004.1	99.37	158	1	0	1	158	15591	15748	5e-76	287	Neisseria meningitidis DE9622 Nm_DE9622_contig004, whole genome shotgun sequence
NrfB	NZ_AJJW01000012.1	99.37	158	1	0	1	158	1610	1453	5e-76	287	Neisseria meningitidis DE9686 Nm_DE9686_contig012, whole genome shotgun sequence
NrfB	NZ_AJJY01000020.1	99.37	158	1	0	1	158	15763	15920	5e-76	287	Neisseria meningitidis DE9938 Nm_DE9938_contig020, whole genome shotgun sequence
NrfB	NZ_AEQI01000034.1	99.37	158	1	0	1	158	19264	19107	5e-76	287	Neisseria meningitidis ES14902 gnmes14902.contig.33, whole genome shotgun sequence
NrfB	NC_017513.1	99.37	158	1	0	1	158	578854	579011	5e-76	287	Neisseria meningitidis G2136, complete genome
NrfB	NC_017516.1	99.37	158	1	0	1	158	1671748	1671591	5e-76	287	Neisseria meningitidis H44/76, complete genome
NrfB	NZ_JPTA01000016.1	99.37	158	1	0	1	158	25206	25049	5e-76	287	Neisseria meningitidis isolate 2419 contig16, whole genome shotgun sequence
NrfB	NZ_CP006869.1	99.37	158	1	0	1	158	754990	754833	5e-76	287	Neisseria meningitidis LNP21362, complete genome
NrfB	NZ_AEQL01000041.1	99.37	158	1	0	1	158	107209	107052	5e-76	287	Neisseria meningitidis M01-240013 gnmgb013c.contig.40, whole genome shotgun sequence
NrfB	NC_017514.1	99.37	158	1	0	1	158	1629952	1629795	5e-76	287	Neisseria meningitidis M01-240149, complete genome
NrfB	NC_017517.1	99.37	158	1	0	1	158	663742	663899	5e-76	287	Neisseria meningitidis M01-240355, complete genome
NrfB	NC_017515.1	99.37	158	1	0	1	158	1658471	1658314	5e-76	287	Neisseria meningitidis M04-240196, complete genome
NrfB	NZ_AEQH01000021.1	99.37	158	1	0	1	158	82690	82533	5e-76	287	Neisseria meningitidis M0579 gnmm0579c.contig.20, whole genome shotgun sequence
NrfB	NZ_CP007668.1	99.37	158	1	0	1	158	1626755	1626912	5e-76	287	Neisseria meningitidis M0579, complete genome
NrfB	NZ_ANRJ01000013.1	99.37	158	1	0	1	158	15874	16031	5e-76	287	Neisseria meningitidis M13255 NM13255.contig.12, whole genome shotgun sequence
NrfB	NZ_APTW01000032.1	99.37	158	1	0	1	158	15663	15820	5e-76	287	Neisseria meningitidis M13265 gnm13265.contig.31, whole genome shotgun sequence
NrfB	NZ_AEQG01000034.1	99.37	158	1	0	1	158	180869	180712	5e-76	287	Neisseria meningitidis M13399 gnmm13399.contig.33, whole genome shotgun sequence
NrfB	NZ_AEQF01000033.1	99.37	158	1	0	1	158	150873	150716	5e-76	287	Neisseria meningitidis M6190 gnmm6190c.contig.32, whole genome shotgun sequence
NrfB	NZ_ANRN01000012.1	98.73	158	2	0	1	158	17406	17563	2e-74	281	Neisseria meningitidis M7089 NM7089.contig.11, whole genome shotgun sequence
NrfB	NZ_ANRO01000013.1	98.73	158	2	0	1	158	15914	16071	2e-74	281	Neisseria meningitidis M7124 NM7124.contig.12, whole genome shotgun sequence
NrfB	NZ_CP009419.1	98.73	158	2	0	1	158	858207	858364	2e-74	281	Neisseria meningitidis M7124, complete genome
NrfB	NC_003112.2	99.37	158	1	0	1	158	633251	633408	5e-76	287	Neisseria meningitidis MC58 chromosome, complete genome
NrfB	NZ_AEQD01000068.1	93.45	168	1	1	1	158	13829	13662	4e-62	241	Neisseria meningitidis N1568 menX.contig.67, whole genome shotgun sequence
NrfB	NZ_AVNQ01000033.1	99.37	158	1	0	1	158	17429	17586	5e-76	287	Neisseria meningitidis NM003 gnm003.contig.32, whole genome shotgun sequence
NrfB	NZ_AVNO01000039.1	99.37	158	1	0	1	158	15676	15833	5e-76	287	Neisseria meningitidis NM045 gnm045.contig.38, whole genome shotgun sequence
NrfB	NZ_AVNS01000040.1	99.37	158	1	0	1	158	15666	15823	5e-76	287	Neisseria meningitidis NM0552 gnm0552.contig.39_1, whole genome shotgun sequence
NrfB	NZ_ARYF01000017.1	99.37	158	1	0	1	158	15884	16041	5e-76	287	Neisseria meningitidis Nm10259 J13601000017, whole genome shotgun sequence
NrfB	NZ_AGBT01000008.1	99.37	158	1	0	1	158	15004	15161	5e-76	287	Neisseria meningitidis Nm1140 contig00008, whole genome shotgun sequence
NrfB	NZ_APUR01000041.1	99.37	158	1	0	1	158	15140	15297	5e-76	287	Neisseria meningitidis NM115 gnm115.contig.40, whole genome shotgun sequence
NrfB	NZ_ANRQ01000010.1	99.37	158	1	0	1	158	17591	17748	5e-76	287	Neisseria meningitidis NM126 NM126.contig.9, whole genome shotgun sequence
NrfB	NZ_APTF01000047.1	99.37	158	1	0	1	158	17542	17699	5e-76	287	Neisseria meningitidis NM133 gnm133.contig.46, whole genome shotgun sequence
NrfB	NZ_APUL01000035.1	99.37	158	1	0	1	158	15693	15850	5e-76	287	Neisseria meningitidis NM134 gnm134.contig.34, whole genome shotgun sequence
NrfB	NZ_ALXP01000019.1	99.37	158	1	0	1	158	16441	16598	5e-76	287	Neisseria meningitidis NM140 NM140.contig.18, whole genome shotgun sequence
NrfB	NZ_AVNR01000042.1	99.37	158	1	0	1	158	15622	15779	5e-76	287	Neisseria meningitidis NM1476 gnm1476.contig.42_1, whole genome shotgun sequence
NrfB	NZ_APTP01000037.1	99.37	158	1	0	1	158	15669	15826	5e-76	287	Neisseria meningitidis NM1482 gnm1482.contig.36_1, whole genome shotgun sequence
NrfB	NZ_APTQ01000131.1	99.37	158	1	0	1	158	15241	15398	5e-76	287	Neisseria meningitidis NM1495 gnm1495.contig.130, whole genome shotgun sequence
NrfB	NZ_APTQ01000038.1	99.37	158	1	0	1	158	15099	15256	5e-76	287	Neisseria meningitidis NM1495 gnm1495.contig.37, whole genome shotgun sequence
NrfB	NZ_AVNP01000039.1	99.37	158	1	0	1	158	15667	15824	5e-76	287	Neisseria meningitidis NM151 gnm151.contig.38_1, whole genome shotgun sequence
NrfB	NZ_APVC01000033.1	99.37	158	1	0	1	158	15696	15853	5e-76	287	Neisseria meningitidis NM165 gnm165.contig.32, whole genome shotgun sequence
NrfB	NZ_ANRP01000010.1	98.73	158	2	0	1	158	17319	17476	2e-74	281	Neisseria meningitidis NM174 NM174.contig.9, whole genome shotgun sequence
NrfB	NZ_ALXQ01000009.1	99.37	158	1	0	1	158	17568	17725	5e-76	287	Neisseria meningitidis NM183 NM183.contig.8, whole genome shotgun sequence
NrfB	NZ_AGRR01000127.1	99.37	158	1	0	1	158	15005	15162	5e-76	287	Neisseria meningitidis NM220 ntnm06c.contig.174, whole genome shotgun sequence
NrfB	NZ_APTG01000039.1	99.37	158	1	0	1	158	15239	15396	5e-76	287	Neisseria meningitidis NM23 gnm23.contig.38, whole genome shotgun sequence
NrfB	NZ_AGRQ01000089.1	99.37	158	1	0	1	158	15017	15174	5e-76	287	Neisseria meningitidis NM233 ntnm05c.contig.88, whole genome shotgun sequence
NrfB	NZ_ALXO01000012.1	99.37	158	1	0	1	158	16480	16637	5e-76	287	Neisseria meningitidis NM255 NM255.contig.11, whole genome shotgun sequence
NrfB	NZ_ALXX01000008.1	99.37	158	1	0	1	158	18752	18909	5e-76	287	Neisseria meningitidis NM2657 gnm2657.contig.7, whole genome shotgun sequence
NrfB	NZ_APUZ01000043.1	99.37	158	1	0	1	158	28487	28644	5e-76	287	Neisseria meningitidis NM27 gnm27.contig.43_1, whole genome shotgun sequence
NrfB	NZ_AGBP01000123.1	99.37	158	1	0	1	158	13617	13460	5e-76	287	Neisseria meningitidis Nm2732 contig00133, whole genome shotgun sequence
NrfB	NZ_ALXR01000006.1	99.37	158	1	0	1	158	16483	16640	5e-76	287	Neisseria meningitidis NM2781 NM2781.contig.5, whole genome shotgun sequence
NrfB	NZ_ALXY01000008.1	99.37	158	1	0	1	158	140874	141031	5e-76	287	Neisseria meningitidis NM2795 NM2795.contig.7, whole genome shotgun sequence
NrfB	NZ_AVNW01000038.1	99.37	158	1	0	1	158	18478	18635	5e-76	287	Neisseria meningitidis NM2866 gnm2866.contig.37, whole genome shotgun sequence
NrfB	NZ_ALYA01000013.1	99.37	158	1	0	1	158	400456	400613	5e-76	287	Neisseria meningitidis NM3001 NM3001.contig.12, whole genome shotgun sequence
NrfB	NZ_APUT01000051.1	99.37	158	1	0	1	158	15273	15430	5e-76	287	Neisseria meningitidis NM3042 gnm3042.contig.50, whole genome shotgun sequence
NrfB	NZ_ALXZ01000017.1	99.37	158	1	0	1	158	18204	18361	5e-76	287	Neisseria meningitidis NM3081 NM3081.contig.18, whole genome shotgun sequence
NrfB	NZ_AGBO01000060.1	99.37	158	1	0	1	158	1583	1426	5e-76	287	Neisseria meningitidis Nm3127 contig00065, whole genome shotgun sequence
NrfB	NZ_APTO01000044.1	99.37	158	1	0	1	158	15255	15412	5e-76	287	Neisseria meningitidis NM313 gnm313.contig.43, whole genome shotgun sequence
NrfB	NZ_APUV01000043.1	99.37	158	1	0	1	158	15689	15846	5e-76	287	Neisseria meningitidis NM3131 gnm3131.contig.42, whole genome shotgun sequence
NrfB	NZ_AVNN01000031.1	99.37	158	1	0	1	158	15686	15843	5e-76	287	Neisseria meningitidis NM3139 gnm3139.contig.30, whole genome shotgun sequence
NrfB	NZ_AVNM01000044.1	99.37	158	1	0	1	158	15669	15826	5e-76	287	Neisseria meningitidis NM3141 gnm3141.contig.44_1, whole genome shotgun sequence
NrfB	NZ_APUW01000037.1	99.37	158	1	0	1	158	37433	37276	5e-76	287	Neisseria meningitidis NM3144 gnm3144.contig.36, whole genome shotgun sequence
NrfB	NZ_APTX01000032.1	98.73	158	2	0	1	158	15675	15832	2e-74	281	Neisseria meningitidis NM3147 gnm3147.contig.31, whole genome shotgun sequence
NrfB	NZ_APUX01000045.1	99.37	158	1	0	1	158	15655	15812	5e-76	287	Neisseria meningitidis NM3158 gnm3158.contig.44, whole genome shotgun sequence
NrfB	NZ_APUY01000036.1	99.37	158	1	0	1	158	15685	15842	5e-76	287	Neisseria meningitidis NM3164 gnm3164.contig.35, whole genome shotgun sequence
NrfB	NZ_AVNU01000036.1	99.37	158	1	0	1	158	17573	17730	5e-76	287	Neisseria meningitidis NM3173 gnm3173.contig.38, whole genome shotgun sequence
NrfB	NZ_APTH01000040.1	99.37	158	1	0	1	158	15677	15834	5e-76	287	Neisseria meningitidis NM32 gnm32.contig.39, whole genome shotgun sequence
NrfB	NZ_APUU01000039.1	99.37	158	1	0	1	158	15124	15281	5e-76	287	Neisseria meningitidis NM3222 gnm3222.contig.38, whole genome shotgun sequence
NrfB	NZ_APVD01000038.1	99.37	158	1	0	1	158	15661	15818	5e-76	287	Neisseria meningitidis NM3223 gnm3223.contig.37, whole genome shotgun sequence
NrfB	NZ_AVNV01000052.1	99.37	158	1	0	1	158	15660	15817	5e-76	287	Neisseria meningitidis NM3230 gnm3230.contig.51, whole genome shotgun sequence
NrfB	NZ_APTI01000037.1	99.37	158	1	0	1	158	15672	15829	5e-76	287	Neisseria meningitidis NM35 gnm35.contig.36, whole genome shotgun sequence
NrfB	NZ_APTJ01000035.1	99.37	158	1	0	1	158	15713	15870	5e-76	287	Neisseria meningitidis NM36 gnm36.contig.34, whole genome shotgun sequence
NrfB	NZ_ANSD01000008.1	99.37	158	1	0	1	158	30258	30415	5e-76	287	Neisseria meningitidis NM3642 NM3642.contig.7, whole genome shotgun sequence
NrfB	NZ_ANSC01000004.1	99.37	158	1	0	1	158	30318	30475	5e-76	287	Neisseria meningitidis NM3652 NM3652.contig.3, whole genome shotgun sequence
NrfB	NZ_ANRK01000010.1	99.37	158	1	0	1	158	17343	17500	5e-76	287	Neisseria meningitidis NM418 NM418.contig.9, whole genome shotgun sequence
NrfB	NZ_ANQY01000013.1	99.37	158	1	0	1	158	17567	17724	5e-76	287	Neisseria meningitidis NM422 NM422.contig.12, whole genome shotgun sequence
NrfB	NZ_APTK01000042.1	99.37	158	1	0	1	158	15653	15810	5e-76	287	Neisseria meningitidis NM43 gnm43.contig.41, whole genome shotgun sequence
NrfB	NZ_APTV01000052.1	99.37	158	1	0	1	158	15634	15791	5e-76	287	Neisseria meningitidis NM477 gnm477.contig.51, whole genome shotgun sequence
NrfB	NZ_APVA01000036.1	99.37	158	1	0	1	158	15678	15835	5e-76	287	Neisseria meningitidis NM51 gnm51.contig.35, whole genome shotgun sequence
NrfB	NZ_AVNT01000044.1	99.37	158	1	0	1	158	15355	15512	5e-76	287	Neisseria meningitidis NM518 gnm518.contig.44, whole genome shotgun sequence
NrfB	NZ_ALXT01000011.1	99.37	158	1	0	1	158	17583	17740	5e-76	287	Neisseria meningitidis NM576 NM576.contig.10, whole genome shotgun sequence
NrfB	NZ_ANRL01000010.1	99.37	158	1	0	1	158	16754	16911	5e-76	287	Neisseria meningitidis NM586 NM586.contig.9, whole genome shotgun sequence
NrfB	NZ_APTC01000044.1	99.37	158	1	0	1	158	15299	15456	5e-76	287	Neisseria meningitidis NM604 gnm604.contig.43, whole genome shotgun sequence
NrfB	NZ_APTD01000036.1	99.37	158	1	0	1	158	15701	15858	5e-76	287	Neisseria meningitidis NM606 gnm606.contig.35, whole genome shotgun sequence
NrfB	NZ_APTE01000038.1	99.37	158	1	0	1	158	18278	18435	5e-76	287	Neisseria meningitidis NM607 gnm607.contig.37, whole genome shotgun sequence
NrfB	NZ_AGBR01000042.1	99.37	158	1	0	1	158	13300	13143	5e-76	287	Neisseria meningitidis Nm6756 contig00042, whole genome shotgun sequence
NrfB	NZ_AGBQ01000088.1	99.37	158	1	0	1	158	15169	15326	5e-76	287	Neisseria meningitidis Nm6938 contig00091, whole genome shotgun sequence
NrfB	NZ_ANRM01000007.1	99.37	158	1	0	1	158	18215	18372	5e-76	287	Neisseria meningitidis NM762 NM762.contig.6, whole genome shotgun sequence
NrfB	NZ_APVB01000038.1	99.37	158	1	0	1	158	15696	15853	5e-76	287	Neisseria meningitidis NM80 gnm80.contig.37, whole genome shotgun sequence
NrfB	NZ_AGBN01000158.1	99.37	158	1	0	1	158	15100	15257	5e-76	287	Neisseria meningitidis Nm8187 contig00186, whole genome shotgun sequence
NrfB	NZ_APTL01000041.1	99.37	158	1	0	1	158	15664	15821	5e-76	287	Neisseria meningitidis NM82 gnm82.contig.40, whole genome shotgun sequence
NrfB	NZ_AGBS01000049.1	99.37	158	1	0	1	158	15011	15168	5e-76	287	Neisseria meningitidis Nm8663 contig00049, whole genome shotgun sequence
NrfB	NZ_APUS01000051.1	99.37	158	1	0	1	158	15671	15828	5e-76	287	Neisseria meningitidis NM90 gnm90.contig.50, whole genome shotgun sequence
NrfB	NZ_APTM01000041.1	99.37	158	1	0	1	158	15670	15827	5e-76	287	Neisseria meningitidis NM94 gnm94.contig.40, whole genome shotgun sequence
NrfB	NZ_ARYG01000022.1	99.37	158	1	0	1	158	13422	13265	5e-76	287	Neisseria meningitidis Nm9418 J13701000022, whole genome shotgun sequence
NrfB	NZ_APTN01000041.1	99.37	158	1	0	1	158	15647	15804	5e-76	287	Neisseria meningitidis NM95 gnm95.contig.40, whole genome shotgun sequence
NrfB	NZ_AEPJ01000147.1	99.37	158	1	0	1	158	15047	15204	5e-76	287	Neisseria meningitidis NS44 contig00147, whole genome shotgun sequence
NrfB	NC_017518.1	99.37	158	1	0	1	158	705177	705334	5e-76	287	Neisseria meningitidis NZ-05/33, complete genome
NrfB	NZ_AEQE01000095.1	99.37	158	1	0	1	158	36398	36241	5e-76	287	Neisseria meningitidis OX99.30304 gnmox.contig.94, whole genome shotgun sequence
NrfB	NC_003116.1	99.37	158	1	0	1	158	789811	789968	5e-76	287	Neisseria meningitidis serogroup A strain Z2491 complete genome
NrfB	NC_008767.1	99.37	158	1	0	1	158	576041	576198	5e-76	287	Neisseria meningitidis serogroup C FAM18 complete genome
NrfB	NZ_CP007524.1	99.37	158	1	0	1	158	797572	797729	5e-76	287	Neisseria meningitidis strain 510612, complete genome
NrfB	NZ_LWLL01000026.1	99.37	158	1	0	1	158	15241	15398	5e-76	287	Neisseria meningitidis strain 85Mo NODE_26_length_28831_cov_35.8769_ID_51, whole genome shotgun sequence
NrfB	NZ_LWLO01000021.1	99.37	158	1	0	1	158	13737	13580	5e-76	287	Neisseria meningitidis strain 87Mo NODE_21_length_29403_cov_43.8631_ID_41, whole genome shotgun sequence
NrfB	NZ_CP007667.1	99.37	158	1	0	1	158	993677	993834	5e-76	287	Neisseria meningitidis strain B6116/77, complete genome
NrfB	NZ_CP012392.1	99.37	158	1	0	1	158	1622254	1622097	5e-76	287	Neisseria meningitidis strain DE10444, complete genome
NrfB	NZ_CP012393.1	99.37	158	1	0	1	158	573579	573736	5e-76	287	Neisseria meningitidis strain DE8555, complete genome
NrfB	NZ_CP012391.1	99.37	158	1	0	1	158	641259	641416	5e-76	287	Neisseria meningitidis strain DE8669, complete genome
NrfB	NZ_CP016684.1	99.37	158	1	0	1	158	1401722	1401879	5e-76	287	Neisseria meningitidis strain L91543, complete genome
NrfB	NZ_CP016650.1	98.73	158	2	0	1	158	789153	788996	2e-74	281	Neisseria meningitidis strain M07149, complete genome
NrfB	NZ_CP016675.1	98.73	158	2	0	1	158	18952	19109	2e-74	281	Neisseria meningitidis strain M07161, complete genome
NrfB	NZ_CP016644.1	98.73	158	2	0	1	158	482186	482343	2e-74	281	Neisseria meningitidis strain M07162, complete genome
NrfB	NZ_CP016880.1	98.73	158	2	0	1	158	1666417	1666574	2e-74	281	Neisseria meningitidis strain M07165 whole genome shotgun sequence
NrfB	NZ_CP016881.1	98.73	158	2	0	1	158	868255	868098	2e-74	281	Neisseria meningitidis strain M07999 whole genome shotgun sequence
NrfB	NZ_CP016681.1	98.73	158	2	0	1	158	919842	919999	2e-74	281	Neisseria meningitidis strain M08000, complete genome
NrfB	NZ_CP016652.1	98.73	158	2	0	1	158	1284243	1284086	2e-74	281	Neisseria meningitidis strain M08001, complete genome
NrfB	NZ_CP016665.1	98.73	158	2	0	1	158	1302800	1302957	2e-74	281	Neisseria meningitidis strain M09261, complete genome
NrfB	NZ_CP016648.1	98.73	158	2	0	1	158	154711	154554	2e-74	281	Neisseria meningitidis strain M09293, complete genome
NrfB	NZ_CP009422.1	98.73	158	2	0	1	158	1445302	1445459	2e-74	281	Neisseria meningitidis strain M10208, complete genome
NrfB	NZ_CP016645.1	98.73	158	2	0	1	158	1816271	1816114	2e-74	281	Neisseria meningitidis strain M12752, complete genome
NrfB	NZ_JRFH01000006.1	98.73	158	2	0	1	158	15094	15251	2e-74	281	Neisseria meningitidis strain M1412 M1412-60X_c6, whole genome shotgun sequence
NrfB	NZ_JRFG01000011.1	99.37	158	1	0	1	158	530656	530499	5e-76	287	Neisseria meningitidis strain M20599 M20599_contig_11, whole genome shotgun sequence
NrfB	NZ_CP016674.1	98.73	158	2	0	1	158	595853	596010	2e-74	281	Neisseria meningitidis strain M22160, complete genome
NrfB	NZ_CP016649.1	98.73	158	2	0	1	158	1852456	1852613	2e-74	281	Neisseria meningitidis strain M22189, complete genome
NrfB	NZ_CP016683.1	98.73	158	2	0	1	158	515066	514909	2e-74	281	Neisseria meningitidis strain M22191, complete genome
NrfB	NZ_CP016627.1	98.73	158	2	0	1	158	148062	147905	2e-74	281	Neisseria meningitidis strain M22718, complete genome
NrfB	NZ_CP016663.1	98.73	158	2	0	1	158	608054	607897	2e-74	281	Neisseria meningitidis strain M22722, complete genome
NrfB	NZ_CP016679.1	98.73	158	2	0	1	158	1374579	1374422	2e-74	281	Neisseria meningitidis strain M22740, complete genome
NrfB	NZ_CP016657.1	98.73	158	2	0	1	158	810099	809942	2e-74	281	Neisseria meningitidis strain M22745, complete genome
NrfB	NZ_CP016882.1	98.73	158	2	0	1	158	289480	289323	2e-74	281	Neisseria meningitidis strain M22747 whole genome shotgun sequence
NrfB	NZ_CP016653.1	98.73	158	2	0	1	158	2110080	2110237	2e-74	281	Neisseria meningitidis strain M22748, complete genome
NrfB	NZ_CP016669.1	98.73	158	2	0	1	158	555852	556009	2e-74	281	Neisseria meningitidis strain M22759, complete genome
NrfB	NZ_CP016656.1	98.73	158	2	0	1	158	446265	446108	2e-74	281	Neisseria meningitidis strain M22769, complete genome
NrfB	NZ_CP016655.1	98.73	158	2	0	1	158	1285504	1285347	2e-74	281	Neisseria meningitidis strain M22772, complete genome
NrfB	NZ_CP016671.1	99.37	158	1	0	1	158	171791	171948	5e-76	287	Neisseria meningitidis strain M22783, complete genome
NrfB	NZ_CP016884.1	98.73	158	2	0	1	158	1881788	1881631	2e-74	281	Neisseria meningitidis strain M22797 whole genome shotgun sequence
NrfB	NZ_CP016659.1	98.73	158	2	0	1	158	361999	362156	2e-74	281	Neisseria meningitidis strain M22801, complete genome
NrfB	NZ_CP016660.1	99.37	158	1	0	1	158	1160527	1160370	5e-76	287	Neisseria meningitidis strain M22804, complete genome
NrfB	NZ_CP016647.1	99.37	158	1	0	1	158	105151	105308	5e-76	287	Neisseria meningitidis strain M22809, complete genome
NrfB	NZ_CP016654.1	99.37	158	1	0	1	158	721164	721321	5e-76	287	Neisseria meningitidis strain M22811, complete genome
NrfB	NZ_CP016646.1	99.37	158	1	0	1	158	1121880	1122037	5e-76	287	Neisseria meningitidis strain M22819, complete genome
NrfB	NZ_CP016680.1	99.37	158	1	0	1	158	1057094	1056937	5e-76	287	Neisseria meningitidis strain M22822, complete genome
NrfB	NZ_CP016672.1	99.37	158	1	0	1	158	1932546	1932389	5e-76	287	Neisseria meningitidis strain M22828, complete genome
NrfB	NZ_CP016662.1	98.73	158	2	0	1	158	282661	282504	2e-74	281	Neisseria meningitidis strain M23413, complete genome
NrfB	NZ_CP016682.1	99.37	158	1	0	1	158	2039759	2039602	5e-76	287	Neisseria meningitidis strain M24705, complete genome
NrfB	NZ_CP016658.1	98.73	158	2	0	1	158	442420	442263	2e-74	281	Neisseria meningitidis strain M24730, complete genome
NrfB	NZ_CP016664.1	98.73	158	2	0	1	158	1537677	1537834	2e-74	281	Neisseria meningitidis strain M25070, complete genome
NrfB	NZ_CP016885.1	98.73	158	2	0	1	158	1670251	1670408	2e-74	281	Neisseria meningitidis strain M25073 whole genome shotgun sequence
NrfB	NZ_CP016886.1	98.73	158	2	0	1	158	1669590	1669747	2e-74	281	Neisseria meningitidis strain M25074 whole genome shotgun sequence
NrfB	NZ_CP016670.1	98.73	158	2	0	1	158	1922421	1922264	2e-74	281	Neisseria meningitidis strain M25087, complete genome
NrfB	NZ_CP016678.1	98.73	158	2	0	1	158	671926	672083	2e-74	281	Neisseria meningitidis strain M25419, complete genome
NrfB	NZ_CP016661.1	98.73	158	2	0	1	158	2022699	2022542	2e-74	281	Neisseria meningitidis strain M25438, complete genome
NrfB	NZ_CP016677.1	98.73	158	2	0	1	158	656727	656884	2e-74	281	Neisseria meningitidis strain M25456, complete genome
NrfB	NZ_CP016673.1	98.73	158	2	0	1	158	1266981	1267138	2e-74	281	Neisseria meningitidis strain M25459, complete genome
NrfB	NZ_CP016666.1	98.73	158	2	0	1	158	1772663	1772506	2e-74	281	Neisseria meningitidis strain M25462, complete genome
NrfB	NZ_CP016668.1	98.73	158	2	0	1	158	134134	134291	2e-74	281	Neisseria meningitidis strain M25472, complete genome
NrfB	NZ_CP016651.1	98.73	158	2	0	1	158	1750983	1750826	2e-74	281	Neisseria meningitidis strain M25474, complete genome
NrfB	NZ_CP016676.1	98.73	158	2	0	1	158	844880	844723	2e-74	281	Neisseria meningitidis strain M25476, complete genome
NrfB	NZ_CP016667.1	98.73	158	2	0	1	158	149360	149203	2e-74	281	Neisseria meningitidis strain M27559, complete genome
NrfB	NZ_JREU01000001.1	98.73	158	2	0	1	158	859292	859449	2e-74	281	Neisseria meningitidis strain NM3681 NM3681_contig_1, whole genome shotgun sequence
NrfB	NZ_CP009420.1	99.37	158	1	0	1	158	653205	653362	5e-76	287	Neisseria meningitidis strain NM3682, complete genome
NrfB	NZ_CP009421.1	99.37	158	1	0	1	158	523422	523579	5e-76	287	Neisseria meningitidis strain NM3683, complete genome
NrfB	NZ_CP009418.1	98.73	158	2	0	1	158	523710	523553	2e-74	281	Neisseria meningitidis strain NM3686, complete genome
NrfB	NZ_JRET01000004.1	98.73	158	2	0	1	158	577198	577355	2e-74	281	Neisseria meningitidis strain NM3687 NM3687_contig_5, whole genome shotgun sequence
NrfB	NZ_MDSH01000123.1	99.37	158	1	0	1	158	15709	15866	5e-76	287	Neisseria meningitidis strain VB13856 NODE_22_length_29162_cov_66.9372_ID_43, whole genome shotgun sequence
NrfB	NZ_MDSI01000119.1	99.37	158	1	0	1	158	13616	13459	5e-76	287	Neisseria meningitidis strain VB15548 NODE_20_length_29324_cov_58.2361_ID_39, whole genome shotgun sequence
NrfB	NZ_CP012394.1	99.37	158	1	0	1	158	571310	571467	5e-76	287	Neisseria meningitidis strain WUE2121, complete genome
NrfB	NC_017512.1	99.37	158	1	0	1	158	561035	561192	5e-76	287	Neisseria meningitidis WUE 2594 complete genome
NrfB	NZ_ADBE01000112.1	99.37	158	1	0	1	158	79270	79427	5e-76	287	Neisseria polysaccharea ATCC 43768 N_polysaccharea-1.0.1_Cont223.1, whole genome shotgun sequence
NrfB	NZ_AEPH01000232.1	98.74	159	1	1	1	158	70660	70818	2e-74	281	Neisseria polysaccharea NS342 contig00232, whole genome shotgun sequence

## Sheet: NrfC
Name	Accession number	% Identity	alignment length	mismatches	gap opens	q. start	q. end	s. start	s. end	evalue	bit score	Organism
NrfC	NZ_DS999919.1	99.68	311	1	0	1	311	397984	397674	9e-161	569	Neisseria gonorrhoeae 1291 supercont1.3 genomic scaffold, whole genome shotgun sequence
NrfC	NZ_DS999962.1	100	311	0	0	1	311	539520	539210	2e-162	575	Neisseria gonorrhoeae 35/02 supercont1.4 genomic scaffold, whole genome shotgun sequence
NrfC	NZ_ATQE01000027.1	100	311	0	0	1	311	282	592	2e-162	575	Neisseria gonorrhoeae ALB_2011_01-02 contig122, whole genome shotgun sequence
NrfC	NZ_ATQB01000179.1	99.68	311	1	0	1	311	4593	4903	9e-161	569	Neisseria gonorrhoeae ALB_2011_03_03 contig26, whole genome shotgun sequence
NrfC	NZ_ATQC01000090.1	100	311	0	0	1	311	4596	4906	2e-162	575	Neisseria gonorrhoeae ALB_2011_04_03 contig18, whole genome shotgun sequence
NrfC	NZ_ATQF01000308.1	99.68	311	1	0	1	311	11447	11137	9e-161	569	Neisseria gonorrhoeae ATL_2011_01_05 contig78, whole genome shotgun sequence
NrfC	NZ_ATQG01000050.1	99.68	311	1	0	1	311	11445	11135	9e-161	569	Neisseria gonorrhoeae ATL_2011_01_08 contig143, whole genome shotgun sequence
NrfC	NZ_ATQH01000330.1	99.68	311	1	0	1	311	11460	11150	9e-161	569	Neisseria gonorrhoeae ATL_2011_01_17 contig8, whole genome shotgun sequence
NrfC	NZ_ATQI01000292.1	99.68	311	1	0	1	311	4621	4931	9e-161	569	Neisseria gonorrhoeae ATL_2011_01-21 contig88, whole genome shotgun sequence
NrfC	NZ_ATQJ01000101.1	100	311	0	0	1	311	11472	11162	2e-162	575	Neisseria gonorrhoeae ATL_2011_01-25 contig19, whole genome shotgun sequence
NrfC	NZ_ATQK01000190.1	99.68	311	1	0	1	311	11508	11198	9e-161	569	Neisseria gonorrhoeae ATL_2011_05-08 contig27, whole genome shotgun sequence
NrfC	NZ_ATQL01000199.1	100	311	0	0	1	311	275	585	2e-162	575	Neisseria gonorrhoeae ATL_2011_05-13 contig43, whole genome shotgun sequence
NrfC	NZ_EQ972649.1	99.68	311	1	0	1	311	471810	471500	9e-161	569	Neisseria gonorrhoeae DGI18 supercont1.2 genomic scaffold, whole genome shotgun sequence
NrfC	NZ_GG749050.1	99.68	311	1	0	1	311	261085	261395	9e-161	569	Neisseria gonorrhoeae DGI2 genomic scaffold supercont1.35, whole genome shotgun sequence
NrfC	NZ_GG749348.1	100	311	0	0	1	311	30581	30891	2e-162	575	Neisseria gonorrhoeae F62 genomic scaffold supercont1.1, whole genome shotgun sequence
NrfC	NC_002946.2	100	311	0	0	1	311	199898	199588	2e-162	575	Neisseria gonorrhoeae FA 1090 chromosome, complete genome
NrfC	NZ_EQ972693.1	99.68	311	1	0	1	311	400811	400501	9e-161	569	Neisseria gonorrhoeae FA6140 supercont1.4 genomic scaffold, whole genome shotgun sequence
NrfC	NZ_ATPD01000076.1	100	311	0	0	1	311	1206	896	2e-162	575	Neisseria gonorrhoeae GC1-182 contig167, whole genome shotgun sequence
NrfC	NZ_ATQM01000124.1	99.68	311	1	0	1	311	4596	4906	9e-161	569	Neisseria gonorrhoeae MIA_2011_02_02 contig21, whole genome shotgun sequence
NrfC	NZ_ATQN01000260.1	99.68	311	1	0	1	311	11447	11137	9e-161	569	Neisseria gonorrhoeae MIA_2011_03-09 contig43, whole genome shotgun sequence
NrfC	NZ_ATQO01000090.1	99.68	311	1	0	1	311	11508	11198	9e-161	569	Neisseria gonorrhoeae MIA_2011_03-10 contig18, whole genome shotgun sequence
NrfC	NZ_ATQP01000192.1	100	311	0	0	1	311	11476	11166	2e-162	575	Neisseria gonorrhoeae MIA_2011_05-10 contig28, whole genome shotgun sequence
NrfC	NZ_ATQQ01000233.1	100	311	0	0	1	311	11482	11172	2e-162	575	Neisseria gonorrhoeae MIA_2011_05-15 contig81, whole genome shotgun sequence
NrfC	NZ_ATQR01000357.1	99.68	311	1	0	1	311	11471	11161	9e-161	569	Neisseria gonorrhoeae MIA_2011_05-16 contig42, whole genome shotgun sequence
NrfC	NC_022240.1	99.68	311	1	0	1	311	197520	197210	9e-161	569	Neisseria gonorrhoeae MS11, complete genome
NrfC	NZ_ATQV01000326.1	100	311	0	0	1	311	4612	4922	2e-162	575	Neisseria gonorrhoeae MU_NG1 contig78, whole genome shotgun sequence
NrfC	NZ_ATRC01000340.1	100	311	0	0	1	311	11444	11134	2e-162	575	Neisseria gonorrhoeae MU_NG12 contig87, whole genome shotgun sequence
NrfC	NZ_ATRD01000335.1	100	311	0	0	1	311	4592	4902	2e-162	575	Neisseria gonorrhoeae MU_NG14 contig92, whole genome shotgun sequence
NrfC	NZ_ATRE01000287.1	100	311	0	0	1	311	4583	4893	2e-162	575	Neisseria gonorrhoeae MU_NG15 contig51, whole genome shotgun sequence
NrfC	NZ_ATRF01000264.1	100	311	0	0	1	311	4594	4904	2e-162	575	Neisseria gonorrhoeae MU_NG17 contig48, whole genome shotgun sequence
NrfC	NZ_ATRG01000287.1	99.68	311	1	0	1	311	297	607	9e-161	569	Neisseria gonorrhoeae MU_NG18 contig54, whole genome shotgun sequence
NrfC	NZ_ATRH01000288.1	100	311	0	0	1	311	11446	11136	2e-162	575	Neisseria gonorrhoeae MU_NG19 contig67, whole genome shotgun sequence
NrfC	NZ_ATRI01000397.1	100	311	0	0	1	311	11433	11123	2e-162	575	Neisseria gonorrhoeae MU_NG20 contig60, whole genome shotgun sequence
NrfC	NZ_ATRJ01000033.1	99.68	311	1	0	1	311	4596	4906	9e-161	569	Neisseria gonorrhoeae MU_NG21 contig128, whole genome shotgun sequence
NrfC	NZ_ATRK01000051.1	99.68	311	1	0	1	311	11443	11133	9e-161	569	Neisseria gonorrhoeae MU_NG23 contig144, whole genome shotgun sequence
NrfC	NZ_ATRL01000306.1	100	311	0	0	1	311	4609	4919	2e-162	575	Neisseria gonorrhoeae MU_NG25 contig83, whole genome shotgun sequence
NrfC	NZ_ATRM01000008.1	99.68	311	1	0	1	311	11462	11152	9e-161	569	Neisseria gonorrhoeae MU_NG26 contig105, whole genome shotgun sequence
NrfC	NZ_ATQW01000050.1	100	311	0	0	1	311	4592	4902	2e-162	575	Neisseria gonorrhoeae MU_NG3 contig143, whole genome shotgun sequence
NrfC	NZ_ATQX01000102.1	99.68	311	1	0	1	311	11443	11133	9e-161	569	Neisseria gonorrhoeae MU_NG4 contig190, whole genome shotgun sequence
NrfC	NZ_ATQY01000249.1	100	311	0	0	1	311	11550	11240	2e-162	575	Neisseria gonorrhoeae MU_NG5 contig71, whole genome shotgun sequence
NrfC	NZ_ATQZ01000093.1	100	311	0	0	1	311	281	591	2e-162	575	Neisseria gonorrhoeae MU_NG6 contig182, whole genome shotgun sequence
NrfC	NZ_ATRA01000271.1	100	311	0	0	1	311	4597	4907	2e-162	575	Neisseria gonorrhoeae MU_NG8 contig37, whole genome shotgun sequence
NrfC	NZ_ATRB01000356.1	100	311	0	0	1	311	4574	4884	2e-162	575	Neisseria gonorrhoeae MU_NG9 contig54, whole genome shotgun sequence
NrfC	NC_011035.1	100	311	0	0	1	311	269431	269121	2e-162	575	Neisseria gonorrhoeae NCCP11945, complete genome
NrfC	NZ_ATQS01000059.1	99.68	311	1	0	1	311	274	584	9e-161	569	Neisseria gonorrhoeae NOR_2011_03-06 contig151, whole genome shotgun sequence
NrfC	NZ_ATQT01000330.1	100	311	0	0	1	311	11450	11140	2e-162	575	Neisseria gonorrhoeae NYC_2011_05_07 contig90, whole genome shotgun sequence
NrfC	NZ_ATQU01000060.1	99.68	311	1	0	1	311	4598	4908	9e-161	569	Neisseria gonorrhoeae NYC_2011_05_13 contig152, whole genome shotgun sequence
NrfC	NZ_EQ972890.1	100	311	0	0	1	311	141347	141037	2e-162	575	Neisseria gonorrhoeae PID1 supercont1.8 genomic scaffold, whole genome shotgun sequence
NrfC	NZ_EQ972836.1	99.68	311	1	0	1	311	402168	401858	9e-161	569	Neisseria gonorrhoeae PID18 supercont1.3 genomic scaffold, whole genome shotgun sequence
NrfC	NZ_EQ972933.1	99.68	311	1	0	1	311	398617	398307	9e-161	569	Neisseria gonorrhoeae PID24-1 supercont1.3 genomic scaffold, whole genome shotgun sequence
NrfC	NZ_EQ972989.1	100	311	0	0	1	311	475481	475171	2e-162	575	Neisseria gonorrhoeae PID332 supercont1.5 genomic scaffold, whole genome shotgun sequence
NrfC	NZ_ATPK01000021.1	100	311	0	0	1	311	245	555	2e-162	575	Neisseria gonorrhoeae SK12684 contig117, whole genome shotgun sequence
NrfC	NZ_ATPM01000414.1	100	311	0	0	1	311	245	555	2e-162	575	Neisseria gonorrhoeae SK14515 contig471, whole genome shotgun sequence
NrfC	NZ_ATPN01000078.1	99.68	311	1	0	1	311	11496	11186	9e-161	569	Neisseria gonorrhoeae SK15454 contig169, whole genome shotgun sequence
NrfC	NZ_ATPO01000019.1	100	311	0	0	1	311	1225	915	2e-162	575	Neisseria gonorrhoeae SK16259 contig115, whole genome shotgun sequence
NrfC	NZ_ATPP01000247.1	100	311	0	0	1	311	1250	940	2e-162	575	Neisseria gonorrhoeae SK16942 contig320, whole genome shotgun sequence
NrfC	NZ_ATPQ01000424.1	100	311	0	0	1	311	1225	915	2e-162	575	Neisseria gonorrhoeae SK17973 contig98, whole genome shotgun sequence
NrfC	NZ_ATPF01000242.1	100	311	0	0	1	311	245	555	2e-162	575	Neisseria gonorrhoeae SK1902 contig316, whole genome shotgun sequence
NrfC	NZ_ATPR01000011.1	100	311	0	0	1	311	245	555	2e-162	575	Neisseria gonorrhoeae SK22871 contig108, whole genome shotgun sequence
NrfC	NZ_ATPS01000364.1	100	311	0	0	1	311	1190	880	2e-162	575	Neisseria gonorrhoeae SK23020 contig426, whole genome shotgun sequence
NrfC	NZ_ATPU01000080.1	100	311	0	0	1	311	11540	11230	2e-162	575	Neisseria gonorrhoeae SK28355 contig170, whole genome shotgun sequence
NrfC	NZ_ATPV01000006.1	99.68	311	1	0	1	311	245	555	9e-161	569	Neisseria gonorrhoeae SK29344 contig103, whole genome shotgun sequence
NrfC	NZ_ATPW01000259.1	100	311	0	0	1	311	245	555	2e-162	575	Neisseria gonorrhoeae SK29471 contig331, whole genome shotgun sequence
NrfC	NZ_ATPX01000260.1	100	311	0	0	1	311	1219	909	2e-162	575	Neisseria gonorrhoeae SK32402 contig332, whole genome shotgun sequence
NrfC	NZ_ATPY01000070.1	99.68	311	1	0	1	311	290996	290686	9e-161	569	Neisseria gonorrhoeae SK33414 contig72, whole genome shotgun sequence
NrfC	NZ_ATPZ01000025.1	100	311	0	0	1	311	4622	4932	2e-162	575	Neisseria gonorrhoeae SK36809 contig120, whole genome shotgun sequence
NrfC	NZ_ATQA01000399.1	99.68	311	1	0	1	311	11496	11186	9e-161	569	Neisseria gonorrhoeae SK39420 contig52, whole genome shotgun sequence
NrfC	NZ_ATPG01000017.1	99.68	311	1	0	1	311	245	555	9e-161	569	Neisseria gonorrhoeae SK6987 contig113, whole genome shotgun sequence
NrfC	NZ_ATPE01000555.1	100	311	0	0	1	311	265	575	2e-162	575	Neisseria gonorrhoeae SK708 contig62, whole genome shotgun sequence
NrfC	NZ_ATPH01000066.1	99.68	311	1	0	1	311	4617	4927	9e-161	569	Neisseria gonorrhoeae SK7461 contig158, whole genome shotgun sequence
NrfC	NZ_ATPI01000179.1	99.68	311	1	0	1	311	11479	11169	9e-161	569	Neisseria gonorrhoeae SK7842 contig26, whole genome shotgun sequence
NrfC	NZ_ATPJ01000114.1	100	311	0	0	1	311	11485	11175	2e-162	575	Neisseria gonorrhoeae SK8976 contig200, whole genome shotgun sequence
NrfC	NZ_EQ973035.1	100	311	0	0	1	311	541931	541621	2e-162	575	Neisseria gonorrhoeae SK-92-679 supercont1.4 genomic scaffold, whole genome shotgun sequence
NrfC	NZ_EQ973086.1	100	311	0	0	1	311	473838	473528	2e-162	575	Neisseria gonorrhoeae SK-93-1035 supercont1.8 genomic scaffold, whole genome shotgun sequence
NrfC	NZ_CP016015.1	99.68	311	1	0	1	311	199823	199513	9e-161	569	Neisseria gonorrhoeae strain 32867, complete genome
NrfC	NZ_CP016016.1	100	311	0	0	1	311	312268	311958	2e-162	575	Neisseria gonorrhoeae strain 34530, complete genome
NrfC	NZ_CP016017.1	99.68	311	1	0	1	311	198920	198610	9e-161	569	Neisseria gonorrhoeae strain 34769, complete genome
NrfC	NZ_CP012028.1	100	311	0	0	1	311	1520599	1520289	2e-162	575	Neisseria gonorrhoeae strain 35/02, complete genome
NrfC	NZ_CP012026.1	100	311	0	0	1	311	2170902	2170592	2e-162	575	Neisseria gonorrhoeae strain FA19, complete genome
NrfC	NZ_CP012027.1	99.68	311	1	0	1	311	1928191	1927881	9e-161	569	Neisseria gonorrhoeae strain FA6140, complete genome
NrfC	NZ_LDOB01000013.1	100	311	0	0	1	311	11468	11158	2e-162	575	Neisseria gonorrhoeae strain G2891 ng2891_miseq_abyss_36, whole genome shotgun sequence
NrfC	NZ_LOIB01000067.1	100	311	0	0	1	311	11591	11281	2e-162	575	Neisseria gonorrhoeae strain H15_353 1_contig37, whole genome shotgun sequence
NrfC	NZ_LFJW01000092.1	100	311	0	0	1	311	11454	11144	2e-162	575	Neisseria gonorrhoeae strain NG_869 contig_92, whole genome shotgun sequence
NrfC	NZ_JPOZ01000052.1	99.68	311	1	0	1	311	4557	4867	9e-161	569	Neisseria gonorrhoeae strain NG05 contig00052, whole genome shotgun sequence
NrfC	NC_014752.1	90.54	317	10	3	1	311	1734377	1734679	3e-110	401	Neisseria lactamica 020-06 complete genome
NrfC	NZ_KN046803.1	88.29	316	27	6	2	311	46586	46275	9e-101	370	Neisseria lactamica ATCC 23970 genomic scaffold scaffold1, whole genome shotgun sequence
NrfC	NZ_ACEQ02000025.1	88.29	316	27	6	2	311	8485	8796	9e-101	370	Neisseria lactamica ATCC 23970 N_lactamica-1.0.2_Cont24.1, whole genome shotgun sequence
NrfC	NC_010120.1	95.89	316	8	3	1	311	585587	585272	7e-142	507	Neisseria meningitidis 053442, complete genome
NrfC	NZ_ANRT01000015.1	91.46	316	8	2	1	311	28398	28097	1e-114	416	Neisseria meningitidis 12888 NM12888.contig.14, whole genome shotgun sequence
NrfC	NZ_APTA01000032.1	96.52	316	6	1	1	311	28865	28550	3e-145	518	Neisseria meningitidis 2000063 gnm2000063.contig.31, whole genome shotgun sequence
NrfC	NZ_APSI01000033.1	96.52	316	6	1	1	311	28867	28552	3e-145	518	Neisseria meningitidis 2000080 gnm2000080.contig.32, whole genome shotgun sequence
NrfC	NZ_APUA01000036.1	96.52	316	6	1	1	311	28859	28544	3e-145	518	Neisseria meningitidis 2000081 gnm2000081.contig.35, whole genome shotgun sequence
NrfC	NZ_APUF01000040.1	96.52	316	6	1	1	311	6495	6180	3e-145	518	Neisseria meningitidis 2000175 gnm2000175.contig.39, whole genome shotgun sequence
NrfC	NZ_APUB01000033.1	96.2	316	7	1	1	311	28310	27995	1e-143	512	Neisseria meningitidis 2001001 gnm2001001.contig.32, whole genome shotgun sequence
NrfC	NZ_APUH01000038.1	96.52	316	6	1	1	311	28854	28539	3e-145	518	Neisseria meningitidis 2001068 gnm2001068.contig.37, whole genome shotgun sequence
NrfC	NZ_APTY01000012.1	96.52	316	6	1	1	311	15886	15571	3e-145	518	Neisseria meningitidis 2001072 gnm2001072.contig.11, whole genome shotgun sequence
NrfC	NZ_APTZ01000041.1	96.52	316	6	1	1	311	28851	28536	3e-145	518	Neisseria meningitidis 2001073 gnm2001073.contig.40, whole genome shotgun sequence
NrfC	NZ_ANSF01000005.1	96.52	316	6	1	1	311	28453	28138	3e-145	518	Neisseria meningitidis 2001212 NM2001212.contig.4, whole genome shotgun sequence
NrfC	NZ_APUD01000034.1	96.52	316	6	1	1	311	28848	28533	3e-145	518	Neisseria meningitidis 2001213 gnm2001213.contig.33, whole genome shotgun sequence
NrfC	NZ_APUJ01000038.1	96.52	316	6	1	1	311	28871	28556	3e-145	518	Neisseria meningitidis 2002004 gnm2002004.contig.37, whole genome shotgun sequence
NrfC	NZ_APTB01000035.1	96.52	316	6	1	1	311	1761	1446	3e-145	518	Neisseria meningitidis 2002007 gnm2002007.contig.34, whole genome shotgun sequence
NrfC	NZ_APTU01000075.1	91.77	316	7	2	1	311	38624	38925	3e-116	422	Neisseria meningitidis 2002020 gnm2002020.contig.74, whole genome shotgun sequence
NrfC	NZ_AVNL01000007.1	91.77	316	7	2	1	311	74	375	3e-116	422	Neisseria meningitidis 2002030 gnm2002030.contig.6, whole genome shotgun sequence
NrfC	NZ_ANRH01000012.1	96.2	316	7	1	1	311	69279	68964	1e-143	512	Neisseria meningitidis 2002038 NM2002038.contig.11, whole genome shotgun sequence
NrfC	NZ_APSZ01000035.1	96.52	316	6	1	1	311	6498	6183	3e-145	518	Neisseria meningitidis 2003022 gnm2003022.contig.34_1, whole genome shotgun sequence
NrfC	NZ_APUP01000064.1	96.2	316	7	1	1	311	17359	17044	1e-143	512	Neisseria meningitidis 2003051 gnm2003051.contig.63, whole genome shotgun sequence
NrfC	NZ_APUC01000096.1	96.2	316	7	1	1	311	28885	28570	1e-143	512	Neisseria meningitidis 2004032 gnm2004032.contig.95, whole genome shotgun sequence
NrfC	NZ_APSY01000034.1	96.52	316	6	1	1	311	11678	11363	3e-145	518	Neisseria meningitidis 2004085 gnm2004085.contig.33, whole genome shotgun sequence
NrfC	NZ_ANRW01000006.1	96.52	316	6	1	1	311	73920	73605	3e-145	518	Neisseria meningitidis 2004090 NM2004090.contig.5, whole genome shotgun sequence
NrfC	NZ_APUE01000042.1	96.52	316	6	1	1	311	1796	1481	3e-145	518	Neisseria meningitidis 2004264 gnm2004264.contig.41, whole genome shotgun sequence
NrfC	NZ_APUI01000104.1	96.52	316	6	1	1	311	6498	6183	3e-145	518	Neisseria meningitidis 2005040 gnm2005040.contig.103, whole genome shotgun sequence
NrfC	NZ_APUG01000040.1	96.52	316	6	1	1	311	28849	28534	3e-145	518	Neisseria meningitidis 2005079 gnm2005079.contig.39, whole genome shotgun sequence
NrfC	NZ_APUN01000036.1	96.2	316	7	1	1	311	28745	28430	1e-143	512	Neisseria meningitidis 2005172 gnm2005172.contig.35, whole genome shotgun sequence
NrfC	NZ_ANRG01000007.1	96.2	316	7	1	1	311	28313	27998	1e-143	512	Neisseria meningitidis 2006087 NM2006087.contig.6, whole genome shotgun sequence
NrfC	NZ_ANSE01000006.1	96.52	316	6	1	1	311	44385	44070	3e-145	518	Neisseria meningitidis 2007056 NM2007056.contig.5, whole genome shotgun sequence
NrfC	NZ_APUK01000031.1	96.2	316	7	1	1	311	28866	28551	1e-143	512	Neisseria meningitidis 2007461 gnm2007461.contig.30, whole genome shotgun sequence
NrfC	NZ_APUO01000024.1	96.2	316	7	1	1	311	28772	28457	1e-143	512	Neisseria meningitidis 2008223 gnm2008223.contig.23, whole genome shotgun sequence
NrfC	NZ_ANRU01000013.1	91.77	316	7	2	1	311	28621	28320	3e-116	422	Neisseria meningitidis 4119 NM4119.contig.12, whole genome shotgun sequence
NrfC	NZ_ANRZ01000007.1	96.52	316	6	1	1	311	33028	32713	3e-145	518	Neisseria meningitidis 61103 NM61103.contig.6, whole genome shotgun sequence
NrfC	NZ_APSQ01000044.1	96.52	316	6	1	1	311	28896	28581	3e-145	518	Neisseria meningitidis 61106 gnm61106.contig.43, whole genome shotgun sequence
NrfC	NZ_ANSI01000006.1	96.52	316	6	1	1	311	119800	119485	3e-145	518	Neisseria meningitidis 63006 NM63006.contig.5, whole genome shotgun sequence
NrfC	NZ_APSP01000022.1	96.52	316	6	1	1	311	601	916	3e-145	518	Neisseria meningitidis 63023 gnm63023.contig.21, whole genome shotgun sequence
NrfC	NZ_ANRF01000007.1	96.52	316	6	1	1	311	28464	28149	3e-145	518	Neisseria meningitidis 63041 NM63041.contig.6, whole genome shotgun sequence
NrfC	NZ_ANRV01000004.1	96.52	316	6	1	1	311	150233	149918	3e-145	518	Neisseria meningitidis 63049 NM63049.contig.3, whole genome shotgun sequence
NrfC	NZ_APST01000031.1	96.52	316	6	1	1	311	28885	28570	3e-145	518	Neisseria meningitidis 64182 gnm64182.contig.30, whole genome shotgun sequence
NrfC	NZ_APSS01000048.1	96.52	316	6	1	1	311	28893	28578	3e-145	518	Neisseria meningitidis 65012 gnm65012.contig.47, whole genome shotgun sequence
NrfC	NZ_ANRY01000010.1	96.52	316	6	1	1	311	28495	28180	3e-145	518	Neisseria meningitidis 65014 NM65014.contig.9, whole genome shotgun sequence
NrfC	NZ_ANRB01000007.1	96.2	316	7	1	1	311	31349	31034	1e-143	512	Neisseria meningitidis 68094 NM68094.contig.6, whole genome shotgun sequence
NrfC	NZ_ANSB01000014.1	96.2	316	7	1	1	311	28489	28174	1e-143	512	Neisseria meningitidis 69096 NM69096.contig.13, whole genome shotgun sequence
NrfC	NZ_APSN01000030.1	96.2	316	7	1	1	311	28931	28616	1e-143	512	Neisseria meningitidis 69100 gnm69100.contig.29, whole genome shotgun sequence
NrfC	NZ_APSF01000011.1	96.2	316	7	1	1	311	11814	11499	1e-143	512	Neisseria meningitidis 69155 gnm69155.contig.10, whole genome shotgun sequence
NrfC	NZ_ALXS01000007.1	96.2	316	7	1	1	311	66052	65737	1e-143	512	Neisseria meningitidis 69166 NM69166.contig.6, whole genome shotgun sequence
NrfC	NZ_APSG01000031.1	96.2	316	7	1	1	311	28871	28556	1e-143	512	Neisseria meningitidis 69176 gnm69176.contig.30, whole genome shotgun sequence
NrfC	NZ_ANRE01000005.1	96.2	316	7	1	1	311	33149	32834	1e-143	512	Neisseria meningitidis 70012 NM70012.contig.4, whole genome shotgun sequence
NrfC	NZ_APSH01000030.1	96.2	316	7	1	1	311	28458	28143	1e-143	512	Neisseria meningitidis 70021 gnm70021.contig.29, whole genome shotgun sequence
NrfC	NZ_ANSH01000006.1	96.2	316	7	1	1	311	33108	32793	1e-143	512	Neisseria meningitidis 70030 NM70030.contig.5, whole genome shotgun sequence
NrfC	NZ_APSR01000012.1	96.2	316	7	1	1	311	8195	7880	1e-143	512	Neisseria meningitidis 70082 gnm70082.contig.11, whole genome shotgun sequence
NrfC	NZ_APTR01000014.1	96.52	316	6	1	1	311	11671	11356	3e-145	518	Neisseria meningitidis 73696 gnm73696.contig.13, whole genome shotgun sequence
NrfC	NZ_APTS01000036.1	96.2	316	7	1	1	311	6503	6188	1e-143	512	Neisseria meningitidis 73704 gnm73704.contig.35, whole genome shotgun sequence
NrfC	NZ_APSL01000116.1	96.52	316	6	1	1	311	628	943	3e-145	518	Neisseria meningitidis 75643 gnm75643.contig.115, whole genome shotgun sequence
NrfC	NZ_APSM01000003.1	96.52	316	6	1	1	311	11672	11357	3e-145	518	Neisseria meningitidis 75689 gnm75689.contig.2, whole genome shotgun sequence
NrfC	NZ_ANSG01000009.1	91.77	316	7	2	1	311	30655	30354	3e-116	422	Neisseria meningitidis 77221 NM77221.contig.8, whole genome shotgun sequence
NrfC	NC_017501.1	96.52	316	6	1	1	311	1729747	1730062	3e-145	518	Neisseria meningitidis 8013, complete genome
NrfC	NZ_ALXV01000010.1	96.52	316	6	1	1	311	30828	30513	3e-145	518	Neisseria meningitidis 80179 NM80179.contig.9, whole genome shotgun sequence
NrfC	NZ_APTT01000127.1	96.52	316	6	1	1	311	6501	6186	3e-145	518	Neisseria meningitidis 81858 gnm81858.contig.126, whole genome shotgun sequence
NrfC	NZ_ANQZ01000007.1	96.2	316	7	1	1	311	28481	28166	1e-143	512	Neisseria meningitidis 87255 NM87255.contig.6, whole genome shotgun sequence
NrfC	NZ_ANRD01000009.1	96.52	316	6	1	1	311	181407	181092	3e-145	518	Neisseria meningitidis 88050 NM88050.contig.8, whole genome shotgun sequence
NrfC	NZ_ALXW01000010.1	95.89	316	8	1	1	311	29619	29304	7e-142	507	Neisseria meningitidis 92045 NM92045.contig.9, whole genome shotgun sequence
NrfC	NZ_ALXM01000010.1	96.52	316	6	1	1	311	155774	156089	3e-145	518	Neisseria meningitidis 93003 NM93003.contig.9, whole genome shotgun sequence
NrfC	NZ_ALXN01000013.1	96.52	316	6	1	1	311	67803	67488	3e-145	518	Neisseria meningitidis 93004 NM93004.contig.12, whole genome shotgun sequence
NrfC	NZ_APSK01000028.1	96.52	316	6	1	1	311	28882	28567	3e-145	518	Neisseria meningitidis 94018 gnm94018.contig.27, whole genome shotgun sequence
NrfC	NZ_ANRR01000007.1	91.77	316	7	2	1	311	32590	32289	3e-116	422	Neisseria meningitidis 9506 NM9506.contig.6, whole genome shotgun sequence
NrfC	NZ_ANRX01000010.1	96.52	316	6	1	1	311	328653	328338	3e-145	518	Neisseria meningitidis 96023 NM96023.contig.9, whole genome shotgun sequence
NrfC	NZ_APSV01000035.1	96.52	316	6	1	1	311	28890	28575	3e-145	518	Neisseria meningitidis 96024 gnm96024.contig.34, whole genome shotgun sequence
NrfC	NZ_AVNK01000042.1	96.2	316	7	1	1	311	29452	29137	1e-143	512	Neisseria meningitidis 96037 gnm96037.contig.41, whole genome shotgun sequence
NrfC	NZ_APSJ01000042.1	96.2	316	7	1	1	311	339	654	1e-143	512	Neisseria meningitidis 96060 gnm96060.contig.41, whole genome shotgun sequence
NrfC	NZ_AEQK01000117.1	96.2	316	7	1	1	311	363	678	1e-143	512	Neisseria meningitidis 961-5945 gnm9615945.contig.116, whole genome shotgun sequence
NrfC	NZ_APSW01000035.1	96.52	316	6	1	1	311	45170	44855	3e-145	518	Neisseria meningitidis 97008 gnm97008.contig.34, whole genome shotgun sequence
NrfC	NZ_ANRI01000007.1	96.2	316	7	1	1	311	30700	30385	1e-143	512	Neisseria meningitidis 97014 NM97014.contig.6, whole genome shotgun sequence
NrfC	NZ_APSO01000037.1	96.52	316	6	1	1	311	11680	11365	3e-145	518	Neisseria meningitidis 97018 gnm97018.contig.36_1, whole genome shotgun sequence
NrfC	NZ_ANSA01000010.1	96.52	316	6	1	1	311	28460	28145	3e-145	518	Neisseria meningitidis 97020 NM97020.contig.9, whole genome shotgun sequence
NrfC	NZ_ANRC01000006.1	96.2	316	7	1	1	311	69749	69434	1e-143	512	Neisseria meningitidis 97021 NM97021.contig.5, whole genome shotgun sequence
NrfC	NZ_APSU01000031.1	96.52	316	6	1	1	311	28888	28573	3e-145	518	Neisseria meningitidis 97027 gnm97027.contig.30, whole genome shotgun sequence
NrfC	NZ_ANRS01000006.1	91.77	316	7	2	1	311	29856	29555	3e-116	422	Neisseria meningitidis 9757 NM9757.contig.5, whole genome shotgun sequence
NrfC	NZ_APUM01000035.1	96.2	316	7	1	1	311	1710	1395	1e-143	512	Neisseria meningitidis 98002 gnm98002.contig.34, whole genome shotgun sequence
NrfC	NZ_APSX01000036.1	96.52	316	6	1	1	311	28867	28552	3e-145	518	Neisseria meningitidis 98005 gnm98005.contig.35, whole genome shotgun sequence
NrfC	NZ_ALXU01000014.1	91.48	317	7	3	1	311	109008	108706	3e-115	418	Neisseria meningitidis 98008 NM98008.contig.13, whole genome shotgun sequence
NrfC	NZ_ANRA01000012.1	96.2	316	7	1	1	311	66719	66404	1e-143	512	Neisseria meningitidis 98080 NM98080.contig.11, whole genome shotgun sequence
NrfC	NC_013016.1	91.77	316	7	2	1	311	544660	544359	3e-116	422	Neisseria meningitidis alpha14 complete genome
NrfC	NC_017505.1	96.2	316	7	1	1	311	645473	645158	1e-143	512	Neisseria meningitidis alpha710, complete genome
NrfC	NZ_GL397187.1	96.52	316	6	1	1	311	1380416	1380731	3e-145	518	Neisseria meningitidis ATCC 13091 genomic scaffold SCAFFOLD1, whole genome shotgun sequence
NrfC	NZ_AEQJ01000037.1	91.77	316	7	2	1	311	23643	23944	3e-116	422	Neisseria meningitidis CU385 gnmcu385c.contig.36, whole genome shotgun sequence
NrfC	NZ_AJJX01000004.1	91.77	316	7	2	1	311	28763	28462	3e-116	422	Neisseria meningitidis DE9622 Nm_DE9622_contig004, whole genome shotgun sequence
NrfC	NZ_AJJW01000034.1	91.77	316	7	2	1	311	11734	11433	3e-116	422	Neisseria meningitidis DE9686 Nm_DE9686_contig034, whole genome shotgun sequence
NrfC	NZ_AJJY01000097.1	91.77	316	7	2	1	311	335	636	3e-116	422	Neisseria meningitidis DE9938 Nm_DE9938_contig097, whole genome shotgun sequence
NrfC	NZ_AEQI01000034.1	96.2	316	7	1	1	311	6077	6392	1e-143	512	Neisseria meningitidis ES14902 gnmes14902.contig.33, whole genome shotgun sequence
NrfC	NC_017513.1	96.2	316	7	1	1	311	592040	591725	1e-143	512	Neisseria meningitidis G2136, complete genome
NrfC	NC_017516.1	91.77	316	7	2	1	311	1658390	1658691	3e-116	422	Neisseria meningitidis H44/76, complete genome
NrfC	NZ_JPTA01000016.1	96.2	316	7	1	1	311	12019	12334	1e-143	512	Neisseria meningitidis isolate 2419 contig16, whole genome shotgun sequence
NrfC	NZ_CP006869.1	91.77	316	7	2	1	311	741632	741933	3e-116	422	Neisseria meningitidis LNP21362, complete genome
NrfC	NZ_AEQL01000041.1	91.77	316	7	2	1	311	94037	94338	3e-116	422	Neisseria meningitidis M01-240013 gnmgb013c.contig.40, whole genome shotgun sequence
NrfC	NC_017514.1	96.2	316	7	1	1	311	1616766	1617081	1e-143	512	Neisseria meningitidis M01-240149, complete genome
NrfC	NC_017517.1	92.09	316	6	2	1	311	676913	676612	6e-118	427	Neisseria meningitidis M01-240355, complete genome
NrfC	NC_017515.1	91.46	316	8	2	1	311	1645299	1645600	1e-114	416	Neisseria meningitidis M04-240196, complete genome
NrfC	NZ_AEQH01000021.1	96.2	316	7	1	1	311	69504	69819	1e-143	512	Neisseria meningitidis M0579 gnmm0579c.contig.20, whole genome shotgun sequence
NrfC	NZ_CP007668.1	96.2	316	7	1	1	311	1639941	1639626	1e-143	512	Neisseria meningitidis M0579, complete genome
NrfC	NZ_ANRJ01000013.1	91.77	316	7	2	1	311	29232	28931	3e-116	422	Neisseria meningitidis M13255 NM13255.contig.12, whole genome shotgun sequence
NrfC	NZ_APTW01000033.1	91.77	316	7	2	1	311	11992	11691	3e-116	422	Neisseria meningitidis M13265 gnm13265.contig.32, whole genome shotgun sequence
NrfC	NZ_AEQG01000034.1	91.77	316	7	2	1	311	167511	167812	3e-116	422	Neisseria meningitidis M13399 gnmm13399.contig.33, whole genome shotgun sequence
NrfC	NZ_AEQF01000033.1	96.2	316	7	1	1	311	137686	138001	1e-143	512	Neisseria meningitidis M6190 gnmm6190c.contig.32, whole genome shotgun sequence
NrfC	NZ_ANRN01000012.1	96.52	316	6	1	1	311	30593	30278	3e-145	518	Neisseria meningitidis M7089 NM7089.contig.11, whole genome shotgun sequence
NrfC	NZ_ANRO01000013.1	96.52	316	6	1	1	311	29101	28786	3e-145	518	Neisseria meningitidis M7124 NM7124.contig.12, whole genome shotgun sequence
NrfC	NZ_CP009419.1	96.52	316	6	1	1	311	871394	871079	3e-145	518	Neisseria meningitidis M7124, complete genome
NrfC	NC_003112.2	91.77	316	7	2	1	311	646609	646308	3e-116	422	Neisseria meningitidis MC58 chromosome, complete genome
NrfC	NZ_AEQD01000068.1	96.2	316	7	1	1	311	739	1054	1e-143	512	Neisseria meningitidis N1568 menX.contig.67, whole genome shotgun sequence
NrfC	NZ_AVNQ01000034.1	96.2	316	7	1	1	311	11733	11418	1e-143	512	Neisseria meningitidis NM003 gnm003.contig.33, whole genome shotgun sequence
NrfC	NZ_AVNO01000084.1	96.2	316	7	1	1	311	17984	17669	1e-143	512	Neisseria meningitidis NM045 gnm045.contig.83, whole genome shotgun sequence
NrfC	NZ_AVNS01000040.1	96.2	316	7	1	1	311	28852	28537	1e-143	512	Neisseria meningitidis NM0552 gnm0552.contig.39_1, whole genome shotgun sequence
NrfC	NZ_ARYF01000017.1	96.2	316	7	1	1	311	29070	28755	1e-143	512	Neisseria meningitidis Nm10259 J13601000017, whole genome shotgun sequence
NrfC	NZ_AGBT01000130.1	96.52	316	6	1	1	311	32857	33172	3e-145	518	Neisseria meningitidis Nm1140 contig00151, whole genome shotgun sequence
NrfC	NZ_APUR01000042.1	96.2	316	7	1	1	311	6505	6190	1e-143	512	Neisseria meningitidis NM115 gnm115.contig.41, whole genome shotgun sequence
NrfC	NZ_ANRQ01000010.1	96.2	316	7	1	1	311	30778	30463	1e-143	512	Neisseria meningitidis NM126 NM126.contig.9, whole genome shotgun sequence
NrfC	NZ_APTF01000097.1	96.2	316	7	1	1	311	1791	1476	1e-143	512	Neisseria meningitidis NM133 gnm133.contig.96, whole genome shotgun sequence
NrfC	NZ_APUL01000035.1	96.52	316	6	1	1	311	28878	28563	3e-145	518	Neisseria meningitidis NM134 gnm134.contig.34, whole genome shotgun sequence
NrfC	NZ_ALXP01000019.1	92.09	316	6	2	1	311	29613	29312	6e-118	427	Neisseria meningitidis NM140 NM140.contig.18, whole genome shotgun sequence
NrfC	NZ_AVNR01000043.1	91.77	316	7	2	1	311	11996	11695	3e-116	422	Neisseria meningitidis NM1476 gnm1476.contig.43_1, whole genome shotgun sequence
NrfC	NZ_APTP01000037.1	96.2	316	7	1	1	311	28856	28541	1e-143	512	Neisseria meningitidis NM1482 gnm1482.contig.36_1, whole genome shotgun sequence
NrfC	NZ_APTQ01000038.1	96.2	316	7	1	1	311	28286	27971	1e-143	512	Neisseria meningitidis NM1495 gnm1495.contig.37, whole genome shotgun sequence
NrfC	NZ_AVNP01000115.1	96.2	316	7	1	1	311	8367	8052	1e-143	512	Neisseria meningitidis NM151 gnm151.contig.115_1, whole genome shotgun sequence
NrfC	NZ_APVC01000033.1	96.2	316	7	1	1	311	28883	28568	1e-143	512	Neisseria meningitidis NM165 gnm165.contig.32, whole genome shotgun sequence
NrfC	NZ_ANRP01000010.1	96.52	316	6	1	1	311	30506	30191	3e-145	518	Neisseria meningitidis NM174 NM174.contig.9, whole genome shotgun sequence
NrfC	NZ_ALXQ01000009.1	92.09	316	6	2	1	311	30740	30439	6e-118	427	Neisseria meningitidis NM183 NM183.contig.8, whole genome shotgun sequence
NrfC	NZ_AGRR01000130.1	96.2	316	7	1	1	311	1627	1312	1e-143	512	Neisseria meningitidis NM220 ntnm06c.contig.177, whole genome shotgun sequence
NrfC	NZ_APTG01000039.1	96.2	316	7	1	1	311	28426	28111	1e-143	512	Neisseria meningitidis NM23 gnm23.contig.38, whole genome shotgun sequence
NrfC	NZ_AGRQ01000091.1	96.52	316	6	1	1	311	1623	1308	3e-145	518	Neisseria meningitidis NM233 ntnm05c.contig.90, whole genome shotgun sequence
NrfC	NZ_ALXO01000012.1	96.2	316	7	1	1	311	29666	29351	1e-143	512	Neisseria meningitidis NM255 NM255.contig.11, whole genome shotgun sequence
NrfC	NZ_ALXX01000008.1	96.52	316	6	1	1	311	31938	31623	3e-145	518	Neisseria meningitidis NM2657 gnm2657.contig.7, whole genome shotgun sequence
NrfC	NZ_APUZ01000037.1	96.52	316	6	1	1	311	15248	14933	3e-145	518	Neisseria meningitidis NM27 gnm27.contig.36_1, whole genome shotgun sequence
NrfC	NZ_APUQ01000035.1	96.2	316	7	1	1	311	1716	1401	1e-143	512	Neisseria meningitidis NM271 gnm271.contig.34, whole genome shotgun sequence
NrfC	NZ_AGBP01000123.1	96.2	316	7	1	1	311	431	746	1e-143	512	Neisseria meningitidis Nm2732 contig00133, whole genome shotgun sequence
NrfC	NZ_ALXR01000006.1	92.09	316	6	2	1	311	29655	29354	6e-118	427	Neisseria meningitidis NM2781 NM2781.contig.5, whole genome shotgun sequence
NrfC	NZ_ALXY01000008.1	96.52	316	6	1	1	311	154041	153726	3e-145	518	Neisseria meningitidis NM2795 NM2795.contig.7, whole genome shotgun sequence
NrfC	NZ_AVNW01000038.1	96.2	316	7	1	1	311	31664	31349	1e-143	512	Neisseria meningitidis NM2866 gnm2866.contig.37, whole genome shotgun sequence
NrfC	NZ_ALYA01000013.1	96.52	316	6	1	1	311	413642	413327	3e-145	518	Neisseria meningitidis NM3001 NM3001.contig.12, whole genome shotgun sequence
NrfC	NZ_APUT01000051.1	96.52	316	6	1	1	311	28354	28039	3e-145	518	Neisseria meningitidis NM3042 gnm3042.contig.50, whole genome shotgun sequence
NrfC	NZ_ALXZ01000017.1	91.77	316	7	2	1	311	31371	31070	3e-116	422	Neisseria meningitidis NM3081 NM3081.contig.18, whole genome shotgun sequence
NrfC	NZ_AGBO01000177.1	96.2	316	7	1	1	311	11604	11289	1e-143	512	Neisseria meningitidis Nm3127 contig00210, whole genome shotgun sequence
NrfC	NZ_APTO01000044.1	96.2	316	7	1	1	311	28442	28127	1e-143	512	Neisseria meningitidis NM313 gnm313.contig.43, whole genome shotgun sequence
NrfC	NZ_APUV01000004.1	96.2	316	7	1	1	311	6518	6203	1e-143	512	Neisseria meningitidis NM3131 gnm3131.contig.3, whole genome shotgun sequence
NrfC	NZ_AVNN01000022.1	96.2	316	7	1	1	311	23615	23300	1e-143	512	Neisseria meningitidis NM3139 gnm3139.contig.21, whole genome shotgun sequence
NrfC	NZ_AVNM01000101.1	91.77	316	7	2	1	311	190	491	3e-116	422	Neisseria meningitidis NM3141 gnm3141.contig.101_1, whole genome shotgun sequence
NrfC	NZ_AVNM01000130.1	91.77	316	7	2	1	311	5084	4783	3e-116	422	Neisseria meningitidis NM3141 gnm3141.contig.130_1, whole genome shotgun sequence
NrfC	NZ_APUW01000039.1	96.2	316	7	1	1	311	1719	1404	1e-143	512	Neisseria meningitidis NM3144 gnm3144.contig.38, whole genome shotgun sequence
NrfC	NZ_APTX01000032.1	96.52	316	6	1	1	311	28862	28547	3e-145	518	Neisseria meningitidis NM3147 gnm3147.contig.31, whole genome shotgun sequence
NrfC	NZ_APUX01000045.1	96.2	316	7	1	1	311	28842	28527	1e-143	512	Neisseria meningitidis NM3158 gnm3158.contig.44, whole genome shotgun sequence
NrfC	NZ_APUY01000133.1	96.2	316	7	1	1	311	1728	1413	1e-143	512	Neisseria meningitidis NM3164 gnm3164.contig.132, whole genome shotgun sequence
NrfC	NZ_APUY01000021.1	96.2	316	7	1	1	311	14725	14410	1e-143	512	Neisseria meningitidis NM3164 gnm3164.contig.20, whole genome shotgun sequence
NrfC	NZ_APUY01000030.1	96.2	316	7	1	1	311	1728	1413	1e-143	512	Neisseria meningitidis NM3164 gnm3164.contig.29, whole genome shotgun sequence
NrfC	NZ_APUY01000036.1	96.2	316	7	1	1	311	28872	28557	1e-143	512	Neisseria meningitidis NM3164 gnm3164.contig.35, whole genome shotgun sequence
NrfC	NZ_AVNU01000037.1	91.77	316	7	2	1	311	11906	11605	3e-116	422	Neisseria meningitidis NM3173 gnm3173.contig.39, whole genome shotgun sequence
NrfC	NZ_APTH01000040.1	96.2	316	7	1	1	311	28864	28549	1e-143	512	Neisseria meningitidis NM32 gnm32.contig.39, whole genome shotgun sequence
NrfC	NZ_APUU01000005.1	96.2	316	7	1	1	311	11674	11359	1e-143	512	Neisseria meningitidis NM3222 gnm3222.contig.4, whole genome shotgun sequence
NrfC	NZ_APVD01000038.1	96.52	316	6	1	1	311	28848	28533	3e-145	518	Neisseria meningitidis NM3223 gnm3223.contig.37, whole genome shotgun sequence
NrfC	NZ_AVNV01000052.1	92.09	316	6	2	1	311	28832	28531	6e-118	427	Neisseria meningitidis NM3230 gnm3230.contig.51, whole genome shotgun sequence
NrfC	NZ_APTI01000038.1	96.2	316	7	1	1	311	6545	6230	1e-143	512	Neisseria meningitidis NM35 gnm35.contig.37, whole genome shotgun sequence
NrfC	NZ_APTJ01000035.1	96.2	316	7	1	1	311	28900	28585	1e-143	512	Neisseria meningitidis NM36 gnm36.contig.34, whole genome shotgun sequence
NrfC	NZ_ANSD01000008.1	96.52	316	6	1	1	311	43444	43129	3e-145	518	Neisseria meningitidis NM3642 NM3642.contig.7, whole genome shotgun sequence
NrfC	NZ_ANSC01000004.1	96.52	316	6	1	1	311	43504	43189	3e-145	518	Neisseria meningitidis NM3652 NM3652.contig.3, whole genome shotgun sequence
NrfC	NZ_ANRK01000010.1	91.77	316	7	2	1	311	30701	30400	3e-116	422	Neisseria meningitidis NM418 NM418.contig.9, whole genome shotgun sequence
NrfC	NZ_ANQY01000013.1	91.77	316	7	2	1	311	30925	30624	3e-116	422	Neisseria meningitidis NM422 NM422.contig.12, whole genome shotgun sequence
NrfC	NZ_APTK01000042.1	96.2	316	7	1	1	311	28840	28525	1e-143	512	Neisseria meningitidis NM43 gnm43.contig.41, whole genome shotgun sequence
NrfC	NZ_APTV01000053.1	91.77	316	7	2	1	311	6483	6182	3e-116	422	Neisseria meningitidis NM477 gnm477.contig.52, whole genome shotgun sequence
NrfC	NZ_APVA01000037.1	96.52	316	6	1	1	311	11671	11356	3e-145	518	Neisseria meningitidis NM51 gnm51.contig.36, whole genome shotgun sequence
NrfC	NZ_AVNT01000134.1	96.2	316	7	1	1	311	218	533	1e-143	512	Neisseria meningitidis NM518 gnm518.contig.134, whole genome shotgun sequence
NrfC	NZ_ALXT01000011.1	92.09	316	6	2	1	311	30755	30454	6e-118	427	Neisseria meningitidis NM576 NM576.contig.10, whole genome shotgun sequence
NrfC	NZ_ANRL01000010.1	96.2	316	7	1	1	311	29941	29626	1e-143	512	Neisseria meningitidis NM586 NM586.contig.9, whole genome shotgun sequence
NrfC	NZ_APTC01000044.1	96.52	316	6	1	1	311	27472	27157	3e-145	518	Neisseria meningitidis NM604 gnm604.contig.43, whole genome shotgun sequence
NrfC	NZ_APTD01000036.1	96.52	316	6	1	1	311	28887	28572	3e-145	518	Neisseria meningitidis NM606 gnm606.contig.35, whole genome shotgun sequence
NrfC	NZ_APTE01000089.1	96.52	316	6	1	1	311	5175	5490	3e-145	518	Neisseria meningitidis NM607 gnm607.contig.88, whole genome shotgun sequence
NrfC	NZ_AGBR01000042.1	96.52	316	6	1	1	311	113	428	3e-145	518	Neisseria meningitidis Nm6756 contig00042, whole genome shotgun sequence
NrfC	NZ_AGBQ01000088.1	96.52	316	6	1	1	311	28355	28040	3e-145	518	Neisseria meningitidis Nm6938 contig00091, whole genome shotgun sequence
NrfC	NZ_ANRM01000007.1	96.2	316	7	1	1	311	31402	31087	1e-143	512	Neisseria meningitidis NM762 NM762.contig.6, whole genome shotgun sequence
NrfC	NZ_APVB01000149.1	96.52	316	6	1	1	311	11684	11369	3e-145	518	Neisseria meningitidis NM80 gnm80.contig.148, whole genome shotgun sequence
NrfC	NZ_AGBN01000059.1	96.2	316	7	1	1	311	35051	35366	1e-143	512	Neisseria meningitidis Nm8187 contig00064, whole genome shotgun sequence
NrfC	NZ_APTL01000041.1	96.2	316	7	1	1	311	28851	28536	1e-143	512	Neisseria meningitidis NM82 gnm82.contig.40, whole genome shotgun sequence
NrfC	NZ_AGBS01000049.1	96.52	316	6	1	1	311	28198	27883	3e-145	518	Neisseria meningitidis Nm8663 contig00049, whole genome shotgun sequence
NrfC	NZ_APUS01000051.1	96.52	316	6	1	1	311	28858	28543	3e-145	518	Neisseria meningitidis NM90 gnm90.contig.50, whole genome shotgun sequence
NrfC	NZ_APTM01000041.1	96.2	316	7	1	1	311	28857	28542	1e-143	512	Neisseria meningitidis NM94 gnm94.contig.40, whole genome shotgun sequence
NrfC	NZ_ARYG01000022.1	96.52	316	6	1	1	311	236	551	3e-145	518	Neisseria meningitidis Nm9418 J13701000022, whole genome shotgun sequence
NrfC	NZ_APTN01000041.1	96.2	316	7	1	1	311	28834	28519	1e-143	512	Neisseria meningitidis NM95 gnm95.contig.40, whole genome shotgun sequence
NrfC	NZ_AEPJ01000017.1	96.52	316	6	1	1	311	1623	1308	3e-145	518	Neisseria meningitidis NS44 contig00017, whole genome shotgun sequence
NrfC	NC_017518.1	91.77	316	7	2	1	311	718349	718048	3e-116	422	Neisseria meningitidis NZ-05/33, complete genome
NrfC	NZ_AEQE01000095.1	96.2	316	7	1	1	311	23212	23527	1e-143	512	Neisseria meningitidis OX99.30304 gnmox.contig.94, whole genome shotgun sequence
NrfC	NC_003116.1	96.52	316	6	1	1	311	802997	802682	3e-145	518	Neisseria meningitidis serogroup A strain Z2491 complete genome
NrfC	NC_008767.1	96.2	316	7	1	1	311	589228	588913	1e-143	512	Neisseria meningitidis serogroup C FAM18 complete genome
NrfC	NZ_CP007524.1	96.52	316	6	1	1	311	810758	810443	3e-145	518	Neisseria meningitidis strain 510612, complete genome
NrfC	NZ_LWLL01000026.1	96.2	316	7	1	1	311	28427	28112	1e-143	512	Neisseria meningitidis strain 85Mo NODE_26_length_28831_cov_35.8769_ID_51, whole genome shotgun sequence
NrfC	NZ_LWLO01000021.1	96.2	316	7	1	1	311	550	865	1e-143	512	Neisseria meningitidis strain 87Mo NODE_21_length_29403_cov_43.8631_ID_41, whole genome shotgun sequence
NrfC	NZ_CP007667.1	96.2	316	7	1	1	311	1006863	1006548	1e-143	512	Neisseria meningitidis strain B6116/77, complete genome
NrfC	NZ_CP012392.1	96.2	316	7	1	1	311	1609067	1609382	1e-143	512	Neisseria meningitidis strain DE10444, complete genome
NrfC	NZ_CP012393.1	96.2	316	7	1	1	311	586765	586450	1e-143	512	Neisseria meningitidis strain DE8555, complete genome
NrfC	NZ_CP012391.1	91.77	316	7	2	1	311	654431	654130	3e-116	422	Neisseria meningitidis strain DE8669, complete genome
NrfC	NZ_CP016684.1	96.2	316	7	1	1	311	1414909	1414594	1e-143	512	Neisseria meningitidis strain L91543, complete genome
NrfC	NZ_CP016650.1	96.52	316	6	1	1	311	775966	776281	3e-145	518	Neisseria meningitidis strain M07149, complete genome
NrfC	NZ_CP016675.1	96.52	316	6	1	1	311	32139	31824	3e-145	518	Neisseria meningitidis strain M07161, complete genome
NrfC	NZ_CP016644.1	96.52	316	6	1	1	311	495373	495058	3e-145	518	Neisseria meningitidis strain M07162, complete genome
NrfC	NZ_CP016880.1	96.52	316	6	1	1	311	1679604	1679289	3e-145	518	Neisseria meningitidis strain M07165 whole genome shotgun sequence
NrfC	NZ_CP016881.1	96.52	316	6	1	1	311	855068	855383	3e-145	518	Neisseria meningitidis strain M07999 whole genome shotgun sequence
NrfC	NZ_CP016681.1	96.52	316	6	1	1	311	933029	932714	3e-145	518	Neisseria meningitidis strain M08000, complete genome
NrfC	NZ_CP016652.1	96.52	316	6	1	1	311	1271056	1271371	3e-145	518	Neisseria meningitidis strain M08001, complete genome
NrfC	NZ_CP016665.1	96.52	316	6	1	1	311	1315987	1315672	3e-145	518	Neisseria meningitidis strain M09261, complete genome
NrfC	NZ_CP016648.1	96.52	316	6	1	1	311	141524	141839	3e-145	518	Neisseria meningitidis strain M09293, complete genome
NrfC	NZ_CP009422.1	96.52	316	6	1	1	311	1458489	1458174	3e-145	518	Neisseria meningitidis strain M10208, complete genome
NrfC	NZ_CP016645.1	96.52	316	6	1	1	311	1803084	1803399	3e-145	518	Neisseria meningitidis strain M12752, complete genome
NrfC	NZ_JRFH01000216.1	96.52	316	6	1	1	311	1737	1422	3e-145	518	Neisseria meningitidis strain M1412 M1412-60X_c216, whole genome shotgun sequence
NrfC	NZ_JRFG01000011.1	96.2	316	7	1	1	311	517469	517784	1e-143	512	Neisseria meningitidis strain M20599 M20599_contig_11, whole genome shotgun sequence
NrfC	NZ_CP016674.1	96.52	316	6	1	1	311	609040	608725	3e-145	518	Neisseria meningitidis strain M22160, complete genome
NrfC	NZ_CP016649.1	96.52	316	6	1	1	311	1865643	1865328	3e-145	518	Neisseria meningitidis strain M22189, complete genome
NrfC	NZ_CP016683.1	96.52	316	6	1	1	311	501879	502194	3e-145	518	Neisseria meningitidis strain M22191, complete genome
NrfC	NZ_CP016627.1	96.52	316	6	1	1	311	134875	135190	3e-145	518	Neisseria meningitidis strain M22718, complete genome
NrfC	NZ_CP016663.1	96.52	316	6	1	1	311	594867	595182	3e-145	518	Neisseria meningitidis strain M22722, complete genome
NrfC	NZ_CP016679.1	96.52	316	6	1	1	311	1361392	1361707	3e-145	518	Neisseria meningitidis strain M22740, complete genome
NrfC	NZ_CP016657.1	96.52	316	6	1	1	311	796912	797227	3e-145	518	Neisseria meningitidis strain M22745, complete genome
NrfC	NZ_CP016882.1	96.52	316	6	1	1	311	276293	276608	3e-145	518	Neisseria meningitidis strain M22747 whole genome shotgun sequence
NrfC	NZ_CP016653.1	96.52	316	6	1	1	311	2123267	2122952	3e-145	518	Neisseria meningitidis strain M22748, complete genome
NrfC	NZ_CP016669.1	96.52	316	6	1	1	311	569039	568724	3e-145	518	Neisseria meningitidis strain M22759, complete genome
NrfC	NZ_CP016656.1	96.52	316	6	1	1	311	433078	433393	3e-145	518	Neisseria meningitidis strain M22769, complete genome
NrfC	NZ_CP016655.1	96.52	316	6	1	1	311	1272317	1272632	3e-145	518	Neisseria meningitidis strain M22772, complete genome
NrfC	NZ_CP016671.1	96.2	316	7	1	1	311	184977	184662	1e-143	512	Neisseria meningitidis strain M22783, complete genome
NrfC	NZ_CP016884.1	96.52	316	6	1	1	311	1868601	1868916	3e-145	518	Neisseria meningitidis strain M22797 whole genome shotgun sequence
NrfC	NZ_CP016659.1	96.52	316	6	1	1	311	375186	374871	3e-145	518	Neisseria meningitidis strain M22801, complete genome
NrfC	NZ_CP016660.1	96.2	316	7	1	1	311	1147341	1147656	1e-143	512	Neisseria meningitidis strain M22804, complete genome
NrfC	NZ_CP016647.1	96.2	316	7	1	1	311	118337	118022	1e-143	512	Neisseria meningitidis strain M22809, complete genome
NrfC	NZ_CP016654.1	96.2	316	7	1	1	311	734350	734035	1e-143	512	Neisseria meningitidis strain M22811, complete genome
NrfC	NZ_CP016646.1	96.2	316	7	1	1	311	1135066	1134751	1e-143	512	Neisseria meningitidis strain M22819, complete genome
NrfC	NZ_CP016680.1	96.2	316	7	1	1	311	1043908	1044223	1e-143	512	Neisseria meningitidis strain M22822, complete genome
NrfC	NZ_CP016672.1	96.2	316	7	1	1	311	1919360	1919675	1e-143	512	Neisseria meningitidis strain M22828, complete genome
NrfC	NZ_CP016662.1	96.52	316	6	1	1	311	269474	269789	3e-145	518	Neisseria meningitidis strain M23413, complete genome
NrfC	NZ_CP016682.1	96.2	316	7	1	1	311	2026573	2026888	1e-143	512	Neisseria meningitidis strain M24705, complete genome
NrfC	NZ_CP016658.1	96.52	316	6	1	1	311	429233	429548	3e-145	518	Neisseria meningitidis strain M24730, complete genome
NrfC	NZ_CP016664.1	96.52	316	6	1	1	311	1550864	1550549	3e-145	518	Neisseria meningitidis strain M25070, complete genome
NrfC	NZ_CP016885.1	96.52	316	6	1	1	311	1683438	1683123	3e-145	518	Neisseria meningitidis strain M25073 whole genome shotgun sequence
NrfC	NZ_CP016886.1	96.52	316	6	1	1	311	1682777	1682462	3e-145	518	Neisseria meningitidis strain M25074 whole genome shotgun sequence
NrfC	NZ_CP016670.1	96.52	316	6	1	1	311	1909234	1909549	3e-145	518	Neisseria meningitidis strain M25087, complete genome
NrfC	NZ_CP016678.1	96.52	316	6	1	1	311	685113	684798	3e-145	518	Neisseria meningitidis strain M25419, complete genome
NrfC	NZ_CP016661.1	96.52	316	6	1	1	311	2009512	2009827	3e-145	518	Neisseria meningitidis strain M25438, complete genome
NrfC	NZ_CP016677.1	96.52	316	6	1	1	311	669914	669599	3e-145	518	Neisseria meningitidis strain M25456, complete genome
NrfC	NZ_CP016673.1	96.52	316	6	1	1	311	1280168	1279853	3e-145	518	Neisseria meningitidis strain M25459, complete genome
NrfC	NZ_CP016666.1	96.52	316	6	1	1	311	1759476	1759791	3e-145	518	Neisseria meningitidis strain M25462, complete genome
NrfC	NZ_CP016668.1	96.52	316	6	1	1	311	147321	147006	3e-145	518	Neisseria meningitidis strain M25472, complete genome
NrfC	NZ_CP016651.1	96.52	316	6	1	1	311	1737796	1738111	3e-145	518	Neisseria meningitidis strain M25474, complete genome
NrfC	NZ_CP016676.1	96.52	316	6	1	1	311	831693	832008	3e-145	518	Neisseria meningitidis strain M25476, complete genome
NrfC	NZ_CP016667.1	96.52	316	6	1	1	311	136173	136488	3e-145	518	Neisseria meningitidis strain M27559, complete genome
NrfC	NZ_JREU01000001.1	96.52	316	6	1	1	311	872479	872164	3e-145	518	Neisseria meningitidis strain NM3681 NM3681_contig_1, whole genome shotgun sequence
NrfC	NZ_CP009420.1	96.2	316	7	1	1	311	666392	666077	1e-143	512	Neisseria meningitidis strain NM3682, complete genome
NrfC	NZ_CP009421.1	96.2	316	7	1	1	311	536609	536294	1e-143	512	Neisseria meningitidis strain NM3683, complete genome
NrfC	NZ_CP009418.1	96.52	316	6	1	1	311	510523	510838	3e-145	518	Neisseria meningitidis strain NM3686, complete genome
NrfC	NZ_JRET01000004.1	96.52	316	6	1	1	311	590385	590070	3e-145	518	Neisseria meningitidis strain NM3687 NM3687_contig_5, whole genome shotgun sequence
NrfC	NZ_MDSH01000123.1	95.89	316	8	3	1	311	28895	28580	7e-142	507	Neisseria meningitidis strain VB13856 NODE_22_length_29162_cov_66.9372_ID_43, whole genome shotgun sequence
NrfC	NZ_MDSI01000119.1	95.89	316	8	3	1	311	430	745	7e-142	507	Neisseria meningitidis strain VB15548 NODE_20_length_29324_cov_58.2361_ID_39, whole genome shotgun sequence
NrfC	NZ_CP012394.1	96.2	316	7	1	1	311	584496	584181	1e-143	512	Neisseria meningitidis strain WUE2121, complete genome
NrfC	NC_017512.1	96.52	316	6	1	1	311	574221	573906	3e-145	518	Neisseria meningitidis WUE 2594 complete genome

## Sheet: NrfD
Name	Accession number	% Identity	alignment length	mismatches	gap opens	q. start	q. end	s. start	s. end	evalue	bit score	Organism
NrfD	NZ_DS999919.1	99.47	187	1	0	1	187	475838	476024	4e-92	340	Neisseria gonorrhoeae 1291 supercont1.3 genomic scaffold, whole genome shotgun sequence
NrfD	NZ_DS999962.1	99.47	187	1	0	1	187	614568	614754	4e-92	340	Neisseria gonorrhoeae 35/02 supercont1.4 genomic scaffold, whole genome shotgun sequence
NrfD	NZ_ATQE01000277.1	99.47	187	1	0	1	187	29876	29690	4e-92	340	Neisseria gonorrhoeae ALB_2011_01-02 contig9, whole genome shotgun sequence
NrfD	NZ_ATQB01000267.1	99.48	192	1	0	1	192	31616	31425	7e-95	350	Neisseria gonorrhoeae ALB_2011_03_03 contig42, whole genome shotgun sequence
NrfD	NZ_ATQC01000319.1	99.47	187	1	0	1	187	31623	31437	4e-92	340	Neisseria gonorrhoeae ALB_2011_04_03 contig79, whole genome shotgun sequence
NrfD	NZ_ATQF01000101.1	99.48	192	1	0	1	192	31622	31431	7e-95	350	Neisseria gonorrhoeae ATL_2011_01_05 contig19, whole genome shotgun sequence
NrfD	NZ_ATQG01000045.1	98.96	192	2	0	1	192	1545	1736	3e-93	344	Neisseria gonorrhoeae ATL_2011_01_08 contig139, whole genome shotgun sequence
NrfD	NZ_ATQH01000323.1	99.47	187	1	0	1	187	31155	30969	4e-92	340	Neisseria gonorrhoeae ATL_2011_01_17 contig73, whole genome shotgun sequence
NrfD	NZ_ATQI01000212.1	98.93	187	2	0	1	187	42192	42006	2e-90	335	Neisseria gonorrhoeae ATL_2011_01-21 contig29, whole genome shotgun sequence
NrfD	NZ_ATQJ01000029.1	99.47	187	1	0	1	187	42195	42009	4e-92	340	Neisseria gonorrhoeae ATL_2011_01-25 contig124, whole genome shotgun sequence
NrfD	NZ_ATQK01000256.1	98.96	192	2	0	1	192	25042	25233	3e-93	344	Neisseria gonorrhoeae ATL_2011_05-08 contig46, whole genome shotgun sequence
NrfD	NZ_ATQL01000146.1	99.47	187	1	0	1	187	83140	82954	4e-92	340	Neisseria gonorrhoeae ATL_2011_05-13 contig23, whole genome shotgun sequence
NrfD	NZ_EQ972649.1	99.47	187	1	0	1	187	546649	546835	4e-92	340	Neisseria gonorrhoeae DGI18 supercont1.2 genomic scaffold, whole genome shotgun sequence
NrfD	NZ_GG749050.1	100	192	0	0	1	192	182741	182550	2e-96	355	Neisseria gonorrhoeae DGI2 genomic scaffold supercont1.35, whole genome shotgun sequence
NrfD	NZ_GG749401.1	100	192	0	0	1	192	183016	182825	2e-96	355	Neisseria gonorrhoeae F62 genomic scaffold supercont1.54, whole genome shotgun sequence
NrfD	NC_002946.2	100	192	0	0	1	192	275392	275583	2e-96	355	Neisseria gonorrhoeae FA 1090 chromosome, complete genome
NrfD	NZ_EQ972693.1	99.47	187	1	0	1	187	476711	476897	4e-92	340	Neisseria gonorrhoeae FA6140 supercont1.4 genomic scaffold, whole genome shotgun sequence
NrfD	NZ_ATPD01000079.1	99.47	187	1	0	1	187	1567	1753	4e-92	340	Neisseria gonorrhoeae GC1-182 contig17, whole genome shotgun sequence
NrfD	NZ_ATQM01000079.1	98.93	187	2	0	1	187	31622	31436	2e-90	335	Neisseria gonorrhoeae MIA_2011_02_02 contig17, whole genome shotgun sequence
NrfD	NZ_ATQN01000318.1	98.96	192	2	0	1	192	1547	1738	3e-93	344	Neisseria gonorrhoeae MIA_2011_03-09 contig96, whole genome shotgun sequence
NrfD	NZ_ATQO01000221.1	98.96	192	2	0	1	192	42412	42221	3e-93	344	Neisseria gonorrhoeae MIA_2011_03-10 contig38, whole genome shotgun sequence
NrfD	NZ_ATQP01000202.1	99.47	187	1	0	1	187	42199	42013	4e-92	340	Neisseria gonorrhoeae MIA_2011_05-10 contig37, whole genome shotgun sequence
NrfD	NZ_ATQQ01000200.1	99.47	187	1	0	1	187	25097	25283	4e-92	340	Neisseria gonorrhoeae MIA_2011_05-15 contig51, whole genome shotgun sequence
NrfD	NZ_ATQR01000388.1	98.93	187	2	0	1	187	12696	12510	2e-90	335	Neisseria gonorrhoeae MIA_2011_05-16 contig47, whole genome shotgun sequence
NrfD	NC_022240.1	99.47	187	1	0	1	187	275307	275493	4e-92	340	Neisseria gonorrhoeae MS11, complete genome
NrfD	NZ_ATQV01000007.1	99.47	187	1	0	1	187	1545	1731	4e-92	340	Neisseria gonorrhoeae MU_NG1 contig104, whole genome shotgun sequence
NrfD	NZ_ATRC01000291.1	99.47	187	1	0	1	187	1543	1729	4e-92	340	Neisseria gonorrhoeae MU_NG12 contig42, whole genome shotgun sequence
NrfD	NZ_ATRD01000047.1	99.47	187	1	0	1	187	1543	1729	4e-92	340	Neisseria gonorrhoeae MU_NG14 contig140, whole genome shotgun sequence
NrfD	NZ_ATRE01000303.1	99.47	187	1	0	1	187	1545	1731	4e-92	340	Neisseria gonorrhoeae MU_NG15 contig66, whole genome shotgun sequence
NrfD	NZ_ATRF01000235.1	99.47	187	1	0	1	187	1545	1731	4e-92	340	Neisseria gonorrhoeae MU_NG17 contig31, whole genome shotgun sequence
NrfD	NZ_ATRG01000298.1	99.47	187	1	0	1	187	1545	1731	4e-92	340	Neisseria gonorrhoeae MU_NG18 contig64, whole genome shotgun sequence
NrfD	NZ_ATRH01000295.1	99.47	187	1	0	1	187	31621	31435	4e-92	340	Neisseria gonorrhoeae MU_NG19 contig73, whole genome shotgun sequence
NrfD	NZ_ATRI01000015.1	99.47	187	1	0	1	187	3993	3807	4e-92	340	Neisseria gonorrhoeae MU_NG20 contig111, whole genome shotgun sequence
NrfD	NZ_ATRJ01000024.1	98.93	187	2	0	1	187	5158	5344	2e-90	335	Neisseria gonorrhoeae MU_NG21 contig12, whole genome shotgun sequence
NrfD	NZ_ATRK01000330.1	98.96	192	2	0	1	192	31618	31427	3e-93	344	Neisseria gonorrhoeae MU_NG23 contig88, whole genome shotgun sequence
NrfD	NZ_ATRL01000252.1	98.93	187	2	0	1	187	1571	1757	2e-90	335	Neisseria gonorrhoeae MU_NG25 contig34, whole genome shotgun sequence
NrfD	NZ_ATRM01000224.1	98.96	192	2	0	1	192	1545	1736	3e-93	344	Neisseria gonorrhoeae MU_NG26 contig30, whole genome shotgun sequence
NrfD	NZ_ATQW01000285.1	99.47	187	1	0	1	187	1543	1729	4e-92	340	Neisseria gonorrhoeae MU_NG3 contig65, whole genome shotgun sequence
NrfD	NZ_ATQX01000004.1	99.47	187	1	0	1	187	6354	6168	4e-92	340	Neisseria gonorrhoeae MU_NG4 contig101, whole genome shotgun sequence
NrfD	NZ_ATQY01000211.1	99.47	187	1	0	1	187	25095	25281	4e-92	340	Neisseria gonorrhoeae MU_NG5 contig37, whole genome shotgun sequence
NrfD	NZ_ATQZ01000224.1	99.47	187	1	0	1	187	42196	42010	4e-92	340	Neisseria gonorrhoeae MU_NG6 contig32, whole genome shotgun sequence
NrfD	NZ_ATRA01000005.1	99.47	187	1	0	1	187	31623	31437	4e-92	340	Neisseria gonorrhoeae MU_NG8 contig102, whole genome shotgun sequence
NrfD	NZ_ATRB01000037.1	99.47	187	1	0	1	187	1595	1781	4e-92	340	Neisseria gonorrhoeae MU_NG9 contig131, whole genome shotgun sequence
NrfD	NC_011035.1	99.47	187	1	0	1	187	347193	347379	4e-92	340	Neisseria gonorrhoeae NCCP11945, complete genome
NrfD	NZ_ATQS01000228.1	100	192	0	0	1	192	42195	42004	2e-96	355	Neisseria gonorrhoeae NOR_2011_03-06 contig47, whole genome shotgun sequence
NrfD	NZ_ATQT01000315.1	99.47	187	1	0	1	187	1549	1735	4e-92	340	Neisseria gonorrhoeae NYC_2011_05_07 contig77, whole genome shotgun sequence
NrfD	NZ_ATQU01000311.1	98.93	187	2	0	1	187	5164	5350	2e-90	335	Neisseria gonorrhoeae NYC_2011_05_13 contig67, whole genome shotgun sequence
NrfD	NZ_EQ972890.1	99.47	187	1	0	1	187	218699	218885	4e-92	340	Neisseria gonorrhoeae PID1 supercont1.8 genomic scaffold, whole genome shotgun sequence
NrfD	NZ_EQ972836.1	100	192	0	0	1	192	480380	480571	2e-96	355	Neisseria gonorrhoeae PID18 supercont1.3 genomic scaffold, whole genome shotgun sequence
NrfD	NZ_EQ972933.1	99.47	187	1	0	1	187	472938	473124	4e-92	340	Neisseria gonorrhoeae PID24-1 supercont1.3 genomic scaffold, whole genome shotgun sequence
NrfD	NZ_EQ972989.1	98.96	192	2	0	1	192	555193	555384	3e-93	344	Neisseria gonorrhoeae PID332 supercont1.5 genomic scaffold, whole genome shotgun sequence
NrfD	NZ_ATPK01000042.1	99.47	187	1	0	1	187	1575	1761	4e-92	340	Neisseria gonorrhoeae SK12684 contig136, whole genome shotgun sequence
NrfD	NZ_ATPM01000131.1	99.47	187	1	0	1	187	2671	2485	4e-92	340	Neisseria gonorrhoeae SK14515 contig216, whole genome shotgun sequence
NrfD	NZ_ATPN01000449.1	98.96	192	2	0	1	192	29822	29631	3e-93	344	Neisseria gonorrhoeae SK15454 contig83, whole genome shotgun sequence
NrfD	NZ_ATPO01000223.1	98.96	192	2	0	1	192	1577	1768	3e-93	344	Neisseria gonorrhoeae SK16259 contig3, whole genome shotgun sequence
NrfD	NZ_ATPP01000060.1	99.47	187	1	0	1	187	1575	1761	4e-92	340	Neisseria gonorrhoeae SK16942 contig152, whole genome shotgun sequence
NrfD	NZ_ATPQ01000079.1	99.47	187	1	0	1	187	1575	1761	4e-92	340	Neisseria gonorrhoeae SK17973 contig17, whole genome shotgun sequence
NrfD	NZ_ATPF01000462.1	98.96	192	2	0	1	192	29873	29682	3e-93	344	Neisseria gonorrhoeae SK1902 contig63, whole genome shotgun sequence
NrfD	NZ_ATPR01000412.1	99.47	187	1	0	1	187	1577	1763	4e-92	340	Neisseria gonorrhoeae SK22871 contig72, whole genome shotgun sequence
NrfD	NZ_ATPS01000447.1	99.47	187	1	0	1	187	1585	1771	4e-92	340	Neisseria gonorrhoeae SK23020 contig500, whole genome shotgun sequence
NrfD	NZ_ATPU01000364.1	98.93	187	2	0	1	187	29871	29685	2e-90	335	Neisseria gonorrhoeae SK28355 contig50, whole genome shotgun sequence
NrfD	NZ_ATPV01000035.1	99.47	187	1	0	1	187	29878	29692	4e-92	340	Neisseria gonorrhoeae SK29344 contig13, whole genome shotgun sequence
NrfD	NZ_ATPW01000235.1	99.47	187	1	0	1	187	29871	29685	4e-92	340	Neisseria gonorrhoeae SK29471 contig31, whole genome shotgun sequence
NrfD	NZ_ATPX01000033.1	99.47	187	1	0	1	187	29871	29685	4e-92	340	Neisseria gonorrhoeae SK32402 contig128, whole genome shotgun sequence
NrfD	NZ_ATPY01000053.1	98.96	192	2	0	1	192	55422	55231	3e-93	344	Neisseria gonorrhoeae SK33414 contig57, whole genome shotgun sequence
NrfD	NZ_ATPZ01000268.1	99.47	187	1	0	1	187	29871	29685	4e-92	340	Neisseria gonorrhoeae SK36809 contig34, whole genome shotgun sequence
NrfD	NZ_ATQA01000404.1	98.96	192	2	0	1	192	8895	9086	3e-93	344	Neisseria gonorrhoeae SK39420 contig57, whole genome shotgun sequence
NrfD	NZ_ATPG01000382.1	99.47	187	1	0	1	187	29879	29693	4e-92	340	Neisseria gonorrhoeae SK6987 contig50, whole genome shotgun sequence
NrfD	NZ_ATPE01000166.1	98.96	192	2	0	1	192	1577	1768	3e-93	344	Neisseria gonorrhoeae SK708 contig248, whole genome shotgun sequence
NrfD	NZ_ATPH01000446.1	98.93	187	2	0	1	187	29817	29631	2e-90	335	Neisseria gonorrhoeae SK7461 contig8, whole genome shotgun sequence
NrfD	NZ_ATPI01000406.1	99.47	187	1	0	1	187	8566	8752	4e-92	340	Neisseria gonorrhoeae SK7842 contig66, whole genome shotgun sequence
NrfD	NZ_ATPJ01000019.1	98.96	192	2	0	1	192	8440	8249	3e-93	344	Neisseria gonorrhoeae SK8976 contig115, whole genome shotgun sequence
NrfD	NZ_EQ973035.1	99.47	187	1	0	1	187	620422	620608	4e-92	340	Neisseria gonorrhoeae SK-92-679 supercont1.4 genomic scaffold, whole genome shotgun sequence
NrfD	NZ_EQ973086.1	98.96	193	1	1	1	192	553180	553372	3e-93	344	Neisseria gonorrhoeae SK-93-1035 supercont1.8 genomic scaffold, whole genome shotgun sequence
NrfD	NZ_CP016015.1	98.93	187	2	0	1	187	277373	277559	2e-90	335	Neisseria gonorrhoeae strain 32867, complete genome
NrfD	NZ_CP016016.1	99.47	187	1	0	1	187	389931	390117	4e-92	340	Neisseria gonorrhoeae strain 34530, complete genome
NrfD	NZ_CP016017.1	98.96	192	2	0	1	192	276564	276755	3e-93	344	Neisseria gonorrhoeae strain 34769, complete genome
NrfD	NZ_CP012028.1	99.47	187	1	0	1	187	1596234	1596420	4e-92	340	Neisseria gonorrhoeae strain 35/02, complete genome
NrfD	NZ_CP012026.1	100	187	0	0	1	187	16165	16351	9e-94	346	Neisseria gonorrhoeae strain FA19, complete genome
NrfD	NZ_CP012027.1	99.47	187	1	0	1	187	2003105	2003291	4e-92	340	Neisseria gonorrhoeae strain FA6140, complete genome
NrfD	NZ_LDOB01000015.1	99.47	187	1	0	1	187	25174	25360	4e-92	340	Neisseria gonorrhoeae strain G2891 ng2891_miseq_abyss_37, whole genome shotgun sequence
NrfD	NZ_LOIB01000114.1	99.47	187	1	0	1	187	14850	15036	4e-92	340	Neisseria gonorrhoeae strain H15_353 1_contig8, whole genome shotgun sequence
NrfD	NZ_LFJW01000036.1	99.48	192	1	0	1	192	14714	14905	7e-95	350	Neisseria gonorrhoeae strain NG_869 contig_36, whole genome shotgun sequence
NrfD	NZ_JPOZ01000002.1	99.47	187	1	0	1	187	25016	25202	4e-92	340	Neisseria gonorrhoeae strain NG05 contig00002, whole genome shotgun sequence
NrfD	NZ_APUA01000040.1	97.86	187	4	0	1	187	43203	43389	4e-87	324	Neisseria meningitidis 2000081 gnm2000081.contig.39, whole genome shotgun sequence
NrfD	NZ_APUF01000044.1	97.86	187	4	0	1	187	14524	14710	4e-87	324	Neisseria meningitidis 2000175 gnm2000175.contig.43, whole genome shotgun sequence
NrfD	NZ_APUB01000037.1	97.33	187	5	0	1	187	15230	15416	2e-85	318	Neisseria meningitidis 2001001 gnm2001001.contig.36, whole genome shotgun sequence
NrfD	NZ_APUH01000044.1	97.86	187	4	0	1	187	15210	15396	4e-87	324	Neisseria meningitidis 2001068 gnm2001068.contig.43, whole genome shotgun sequence
NrfD	NZ_APTY01000069.1	97.86	187	4	0	1	187	14893	15079	4e-87	324	Neisseria meningitidis 2001072 gnm2001072.contig.68, whole genome shotgun sequence
NrfD	NZ_APTZ01000047.1	97.86	187	4	0	1	187	14333	14519	4e-87	324	Neisseria meningitidis 2001073 gnm2001073.contig.46, whole genome shotgun sequence
NrfD	NZ_APUD01000036.1	97.86	187	4	0	1	187	4553	4739	4e-87	324	Neisseria meningitidis 2001213 gnm2001213.contig.35, whole genome shotgun sequence
NrfD	NZ_APUJ01000044.1	97.86	187	4	0	1	187	14546	14732	4e-87	324	Neisseria meningitidis 2002004 gnm2002004.contig.43, whole genome shotgun sequence
NrfD	NZ_APUP01000041.1	97.86	187	4	0	1	187	14282	14468	4e-87	324	Neisseria meningitidis 2003051 gnm2003051.contig.40, whole genome shotgun sequence
NrfD	NZ_APUE01000045.1	97.86	187	4	0	1	187	37056	37242	4e-87	324	Neisseria meningitidis 2004264 gnm2004264.contig.44, whole genome shotgun sequence
NrfD	NZ_APUI01000044.1	97.86	187	4	0	1	187	43372	43558	4e-87	324	Neisseria meningitidis 2005040 gnm2005040.contig.43, whole genome shotgun sequence
NrfD	NZ_APUG01000043.1	97.86	187	4	0	1	187	14702	14888	4e-87	324	Neisseria meningitidis 2005079 gnm2005079.contig.42, whole genome shotgun sequence
NrfD	NZ_ANRZ01000009.1	98.4	187	3	0	1	187	50048	50234	9e-89	329	Neisseria meningitidis 61103 NM61103.contig.8, whole genome shotgun sequence
NrfD	NZ_APSQ01000048.1	98.4	187	3	0	1	187	14856	15042	9e-89	329	Neisseria meningitidis 61106 gnm61106.contig.47, whole genome shotgun sequence
NrfD	NZ_APSP01000041.1	98.4	187	3	0	1	187	14858	15044	9e-89	329	Neisseria meningitidis 63023 gnm63023.contig.40, whole genome shotgun sequence
NrfD	NZ_ANRB01000010.1	98.4	187	3	0	1	187	45948	46134	9e-89	329	Neisseria meningitidis 68094 NM68094.contig.9, whole genome shotgun sequence
NrfD	NZ_ANSB01000014.1	98.4	187	3	0	1	187	113690	113876	9e-89	329	Neisseria meningitidis 69096 NM69096.contig.13, whole genome shotgun sequence
NrfD	NZ_APSN01000037.1	98.4	187	3	0	1	187	3843	4029	9e-89	329	Neisseria meningitidis 69100 gnm69100.contig.36, whole genome shotgun sequence
NrfD	NZ_APSF01000046.1	98.4	187	3	0	1	187	14861	15047	9e-89	329	Neisseria meningitidis 69155 gnm69155.contig.45, whole genome shotgun sequence
NrfD	NZ_ALXS01000007.1	98.4	187	3	0	1	187	151003	151189	9e-89	329	Neisseria meningitidis 69166 NM69166.contig.6, whole genome shotgun sequence
NrfD	NZ_APSG01000040.1	98.4	187	3	0	1	187	23296	23482	9e-89	329	Neisseria meningitidis 69176 gnm69176.contig.39, whole genome shotgun sequence
NrfD	NZ_ANRE01000006.1	98.4	187	3	0	1	187	84274	84460	9e-89	329	Neisseria meningitidis 70012 NM70012.contig.5, whole genome shotgun sequence
NrfD	NZ_APSH01000035.1	98.4	187	3	0	1	187	21437	21623	9e-89	329	Neisseria meningitidis 70021 gnm70021.contig.34, whole genome shotgun sequence
NrfD	NZ_ANSH01000008.1	98.4	187	3	0	1	187	83969	84155	9e-89	329	Neisseria meningitidis 70030 NM70030.contig.7, whole genome shotgun sequence
NrfD	NZ_APSR01000046.1	98.4	187	3	0	1	187	15605	15791	9e-89	329	Neisseria meningitidis 70082 gnm70082.contig.45, whole genome shotgun sequence
NrfD	NZ_APTS01000118.1	97.86	187	4	0	1	187	25421	25607	4e-87	324	Neisseria meningitidis 73704 gnm73704.contig.117, whole genome shotgun sequence
NrfD	NZ_ANSG01000012.1	98.96	192	2	0	1	192	44361	44552	3e-93	344	Neisseria meningitidis 77221 NM77221.contig.11, whole genome shotgun sequence
NrfD	NZ_APTT01000054.1	97.86	187	4	0	1	187	3766	3952	4e-87	324	Neisseria meningitidis 81858 gnm81858.contig.53, whole genome shotgun sequence
NrfD	NZ_ANQZ01000008.1	97.86	187	4	0	1	187	46879	47065	4e-87	324	Neisseria meningitidis 87255 NM87255.contig.7, whole genome shotgun sequence
NrfD	NZ_ALXM01000010.1	98.96	192	2	0	1	192	46988	47179	3e-93	344	Neisseria meningitidis 93003 NM93003.contig.9, whole genome shotgun sequence
NrfD	NZ_ALXN01000014.1	97.86	187	4	0	1	187	31915	32101	4e-87	324	Neisseria meningitidis 93004 NM93004.contig.13, whole genome shotgun sequence
NrfD	NZ_APSJ01000041.1	98.4	187	3	0	1	187	19616	19802	9e-89	329	Neisseria meningitidis 96060 gnm96060.contig.40, whole genome shotgun sequence
NrfD	NZ_AEQK01000112.1	97.86	187	4	0	1	187	6390	6204	4e-87	324	Neisseria meningitidis 961-5945 gnm9615945.contig.111, whole genome shotgun sequence
NrfD	NZ_ALXU01000010.1	98.4	187	3	0	1	187	2440	2254	9e-89	329	Neisseria meningitidis 98008 NM98008.contig.9, whole genome shotgun sequence
NrfD	NZ_ANRA01000013.1	97.86	187	4	0	1	187	46791	46977	4e-87	324	Neisseria meningitidis 98080 NM98080.contig.12, whole genome shotgun sequence
NrfD	NZ_AEQI01000032.1	97.86	187	4	0	1	187	164238	164052	4e-87	324	Neisseria meningitidis ES14902 gnmes14902.contig.31, whole genome shotgun sequence
NrfD	NC_017513.1	97.86	187	4	0	1	187	680911	681097	4e-87	324	Neisseria meningitidis G2136, complete genome
NrfD	NC_017516.1	97.86	187	4	0	1	187	1575987	1575801	4e-87	324	Neisseria meningitidis H44/76, complete genome
NrfD	NZ_JPTA01000034.1	97.86	187	4	0	1	187	21013	21199	4e-87	324	Neisseria meningitidis isolate 2419 contig34, whole genome shotgun sequence
NrfD	NC_017517.1	98.96	192	2	0	1	192	758911	759102	3e-93	344	Neisseria meningitidis M01-240355, complete genome
NrfD	NZ_AEQF01000033.1	97.86	187	4	0	1	187	52453	52267	4e-87	324	Neisseria meningitidis M6190 gnmm6190c.contig.32, whole genome shotgun sequence
NrfD	NZ_ANRN01000013.1	97.86	187	4	0	1	187	2953	3139	4e-87	324	Neisseria meningitidis M7089 NM7089.contig.12, whole genome shotgun sequence
NrfD	NZ_ANRO01000013.1	97.86	187	4	0	1	187	113999	114185	4e-87	324	Neisseria meningitidis M7124 NM7124.contig.12, whole genome shotgun sequence
NrfD	NZ_CP009419.1	97.86	187	4	0	1	187	956434	956620	4e-87	324	Neisseria meningitidis M7124, complete genome
NrfD	NZ_AGBT01000117.1	98.96	192	2	0	1	192	1931	1740	3e-93	344	Neisseria meningitidis Nm1140 contig00134, whole genome shotgun sequence
NrfD	NZ_APUR01000047.1	98.4	187	3	0	1	187	14246	14432	9e-89	329	Neisseria meningitidis NM115 gnm115.contig.46, whole genome shotgun sequence
NrfD	NZ_ANRQ01000010.1	97.86	187	4	0	1	187	116121	116307	4e-87	324	Neisseria meningitidis NM126 NM126.contig.9, whole genome shotgun sequence
NrfD	NZ_APTF01000052.1	97.86	187	4	0	1	187	14510	14696	4e-87	324	Neisseria meningitidis NM133 gnm133.contig.51, whole genome shotgun sequence
NrfD	NZ_ALXP01000014.1	97.86	187	4	0	1	187	44247	44433	4e-87	324	Neisseria meningitidis NM140 NM140.contig.13, whole genome shotgun sequence
NrfD	NZ_APTP01000043.1	97.86	187	4	0	1	187	11863	12049	4e-87	324	Neisseria meningitidis NM1482 gnm1482.contig.42_1, whole genome shotgun sequence
NrfD	NZ_APTQ01000042.1	97.86	187	4	0	1	187	14705	14891	4e-87	324	Neisseria meningitidis NM1495 gnm1495.contig.41, whole genome shotgun sequence
NrfD	NZ_APVC01000036.1	98.4	187	3	0	1	187	14274	14460	9e-89	329	Neisseria meningitidis NM165 gnm165.contig.35, whole genome shotgun sequence
NrfD	NZ_ANRP01000010.1	97.86	187	4	0	1	187	114691	114877	4e-87	324	Neisseria meningitidis NM174 NM174.contig.9, whole genome shotgun sequence
NrfD	NZ_ALXQ01000011.1	97.86	187	4	0	1	187	48958	49144	4e-87	324	Neisseria meningitidis NM183 NM183.contig.10, whole genome shotgun sequence
NrfD	NZ_AGRR01000139.1	98.4	187	3	0	1	187	3047	3233	9e-89	329	Neisseria meningitidis NM220 ntnm06c.contig.186, whole genome shotgun sequence
NrfD	NZ_APTG01000047.1	97.86	187	4	0	1	187	14143	14329	4e-87	324	Neisseria meningitidis NM23 gnm23.contig.46, whole genome shotgun sequence
NrfD	NZ_AGRQ01000098.1	98.4	187	3	0	1	187	3057	3243	9e-89	329	Neisseria meningitidis NM233 ntnm05c.contig.97, whole genome shotgun sequence
NrfD	NZ_APUZ01000047.1	98.4	187	3	0	1	187	14387	14573	9e-89	329	Neisseria meningitidis NM27 gnm27.contig.47_1, whole genome shotgun sequence
NrfD	NZ_APUQ01000041.1	98.4	187	3	0	1	187	14448	14634	9e-89	329	Neisseria meningitidis NM271 gnm271.contig.40, whole genome shotgun sequence
NrfD	NZ_ALXR01000008.1	97.86	187	4	0	1	187	49029	49215	4e-87	324	Neisseria meningitidis NM2781 NM2781.contig.7, whole genome shotgun sequence
NrfD	NZ_APUT01000056.1	98.4	187	3	0	1	187	3176	3362	9e-89	329	Neisseria meningitidis NM3042 gnm3042.contig.55, whole genome shotgun sequence
NrfD	NZ_ALXZ01000018.1	98.96	192	2	0	1	192	85372	85563	3e-93	344	Neisseria meningitidis NM3081 NM3081.contig.19, whole genome shotgun sequence
NrfD	NZ_APTO01000050.1	97.86	187	4	0	1	187	11983	12169	4e-87	324	Neisseria meningitidis NM313 gnm313.contig.49, whole genome shotgun sequence
NrfD	NZ_APUV01000049.1	98.4	187	3	0	1	187	14158	14344	9e-89	329	Neisseria meningitidis NM3131 gnm3131.contig.48, whole genome shotgun sequence
NrfD	NZ_APUW01000037.1	98.4	187	3	0	1	187	16777	16963	9e-89	329	Neisseria meningitidis NM3144 gnm3144.contig.36, whole genome shotgun sequence
NrfD	NZ_APTX01000035.1	97.86	187	4	0	1	187	23440	23626	4e-87	324	Neisseria meningitidis NM3147 gnm3147.contig.34, whole genome shotgun sequence
NrfD	NZ_APUX01000048.1	98.4	187	3	0	1	187	14404	14590	9e-89	329	Neisseria meningitidis NM3158 gnm3158.contig.47, whole genome shotgun sequence
NrfD	NZ_APUY01000039.1	98.4	187	3	0	1	187	14372	14558	9e-89	329	Neisseria meningitidis NM3164 gnm3164.contig.38, whole genome shotgun sequence
NrfD	NZ_APTH01000046.1	97.86	187	4	0	1	187	3262	3448	4e-87	324	Neisseria meningitidis NM32 gnm32.contig.45, whole genome shotgun sequence
NrfD	NZ_APUU01000045.1	98.4	187	3	0	1	187	3094	3280	9e-89	329	Neisseria meningitidis NM3222 gnm3222.contig.44, whole genome shotgun sequence
NrfD	NZ_APVD01000043.1	98.4	187	3	0	1	187	14236	14422	9e-89	329	Neisseria meningitidis NM3223 gnm3223.contig.42, whole genome shotgun sequence
NrfD	NZ_APTI01000043.1	97.86	187	4	0	1	187	15354	15540	4e-87	324	Neisseria meningitidis NM35 gnm35.contig.42, whole genome shotgun sequence
NrfD	NZ_APTJ01000041.1	97.86	187	4	0	1	187	37046	37232	4e-87	324	Neisseria meningitidis NM36 gnm36.contig.40, whole genome shotgun sequence
NrfD	NZ_APTK01000047.1	97.86	187	4	0	1	187	14455	14641	4e-87	324	Neisseria meningitidis NM43 gnm43.contig.46, whole genome shotgun sequence
NrfD	NZ_APVA01000041.1	98.4	187	3	0	1	187	14206	14392	9e-89	329	Neisseria meningitidis NM51 gnm51.contig.40, whole genome shotgun sequence
NrfD	NZ_ALXT01000012.1	97.86	187	4	0	1	187	49310	49496	4e-87	324	Neisseria meningitidis NM576 NM576.contig.11, whole genome shotgun sequence
NrfD	NZ_ANRL01000011.1	97.86	187	4	0	1	187	84231	84417	4e-87	324	Neisseria meningitidis NM586 NM586.contig.10, whole genome shotgun sequence
NrfD	NZ_AGBR01000077.1	98.4	187	3	0	1	187	14383	14569	9e-89	329	Neisseria meningitidis Nm6756 contig00080, whole genome shotgun sequence
NrfD	NZ_ANRM01000008.1	97.86	187	4	0	1	187	82941	83127	4e-87	324	Neisseria meningitidis NM762 NM762.contig.7, whole genome shotgun sequence
NrfD	NZ_APVB01000041.1	98.4	187	3	0	1	187	14960	15146	9e-89	329	Neisseria meningitidis NM80 gnm80.contig.40, whole genome shotgun sequence
NrfD	NZ_APTL01000048.1	97.86	187	4	0	1	187	14892	15078	4e-87	324	Neisseria meningitidis NM82 gnm82.contig.47, whole genome shotgun sequence
NrfD	NZ_AGBS01000085.1	98.4	187	3	0	1	187	14190	14376	9e-89	329	Neisseria meningitidis Nm8663 contig00089, whole genome shotgun sequence
NrfD	NZ_APUS01000136.1	98.4	187	3	0	1	187	2479	2293	9e-89	329	Neisseria meningitidis NM90 gnm90.contig.135, whole genome shotgun sequence
NrfD	NZ_APTM01000046.1	97.86	187	4	0	1	187	20894	21080	4e-87	324	Neisseria meningitidis NM94 gnm94.contig.45, whole genome shotgun sequence
NrfD	NZ_APTN01000046.1	97.86	187	4	0	1	187	46341	46527	4e-87	324	Neisseria meningitidis NM95 gnm95.contig.45, whole genome shotgun sequence
NrfD	NC_008767.1	97.86	187	4	0	1	187	673075	673261	4e-87	324	Neisseria meningitidis serogroup C FAM18 complete genome
NrfD	NZ_LWLL01000042.1	97.86	187	4	0	1	187	2995	2809	4e-87	324	Neisseria meningitidis strain 85Mo NODE_42_length_17356_cov_35.0093_ID_83, whole genome shotgun sequence
NrfD	NZ_LWLO01000002.1	97.86	187	4	0	1	187	74653	74467	4e-87	324	Neisseria meningitidis strain 87Mo NODE_2_length_88989_cov_44.5959_ID_3, whole genome shotgun sequence
NrfD	NZ_CP007667.1	97.86	187	4	0	1	187	1093889	1094075	4e-87	324	Neisseria meningitidis strain B6116/77, complete genome
NrfD	NZ_CP012392.1	98.4	187	3	0	1	187	1532473	1532287	9e-89	329	Neisseria meningitidis strain DE10444, complete genome
NrfD	NZ_CP012393.1	97.86	187	4	0	1	187	671103	671289	4e-87	324	Neisseria meningitidis strain DE8555, complete genome
NrfD	NZ_CP016684.1	97.86	187	4	0	1	187	1499394	1499580	4e-87	324	Neisseria meningitidis strain L91543, complete genome
NrfD	NZ_CP016650.1	97.86	187	4	0	1	187	690929	690743	4e-87	324	Neisseria meningitidis strain M07149, complete genome
NrfD	NZ_CP016675.1	97.86	187	4	0	1	187	116380	116566	4e-87	324	Neisseria meningitidis strain M07161, complete genome
NrfD	NZ_CP016644.1	97.86	187	4	0	1	187	579656	579842	4e-87	324	Neisseria meningitidis strain M07162, complete genome
NrfD	NZ_CP016880.1	97.86	187	4	0	1	187	1763733	1763919	4e-87	324	Neisseria meningitidis strain M07165 whole genome shotgun sequence
NrfD	NZ_CP016881.1	97.86	187	4	0	1	187	770764	770578	4e-87	324	Neisseria meningitidis strain M07999 whole genome shotgun sequence
NrfD	NZ_CP016681.1	97.86	187	4	0	1	187	1017371	1017557	4e-87	324	Neisseria meningitidis strain M08000, complete genome
NrfD	NZ_CP016652.1	97.86	187	4	0	1	187	1186775	1186589	4e-87	324	Neisseria meningitidis strain M08001, complete genome
NrfD	NZ_CP016665.1	97.86	187	4	0	1	187	1400221	1400407	4e-87	324	Neisseria meningitidis strain M09261, complete genome
NrfD	NZ_CP016648.1	97.86	187	4	0	1	187	57223	57037	4e-87	324	Neisseria meningitidis strain M09293, complete genome
NrfD	NZ_CP009422.1	97.86	187	4	0	1	187	1542711	1542897	4e-87	324	Neisseria meningitidis strain M10208, complete genome
NrfD	NZ_CP016645.1	97.86	187	4	0	1	187	1718782	1718596	4e-87	324	Neisseria meningitidis strain M12752, complete genome
NrfD	NZ_JRFH01000137.1	97.86	187	4	0	1	187	2105	1919	4e-87	324	Neisseria meningitidis strain M1412 M1412-60X_c137, whole genome shotgun sequence
NrfD	NZ_JRFG01000011.1	97.86	187	4	0	1	187	432159	431973	4e-87	324	Neisseria meningitidis strain M20599 M20599_contig_11, whole genome shotgun sequence
NrfD	NZ_CP016674.1	97.86	187	4	0	1	187	693439	693625	4e-87	324	Neisseria meningitidis strain M22160, complete genome
NrfD	NZ_CP016649.1	97.86	187	4	0	1	187	1950017	1950203	4e-87	324	Neisseria meningitidis strain M22189, complete genome
NrfD	NZ_CP016683.1	97.86	187	4	0	1	187	416473	416287	4e-87	324	Neisseria meningitidis strain M22191, complete genome
NrfD	NZ_CP016627.1	97.86	187	4	0	1	187	49828	49642	4e-87	324	Neisseria meningitidis strain M22718, complete genome
NrfD	NZ_CP016663.1	97.86	187	4	0	1	187	510593	510407	4e-87	324	Neisseria meningitidis strain M22722, complete genome
NrfD	NZ_CP016679.1	97.86	187	4	0	1	187	1277069	1276883	4e-87	324	Neisseria meningitidis strain M22740, complete genome
NrfD	NZ_CP016657.1	97.86	187	4	0	1	187	712624	712438	4e-87	324	Neisseria meningitidis strain M22745, complete genome
NrfD	NZ_CP016882.1	97.86	187	4	0	1	187	191998	191812	4e-87	324	Neisseria meningitidis strain M22747 whole genome shotgun sequence
NrfD	NZ_CP016653.1	97.86	187	4	0	1	187	50045	50231	4e-87	324	Neisseria meningitidis strain M22748, complete genome
NrfD	NZ_CP016669.1	97.86	187	4	0	1	187	653201	653387	4e-87	324	Neisseria meningitidis strain M22759, complete genome
NrfD	NZ_CP016656.1	97.86	187	4	0	1	187	348818	348632	4e-87	324	Neisseria meningitidis strain M22769, complete genome
NrfD	NZ_CP016655.1	97.86	187	4	0	1	187	1187193	1187007	4e-87	324	Neisseria meningitidis strain M22772, complete genome
NrfD	NZ_CP016884.1	97.86	187	4	0	1	187	1784285	1784099	4e-87	324	Neisseria meningitidis strain M22797 whole genome shotgun sequence
NrfD	NZ_CP016659.1	97.86	187	4	0	1	187	459446	459632	4e-87	324	Neisseria meningitidis strain M22801, complete genome
NrfD	NZ_CP016662.1	97.86	187	4	0	1	187	184265	184079	4e-87	324	Neisseria meningitidis strain M23413, complete genome
NrfD	NZ_CP016658.1	97.86	187	4	0	1	187	345086	344900	4e-87	324	Neisseria meningitidis strain M24730, complete genome
NrfD	NZ_CP016664.1	97.86	187	4	0	1	187	1635250	1635436	4e-87	324	Neisseria meningitidis strain M25070, complete genome
NrfD	NZ_CP016885.1	97.86	187	4	0	1	187	1768935	1769121	4e-87	324	Neisseria meningitidis strain M25073 whole genome shotgun sequence
NrfD	NZ_CP016886.1	97.86	187	4	0	1	187	1768284	1768470	4e-87	324	Neisseria meningitidis strain M25074 whole genome shotgun sequence
NrfD	NZ_CP016670.1	97.86	187	4	0	1	187	1824667	1824481	4e-87	324	Neisseria meningitidis strain M25087, complete genome
NrfD	NZ_CP016678.1	97.86	187	4	0	1	187	769378	769564	4e-87	324	Neisseria meningitidis strain M25419, complete genome
NrfD	NZ_CP016661.1	97.86	187	4	0	1	187	1924170	1923984	4e-87	324	Neisseria meningitidis strain M25438, complete genome
NrfD	NZ_CP016677.1	97.86	187	4	0	1	187	754432	754618	4e-87	324	Neisseria meningitidis strain M25456, complete genome
NrfD	NZ_CP016673.1	97.86	187	4	0	1	187	1364700	1364886	4e-87	324	Neisseria meningitidis strain M25459, complete genome
NrfD	NZ_CP016666.1	97.86	187	4	0	1	187	1675112	1674926	4e-87	324	Neisseria meningitidis strain M25462, complete genome
NrfD	NZ_CP016668.1	97.86	187	4	0	1	187	231913	232099	4e-87	324	Neisseria meningitidis strain M25472, complete genome
NrfD	NZ_CP016651.1	97.86	187	4	0	1	187	1653186	1653000	4e-87	324	Neisseria meningitidis strain M25474, complete genome
NrfD	NZ_CP016676.1	97.86	187	4	0	1	187	747272	747086	4e-87	324	Neisseria meningitidis strain M25476, complete genome
NrfD	NZ_CP016667.1	97.86	187	4	0	1	187	50964	50778	4e-87	324	Neisseria meningitidis strain M27559, complete genome
NrfD	NZ_JREU01000001.1	97.86	187	4	0	1	187	956804	956990	4e-87	324	Neisseria meningitidis strain NM3681 NM3681_contig_1, whole genome shotgun sequence
NrfD	NZ_CP009420.1	97.86	187	4	0	1	187	749855	750041	4e-87	324	Neisseria meningitidis strain NM3682, complete genome
NrfD	NZ_CP009421.1	97.86	187	4	0	1	187	620072	620258	4e-87	324	Neisseria meningitidis strain NM3683, complete genome
NrfD	NZ_CP009418.1	97.86	187	4	0	1	187	426272	426086	4e-87	324	Neisseria meningitidis strain NM3686, complete genome
NrfD	NZ_JRET01000004.1	97.86	187	4	0	1	187	674585	674771	4e-87	324	Neisseria meningitidis strain NM3687 NM3687_contig_5, whole genome shotgun sequence
NrfD	NZ_CP012394.1	97.86	187	4	0	1	187	668913	669099	4e-87	324	Neisseria meningitidis strain WUE2121, complete genome

## Sheet: NrfE
Name	Accession number	% Identity	alignment length	mismatches	gap opens	q. start	q. end	s. start	s. end	evalue	bit score	Organism
NrfE	NZ_DS999929.1	99.39	164	0	1	1	163	460022	459859	8e-79	296	Neisseria gonorrhoeae 1291 supercont1.13 genomic scaffold, whole genome shotgun sequence
NrfE	NZ_DS999962.1	98.18	165	1	2	1	163	1236163	1235999	5e-76	287	Neisseria gonorrhoeae 35/02 supercont1.4 genomic scaffold, whole genome shotgun sequence
NrfE	NZ_ATQE01000045.1	99.39	164	0	1	1	163	5466	5629	8e-79	296	Neisseria gonorrhoeae ALB_2011_01-02 contig139, whole genome shotgun sequence
NrfE	NZ_ATQB01000299.1	100	163	0	0	1	163	1731	1569	2e-80	302	Neisseria gonorrhoeae ALB_2011_03_03 contig71, whole genome shotgun sequence
NrfE	NZ_ATQC01000093.1	99.39	164	0	1	1	163	1738	1575	8e-79	296	Neisseria gonorrhoeae ALB_2011_04_03 contig182, whole genome shotgun sequence
NrfE	NZ_ATQF01000081.1	100	163	0	0	1	163	5469	5631	2e-80	302	Neisseria gonorrhoeae ATL_2011_01_05 contig171, whole genome shotgun sequence
NrfE	NZ_ATQG01000301.1	99.39	164	0	1	1	163	14474	14637	8e-79	296	Neisseria gonorrhoeae ATL_2011_01_08 contig66, whole genome shotgun sequence
NrfE	NZ_ATQH01000341.1	98.17	164	2	1	1	163	5467	5630	2e-75	285	Neisseria gonorrhoeae ATL_2011_01_17 contig9, whole genome shotgun sequence
NrfE	NZ_ATQI01000101.1	99.39	164	0	1	1	163	24752	24589	8e-79	296	Neisseria gonorrhoeae ATL_2011_01-21 contig19, whole genome shotgun sequence
NrfE	NZ_ATQJ01000263.1	99.39	164	0	1	1	163	911	748	8e-79	296	Neisseria gonorrhoeae ATL_2011_01-25 contig86, whole genome shotgun sequence
NrfE	NZ_ATQK01000249.1	99.39	164	0	1	1	163	5493	5656	8e-79	296	Neisseria gonorrhoeae ATL_2011_05-08 contig4, whole genome shotgun sequence
NrfE	NZ_ATQL01000198.1	99.39	164	0	1	1	163	25112	24949	8e-79	296	Neisseria gonorrhoeae ATL_2011_05-13 contig42, whole genome shotgun sequence
NrfE	NZ_EQ972657.1	100	163	0	0	1	163	140898	141060	2e-80	302	Neisseria gonorrhoeae DGI18 supercont1.10 genomic scaffold, whole genome shotgun sequence
NrfE	NZ_GG749043.1	99.39	164	0	1	1	163	180886	181049	8e-79	296	Neisseria gonorrhoeae DGI2 genomic scaffold supercont1.28, whole genome shotgun sequence
NrfE	NZ_GG749389.1	99.39	163	1	0	1	163	139447	139609	8e-79	296	Neisseria gonorrhoeae F62 genomic scaffold supercont1.42, whole genome shotgun sequence
NrfE	NC_002946.2	100	163	0	0	1	163	637363	637525	2e-80	302	Neisseria gonorrhoeae FA 1090 chromosome, complete genome
NrfE	NZ_EQ972703.1	100	163	0	0	1	163	168633	168795	2e-80	302	Neisseria gonorrhoeae FA6140 supercont1.14 genomic scaffold, whole genome shotgun sequence
NrfE	NZ_ATPD01000299.1	98.78	164	1	1	1	163	1043	1206	4e-77	291	Neisseria gonorrhoeae GC1-182 contig368, whole genome shotgun sequence
NrfE	NZ_ATQM01000334.1	99.39	164	0	1	1	163	1738	1575	8e-79	296	Neisseria gonorrhoeae MIA_2011_02_02 contig91, whole genome shotgun sequence
NrfE	NZ_ATQN01000275.1	99.39	164	0	1	1	163	14490	14653	8e-79	296	Neisseria gonorrhoeae MIA_2011_03-09 contig57, whole genome shotgun sequence
NrfE	NZ_ATQO01000024.1	99.39	164	0	1	1	163	5501	5664	8e-79	296	Neisseria gonorrhoeae MIA_2011_03-10 contig12, whole genome shotgun sequence
NrfE	NZ_ATQP01000238.1	99.39	164	0	1	1	163	24762	24599	8e-79	296	Neisseria gonorrhoeae MIA_2011_05-10 contig7, whole genome shotgun sequence
NrfE	NZ_ATQQ01000174.1	99.39	164	0	1	1	163	24767	24604	8e-79	296	Neisseria gonorrhoeae MIA_2011_05-15 contig28, whole genome shotgun sequence
NrfE	NZ_ATQR01000250.1	99.39	164	0	1	1	163	8509	8672	8e-79	296	Neisseria gonorrhoeae MIA_2011_05-16 contig323, whole genome shotgun sequence
NrfE	NC_022240.1	98.78	164	1	1	1	163	637715	637878	4e-77	291	Neisseria gonorrhoeae MS11, complete genome
NrfE	NZ_ATQV01000093.1	99.39	164	0	1	1	163	1736	1573	8e-79	296	Neisseria gonorrhoeae MU_NG1 contig182, whole genome shotgun sequence
NrfE	NZ_ATRC01000326.1	99.39	164	0	1	1	163	1734	1571	8e-79	296	Neisseria gonorrhoeae MU_NG12 contig74, whole genome shotgun sequence
NrfE	NZ_ATRD01000122.1	99.39	164	0	1	1	163	5467	5630	8e-79	296	Neisseria gonorrhoeae MU_NG14 contig208, whole genome shotgun sequence
NrfE	NZ_ATRE01000146.1	99.39	164	0	1	1	163	15246	15409	8e-79	296	Neisseria gonorrhoeae MU_NG15 contig23, whole genome shotgun sequence
NrfE	NZ_ATRF01000047.1	99.39	164	0	1	1	163	5470	5633	8e-79	296	Neisseria gonorrhoeae MU_NG17 contig140, whole genome shotgun sequence
NrfE	NZ_ATRG01000310.1	100	163	0	0	1	163	1735	1573	2e-80	302	Neisseria gonorrhoeae MU_NG18 contig75, whole genome shotgun sequence
NrfE	NZ_ATRH01000293.1	99.39	164	0	1	1	163	5469	5632	8e-79	296	Neisseria gonorrhoeae MU_NG19 contig71, whole genome shotgun sequence
NrfE	NZ_ATRI01000271.1	98.18	165	1	2	1	163	451	287	5e-76	287	Neisseria gonorrhoeae MU_NG20 contig342, whole genome shotgun sequence
NrfE	NZ_ATRJ01000168.1	99.39	164	0	1	1	163	1734	1571	8e-79	296	Neisseria gonorrhoeae MU_NG21 contig25, whole genome shotgun sequence
NrfE	NZ_ATRK01000027.1	99.39	164	0	1	1	163	5465	5628	8e-79	296	Neisseria gonorrhoeae MU_NG23 contig122, whole genome shotgun sequence
NrfE	NZ_ATRL01000256.1	99.39	164	0	1	1	163	24759	24596	8e-79	296	Neisseria gonorrhoeae MU_NG25 contig38, whole genome shotgun sequence
NrfE	NZ_ATRM01000148.1	99.39	164	0	1	1	163	1737	1574	8e-79	296	Neisseria gonorrhoeae MU_NG26 contig231, whole genome shotgun sequence
NrfE	NZ_ATQW01000083.1	98.18	165	1	2	1	163	1735	1571	5e-76	287	Neisseria gonorrhoeae MU_NG3 contig173, whole genome shotgun sequence
NrfE	NZ_ATQX01000319.1	99.39	164	0	1	1	163	1734	1571	8e-79	296	Neisseria gonorrhoeae MU_NG4 contig81, whole genome shotgun sequence
NrfE	NZ_ATQY01000179.1	99.39	164	0	1	1	163	15290	15453	8e-79	296	Neisseria gonorrhoeae MU_NG5 contig26, whole genome shotgun sequence
NrfE	NZ_ATQZ01000003.1	99.39	164	0	1	1	163	24754	24591	8e-79	296	Neisseria gonorrhoeae MU_NG6 contig100, whole genome shotgun sequence
NrfE	NZ_ATRA01000097.1	99.39	164	0	1	1	163	1738	1575	8e-79	296	Neisseria gonorrhoeae MU_NG8 contig186, whole genome shotgun sequence
NrfE	NZ_ATRB01000403.1	99.39	164	0	1	1	163	1728	1565	8e-79	296	Neisseria gonorrhoeae MU_NG9 contig97, whole genome shotgun sequence
NrfE	NC_011035.1	99.39	164	0	1	1	163	1035297	1035134	8e-79	296	Neisseria gonorrhoeae NCCP11945, complete genome
NrfE	NZ_ATQS01000025.1	99.39	164	0	1	1	163	24963	24800	8e-79	296	Neisseria gonorrhoeae NOR_2011_03-06 contig120, whole genome shotgun sequence
NrfE	NZ_ATQT01000047.1	99.39	164	0	1	1	163	1740	1577	8e-79	296	Neisseria gonorrhoeae NYC_2011_05_07 contig140, whole genome shotgun sequence
NrfE	NZ_ATQU01000044.1	99.39	164	0	1	1	163	15241	15404	8e-79	296	Neisseria gonorrhoeae NYC_2011_05_13 contig138, whole genome shotgun sequence
NrfE	NZ_EQ972900.1	99.39	164	0	1	1	163	487916	487753	8e-79	296	Neisseria gonorrhoeae PID1 supercont1.18 genomic scaffold, whole genome shotgun sequence
NrfE	NZ_EQ972846.1	99.39	164	0	1	1	163	449746	449583	8e-79	296	Neisseria gonorrhoeae PID18 supercont1.13 genomic scaffold, whole genome shotgun sequence
NrfE	NZ_EQ972961.1	100	163	0	0	1	163	499439	499601	2e-80	302	Neisseria gonorrhoeae PID24-1 supercont1.31 genomic scaffold, whole genome shotgun sequence
NrfE	NZ_EQ973002.1	99.39	164	0	1	1	163	489093	488930	8e-79	296	Neisseria gonorrhoeae PID332 supercont1.18 genomic scaffold, whole genome shotgun sequence
NrfE	NZ_ATPK01000194.1	99.39	164	0	1	1	163	1771	1608	8e-79	296	Neisseria gonorrhoeae SK12684 contig273, whole genome shotgun sequence
NrfE	NZ_ATPM01000082.1	100	163	0	0	1	163	910	748	2e-80	302	Neisseria gonorrhoeae SK14515 contig172, whole genome shotgun sequence
NrfE	NZ_ATPN01000130.1	99.39	164	0	1	1	163	1054	1217	8e-79	296	Neisseria gonorrhoeae SK15454 contig215, whole genome shotgun sequence
NrfE	NZ_ATPO01000394.1	99.39	164	0	1	1	163	5501	5664	8e-79	296	Neisseria gonorrhoeae SK16259 contig66, whole genome shotgun sequence
NrfE	NZ_ATPP01000436.1	99.39	164	0	1	1	163	1770	1607	8e-79	296	Neisseria gonorrhoeae SK16942 contig51, whole genome shotgun sequence
NrfE	NZ_ATPQ01000259.1	99.39	164	0	1	1	163	856	693	8e-79	296	Neisseria gonorrhoeae SK17973 contig331, whole genome shotgun sequence
NrfE	NZ_ATPF01000194.1	99.39	164	0	1	1	163	1045	1208	8e-79	296	Neisseria gonorrhoeae SK1902 contig273, whole genome shotgun sequence
NrfE	NZ_ATPR01000163.1	99.39	164	0	1	1	163	1573	1410	8e-79	296	Neisseria gonorrhoeae SK22871 contig245, whole genome shotgun sequence
NrfE	NZ_ATPS01000217.1	99.39	164	0	1	1	163	1046	1209	8e-79	296	Neisseria gonorrhoeae SK23020 contig294, whole genome shotgun sequence
NrfE	NZ_ATPU01000380.1	99.39	164	0	1	1	163	5487	5650	8e-79	296	Neisseria gonorrhoeae SK28355 contig65, whole genome shotgun sequence
NrfE	NZ_ATPV01000291.1	100	163	0	0	1	163	1046	1208	2e-80	302	Neisseria gonorrhoeae SK29344 contig360, whole genome shotgun sequence
NrfE	NZ_ATPW01000454.1	99.39	164	0	1	1	163	16595	16758	8e-79	296	Neisseria gonorrhoeae SK29471 contig89, whole genome shotgun sequence
NrfE	NZ_ATPX01000282.1	99.39	164	0	1	1	163	1042	1205	8e-79	296	Neisseria gonorrhoeae SK32402 contig352, whole genome shotgun sequence
NrfE	NZ_ATPY01000079.1	100	163	0	0	1	163	172485	172323	2e-80	302	Neisseria gonorrhoeae SK33414 contig80, whole genome shotgun sequence
NrfE	NZ_ATPZ01000129.1	99.39	164	0	1	1	163	5482	5645	8e-79	296	Neisseria gonorrhoeae SK36809 contig214, whole genome shotgun sequence
NrfE	NZ_ATQA01000215.1	99.39	164	0	1	1	163	5469	5632	8e-79	296	Neisseria gonorrhoeae SK39420 contig292, whole genome shotgun sequence
NrfE	NZ_ATPG01000376.1	100	163	0	0	1	163	16355	16517	2e-80	302	Neisseria gonorrhoeae SK6987 contig45, whole genome shotgun sequence
NrfE	NZ_ATPE01000330.1	99.39	164	0	1	1	163	1049	1212	8e-79	296	Neisseria gonorrhoeae SK708 contig396, whole genome shotgun sequence
NrfE	NZ_ATPH01000088.1	99.39	164	0	1	1	163	5466	5629	8e-79	296	Neisseria gonorrhoeae SK7461 contig178, whole genome shotgun sequence
NrfE	NZ_ATPI01000234.1	100	163	0	0	1	163	1042	1204	2e-80	302	Neisseria gonorrhoeae SK7842 contig309, whole genome shotgun sequence
NrfE	NZ_ATPJ01000195.1	99.39	164	0	1	1	163	1567	1404	8e-79	296	Neisseria gonorrhoeae SK8976 contig274, whole genome shotgun sequence
NrfE	NZ_EQ973043.1	98.78	164	1	1	1	163	442501	442338	4e-77	291	Neisseria gonorrhoeae SK-92-679 supercont1.12 genomic scaffold, whole genome shotgun sequence
NrfE	NZ_EQ973093.1	99.39	164	0	1	1	163	445060	444897	8e-79	296	Neisseria gonorrhoeae SK-93-1035 supercont1.15 genomic scaffold, whole genome shotgun sequence
NrfE	NZ_CP016015.1	99.39	164	0	1	1	163	964509	964346	8e-79	296	Neisseria gonorrhoeae strain 32867, complete genome
NrfE	NZ_CP016016.1	99.39	164	0	1	1	163	1077440	1077277	8e-79	296	Neisseria gonorrhoeae strain 34530, complete genome
NrfE	NZ_CP016017.1	99.39	164	0	1	1	163	637603	637766	8e-79	296	Neisseria gonorrhoeae strain 34769, complete genome
NrfE	NZ_CP012028.1	98.18	165	1	2	1	163	52693	52529	5e-76	287	Neisseria gonorrhoeae strain 35/02, complete genome
NrfE	NZ_CP012026.1	99.39	164	0	1	1	163	375549	375712	8e-79	296	Neisseria gonorrhoeae strain FA19, complete genome
NrfE	NZ_CP012027.1	100	163	0	0	1	163	462835	462673	2e-80	302	Neisseria gonorrhoeae strain FA6140, complete genome
NrfE	NZ_LDOB01000025.1	99.39	164	0	1	1	163	19090	19253	8e-79	296	Neisseria gonorrhoeae strain G2891 ng2891_miseq_abyss_154, whole genome shotgun sequence
NrfE	NZ_LOIB01000044.1	99.39	164	0	1	1	163	18911	19074	8e-79	296	Neisseria gonorrhoeae strain H15_353 1_contig16, whole genome shotgun sequence
NrfE	NZ_LFJW01000055.1	99.39	164	0	1	1	163	24945	24782	8e-79	296	Neisseria gonorrhoeae strain NG_869 contig_55, whole genome shotgun sequence
NrfE	NZ_JPOZ01000013.1	99.39	164	0	1	1	163	19000	19163	8e-79	296	Neisseria gonorrhoeae strain NG05 contig00013, whole genome shotgun sequence
NrfE	NC_014752.1	97.52	161	3	1	2	161	1312135	1311975	4e-72	274	Neisseria lactamica 020-06 complete genome
NrfE	NZ_KN046803.1	95.6	159	5	2	2	159	748681	748524	5e-66	254	Neisseria lactamica ATCC 23970 genomic scaffold scaffold1, whole genome shotgun sequence
NrfE	NZ_ACEQ02000005.1	95.6	159	5	2	2	159	37164	37321	5e-66	254	Neisseria lactamica ATCC 23970 N_lactamica-1.0.2_Cont4.1, whole genome shotgun sequence
NrfE	NZ_AEPI01000078.1	94.97	159	6	2	2	159	24964	25121	2e-64	248	Neisseria lactamica NS19 contig00078, whole genome shotgun sequence
NrfE	NZ_CACL01000013.1	97.56	164	2	2	2	163	55906	55743	8e-74	279	Neisseria lactamica Y92-1009 whole genome shotgun sequence, contig 13
NrfE	NC_010120.1	96.34	164	5	1	1	163	1283829	1283666	2e-70	268	Neisseria meningitidis 053442, complete genome
NrfE	NZ_ANRT01000021.1	96.34	164	5	1	1	163	343318	343155	2e-70	268	Neisseria meningitidis 12888 NM12888.contig.20, whole genome shotgun sequence
NrfE	NZ_APTA01000068.1	95.73	164	6	1	1	163	17794	17631	8e-69	263	Neisseria meningitidis 2000063 gnm2000063.contig.67, whole genome shotgun sequence
NrfE	NZ_APSI01000017.1	95.73	164	6	1	1	163	33234	33071	8e-69	263	Neisseria meningitidis 2000080 gnm2000080.contig.16, whole genome shotgun sequence
NrfE	NZ_APUA01000069.1	96.34	164	5	1	1	163	22393	22230	2e-70	268	Neisseria meningitidis 2000081 gnm2000081.contig.68, whole genome shotgun sequence
NrfE	NZ_APUF01000071.1	96.34	164	5	1	1	163	21192	21029	2e-70	268	Neisseria meningitidis 2000175 gnm2000175.contig.70, whole genome shotgun sequence
NrfE	NZ_APUB01000063.1	95.73	164	6	1	1	163	48812	48649	8e-69	263	Neisseria meningitidis 2001001 gnm2001001.contig.62, whole genome shotgun sequence
NrfE	NZ_APUH01000070.1	96.34	164	5	1	1	163	1815	1652	2e-70	268	Neisseria meningitidis 2001068 gnm2001068.contig.69, whole genome shotgun sequence
NrfE	NZ_APTZ01000070.1	96.34	164	5	1	1	163	20806	20643	2e-70	268	Neisseria meningitidis 2001073 gnm2001073.contig.69, whole genome shotgun sequence
NrfE	NZ_ANSF01000011.1	95.73	164	6	1	1	163	107338	107175	8e-69	263	Neisseria meningitidis 2001212 NM2001212.contig.10, whole genome shotgun sequence
NrfE	NZ_APUD01000060.1	96.34	164	5	1	1	163	89811	89648	2e-70	268	Neisseria meningitidis 2001213 gnm2001213.contig.59, whole genome shotgun sequence
NrfE	NZ_APUJ01000072.1	96.34	164	5	1	1	163	1888	1725	2e-70	268	Neisseria meningitidis 2002004 gnm2002004.contig.71, whole genome shotgun sequence
NrfE	NZ_APTB01000076.1	95.73	164	6	1	1	163	8668	8505	8e-69	263	Neisseria meningitidis 2002007 gnm2002007.contig.75, whole genome shotgun sequence
NrfE	NZ_APTU01000075.1	96.34	164	5	1	1	163	20333	20170	2e-70	268	Neisseria meningitidis 2002020 gnm2002020.contig.74, whole genome shotgun sequence
NrfE	NZ_AVNL01000081.1	96.34	164	5	1	1	163	20451	20288	2e-70	268	Neisseria meningitidis 2002030 gnm2002030.contig.80, whole genome shotgun sequence
NrfE	NZ_ANRH01000019.1	96.34	164	5	1	1	163	47293	47130	2e-70	268	Neisseria meningitidis 2002038 NM2002038.contig.18, whole genome shotgun sequence
NrfE	NZ_APSZ01000066.1	95.73	164	6	1	1	163	8578	8415	8e-69	263	Neisseria meningitidis 2003022 gnm2003022.contig.65_1, whole genome shotgun sequence
NrfE	NZ_APUP01000071.1	95.73	164	6	1	1	163	8492	8329	8e-69	263	Neisseria meningitidis 2003051 gnm2003051.contig.70, whole genome shotgun sequence
NrfE	NZ_APUC01000072.1	96.34	164	5	1	1	163	8705	8542	2e-70	268	Neisseria meningitidis 2004032 gnm2004032.contig.71, whole genome shotgun sequence
NrfE	NZ_APSY01000066.1	95.73	164	6	1	1	163	1825	1662	8e-69	263	Neisseria meningitidis 2004085 gnm2004085.contig.65, whole genome shotgun sequence
NrfE	NZ_ANRW01000011.1	95.73	164	6	1	1	163	107541	107378	8e-69	263	Neisseria meningitidis 2004090 NM2004090.contig.10, whole genome shotgun sequence
NrfE	NZ_APUE01000067.1	96.34	164	5	1	1	163	20798	20635	2e-70	268	Neisseria meningitidis 2004264 gnm2004264.contig.66, whole genome shotgun sequence
NrfE	NZ_APUI01000066.1	96.34	164	5	1	1	163	151883	151720	2e-70	268	Neisseria meningitidis 2005040 gnm2005040.contig.65, whole genome shotgun sequence
NrfE	NZ_APUG01000070.1	96.34	164	5	1	1	163	20716	20553	2e-70	268	Neisseria meningitidis 2005079 gnm2005079.contig.69, whole genome shotgun sequence
NrfE	NZ_APUN01000071.1	96.34	164	5	1	1	163	5331	5168	2e-70	268	Neisseria meningitidis 2005172 gnm2005172.contig.70, whole genome shotgun sequence
NrfE	NZ_ANRG01000015.1	96.34	164	5	1	1	163	47649	47486	2e-70	268	Neisseria meningitidis 2006087 NM2006087.contig.14, whole genome shotgun sequence
NrfE	NZ_ANSE01000009.1	95.73	164	6	1	1	163	165733	165570	8e-69	263	Neisseria meningitidis 2007056 NM2007056.contig.8, whole genome shotgun sequence
NrfE	NZ_APUK01000071.1	96.34	164	5	1	1	163	16393	16230	2e-70	268	Neisseria meningitidis 2007461 gnm2007461.contig.70, whole genome shotgun sequence
NrfE	NZ_APUO01000058.1	96.34	164	5	1	1	163	9946	9783	2e-70	268	Neisseria meningitidis 2008223 gnm2008223.contig.57, whole genome shotgun sequence
NrfE	NZ_ANRU01000021.1	96.34	164	5	1	1	163	255976	255813	2e-70	268	Neisseria meningitidis 4119 NM4119.contig.20, whole genome shotgun sequence
NrfE	NZ_ANRZ01000014.1	96.34	164	5	1	1	163	50931	50768	2e-70	268	Neisseria meningitidis 61103 NM61103.contig.13, whole genome shotgun sequence
NrfE	NZ_APSQ01000080.1	96.34	164	5	1	1	163	9061	8898	2e-70	268	Neisseria meningitidis 61106 gnm61106.contig.79, whole genome shotgun sequence
NrfE	NZ_APSQ01000081.1	96.34	164	5	1	1	163	1822	1659	2e-70	268	Neisseria meningitidis 61106 gnm61106.contig.80, whole genome shotgun sequence
NrfE	NZ_ANSI01000009.1	96.34	164	5	1	1	163	271183	271020	2e-70	268	Neisseria meningitidis 63006 NM63006.contig.8, whole genome shotgun sequence
NrfE	NZ_APSP01000069.1	96.34	164	5	1	1	163	8477	8314	2e-70	268	Neisseria meningitidis 63023 gnm63023.contig.68, whole genome shotgun sequence
NrfE	NZ_ANRF01000013.1	96.34	164	5	1	1	163	245185	245022	2e-70	268	Neisseria meningitidis 63041 NM63041.contig.12, whole genome shotgun sequence
NrfE	NZ_ANRV01000014.1	96.34	164	5	1	1	163	106360	106197	2e-70	268	Neisseria meningitidis 63049 NM63049.contig.13, whole genome shotgun sequence
NrfE	NZ_APST01000067.1	96.34	164	5	1	1	163	36393	36230	2e-70	268	Neisseria meningitidis 64182 gnm64182.contig.66, whole genome shotgun sequence
NrfE	NZ_APSS01000078.1	96.34	164	5	1	1	163	8451	8288	2e-70	268	Neisseria meningitidis 65012 gnm65012.contig.77, whole genome shotgun sequence
NrfE	NZ_ANRY01000011.1	96.34	164	5	1	1	163	405891	405728	2e-70	268	Neisseria meningitidis 65014 NM65014.contig.10, whole genome shotgun sequence
NrfE	NZ_ANRB01000015.1	96.34	164	5	1	1	163	316609	316446	2e-70	268	Neisseria meningitidis 68094 NM68094.contig.14, whole genome shotgun sequence
NrfE	NZ_ANSB01000018.1	96.34	164	5	1	1	163	278032	277869	2e-70	268	Neisseria meningitidis 69096 NM69096.contig.17, whole genome shotgun sequence
NrfE	NZ_APSN01000070.1	96.34	164	5	1	1	163	8737	8574	2e-70	268	Neisseria meningitidis 69100 gnm69100.contig.69, whole genome shotgun sequence
NrfE	NZ_APSF01000086.1	96.34	164	5	1	1	163	21243	21080	2e-70	268	Neisseria meningitidis 69155 gnm69155.contig.85, whole genome shotgun sequence
NrfE	NZ_ALXS01000011.1	96.34	164	5	1	1	163	275363	275200	2e-70	268	Neisseria meningitidis 69166 NM69166.contig.10, whole genome shotgun sequence
NrfE	NZ_APSG01000068.1	96.34	164	5	1	1	163	21532	21369	2e-70	268	Neisseria meningitidis 69176 gnm69176.contig.67, whole genome shotgun sequence
NrfE	NZ_ANRE01000009.1	96.34	164	5	1	1	163	278605	278442	2e-70	268	Neisseria meningitidis 70012 NM70012.contig.8, whole genome shotgun sequence
NrfE	NZ_APSH01000071.1	96.34	164	5	1	1	163	1825	1662	2e-70	268	Neisseria meningitidis 70021 gnm70021.contig.70, whole genome shotgun sequence
NrfE	NZ_ANSH01000012.1	96.34	164	5	1	1	163	327958	327795	2e-70	268	Neisseria meningitidis 70030 NM70030.contig.11, whole genome shotgun sequence
NrfE	NZ_APSR01000076.1	96.34	164	5	1	1	163	8786	8623	2e-70	268	Neisseria meningitidis 70082 gnm70082.contig.75, whole genome shotgun sequence
NrfE	NZ_APTR01000092.1	96.34	164	5	1	1	163	21627	21464	2e-70	268	Neisseria meningitidis 73696 gnm73696.contig.91, whole genome shotgun sequence
NrfE	NZ_APTS01000062.1	96.34	164	5	1	1	163	25719	25556	2e-70	268	Neisseria meningitidis 73704 gnm73704.contig.61, whole genome shotgun sequence
NrfE	NZ_APSL01000063.1	95.73	164	6	1	1	163	17795	17632	8e-69	263	Neisseria meningitidis 75643 gnm75643.contig.62, whole genome shotgun sequence
NrfE	NZ_APSM01000071.1	95.73	164	6	1	1	163	17789	17626	8e-69	263	Neisseria meningitidis 75689 gnm75689.contig.70, whole genome shotgun sequence
NrfE	NZ_ANSG01000016.1	96.34	164	5	1	1	163	371851	371688	2e-70	268	Neisseria meningitidis 77221 NM77221.contig.15, whole genome shotgun sequence
NrfE	NC_017501.1	96.34	164	5	1	1	163	1028110	1028273	2e-70	268	Neisseria meningitidis 8013, complete genome
NrfE	NZ_ALXV01000015.1	96.34	164	5	1	1	163	326114	325951	2e-70	268	Neisseria meningitidis 80179 NM80179.contig.14, whole genome shotgun sequence
NrfE	NZ_APTT01000082.1	96.34	164	5	1	1	163	51760	51597	2e-70	268	Neisseria meningitidis 81858 gnm81858.contig.81, whole genome shotgun sequence
NrfE	NZ_ANQZ01000011.1	96.34	164	5	1	1	163	193044	192881	2e-70	268	Neisseria meningitidis 87255 NM87255.contig.10, whole genome shotgun sequence
NrfE	NZ_ANRD01000009.1	95.73	164	6	1	1	163	33638	33801	8e-69	263	Neisseria meningitidis 88050 NM88050.contig.8, whole genome shotgun sequence
NrfE	NZ_ALXW01000014.1	96.34	164	5	1	1	163	137287	137124	2e-70	268	Neisseria meningitidis 92045 NM92045.contig.13, whole genome shotgun sequence
NrfE	NZ_ALXM01000016.1	96.34	164	5	1	1	163	329284	329121	2e-70	268	Neisseria meningitidis 93003 NM93003.contig.15, whole genome shotgun sequence
NrfE	NZ_ALXN01000023.1	96.34	164	5	1	1	163	85657	85494	2e-70	268	Neisseria meningitidis 93004 NM93004.contig.22, whole genome shotgun sequence
NrfE	NZ_APSK01000058.1	95.73	164	6	1	1	163	36398	36235	8e-69	263	Neisseria meningitidis 94018 gnm94018.contig.57, whole genome shotgun sequence
NrfE	NZ_ANRR01000008.1	96.34	164	5	1	1	163	361985	361822	2e-70	268	Neisseria meningitidis 9506 NM9506.contig.7, whole genome shotgun sequence
NrfE	NZ_ANRX01000010.1	95.73	164	6	1	1	163	256043	255880	8e-69	263	Neisseria meningitidis 96023 NM96023.contig.9, whole genome shotgun sequence
NrfE	NZ_APSV01000068.1	95.73	164	6	1	1	163	1939	1776	8e-69	263	Neisseria meningitidis 96024 gnm96024.contig.67, whole genome shotgun sequence
NrfE	NZ_AVNK01000073.1	95.73	164	6	1	1	163	48971	48808	8e-69	263	Neisseria meningitidis 96037 gnm96037.contig.72, whole genome shotgun sequence
NrfE	NZ_APSJ01000069.1	96.34	164	5	1	1	163	8726	8563	2e-70	268	Neisseria meningitidis 96060 gnm96060.contig.68, whole genome shotgun sequence
NrfE	NZ_APSW01000066.1	95.73	164	6	1	1	163	36388	36225	8e-69	263	Neisseria meningitidis 97008 gnm97008.contig.65, whole genome shotgun sequence
NrfE	NZ_ANRI01000014.1	96.34	164	5	1	1	163	104013	103850	2e-70	268	Neisseria meningitidis 97014 NM97014.contig.13, whole genome shotgun sequence
NrfE	NZ_APSO01000073.1	95.73	164	6	1	1	163	6557	6394	8e-69	263	Neisseria meningitidis 97018 gnm97018.contig.72_1, whole genome shotgun sequence
NrfE	NZ_ANSA01000014.1	95.73	164	6	1	1	163	277003	276840	8e-69	263	Neisseria meningitidis 97020 NM97020.contig.13, whole genome shotgun sequence
NrfE	NZ_ANRC01000011.1	96.34	164	5	1	1	163	347795	347632	2e-70	268	Neisseria meningitidis 97021 NM97021.contig.10, whole genome shotgun sequence
NrfE	NZ_APSU01000062.1	96.34	164	5	1	1	163	36585	36422	2e-70	268	Neisseria meningitidis 97027 gnm97027.contig.61, whole genome shotgun sequence
NrfE	NZ_ANRS01000016.1	96.34	164	5	1	1	163	358403	358240	2e-70	268	Neisseria meningitidis 9757 NM9757.contig.15, whole genome shotgun sequence
NrfE	NZ_APUM01000020.1	96.34	164	5	1	1	163	17226	17389	2e-70	268	Neisseria meningitidis 98002 gnm98002.contig.19, whole genome shotgun sequence
NrfE	NZ_APUM01000066.1	96.34	164	5	1	1	163	47369	47206	2e-70	268	Neisseria meningitidis 98002 gnm98002.contig.65, whole genome shotgun sequence
NrfE	NZ_APUM01000067.1	96.34	164	5	1	1	163	5340	5177	2e-70	268	Neisseria meningitidis 98002 gnm98002.contig.66, whole genome shotgun sequence
NrfE	NZ_APSX01000072.1	95.73	164	6	1	1	163	1816	1653	8e-69	263	Neisseria meningitidis 98005 gnm98005.contig.71, whole genome shotgun sequence
NrfE	NZ_APSX01000079.1	95.73	164	6	1	1	163	3827	3664	8e-69	263	Neisseria meningitidis 98005 gnm98005.contig.78, whole genome shotgun sequence
NrfE	NZ_ALXU01000019.1	95.73	164	6	1	1	163	322700	322537	8e-69	263	Neisseria meningitidis 98008 NM98008.contig.18, whole genome shotgun sequence
NrfE	NZ_ANRA01000021.1	96.34	164	5	1	1	163	195876	195713	2e-70	268	Neisseria meningitidis 98080 NM98080.contig.20, whole genome shotgun sequence
NrfE	NZ_APBS01000057.1	96.34	164	5	1	1	163	18839	18676	2e-70	268	Neisseria meningitidis 992008 gnmJP992008.contig.56, whole genome shotgun sequence
NrfE	NC_013016.1	95.73	164	6	1	1	163	1261330	1261167	8e-69	263	Neisseria meningitidis alpha14 complete genome
NrfE	NC_017505.1	96.34	164	5	1	1	163	1341996	1341833	2e-70	268	Neisseria meningitidis alpha710, complete genome
NrfE	NZ_GL397187.1	95.73	164	6	1	1	163	687222	687385	8e-69	263	Neisseria meningitidis ATCC 13091 genomic scaffold SCAFFOLD1, whole genome shotgun sequence
NrfE	NZ_AEQJ01000026.1	96.34	164	5	1	1	163	62432	62595	2e-70	268	Neisseria meningitidis CU385 gnmcu385c.contig.25, whole genome shotgun sequence
NrfE	NZ_AJJX01000031.1	95.73	164	6	1	1	163	133625	133462	8e-69	263	Neisseria meningitidis DE9622 Nm_DE9622_contig031, whole genome shotgun sequence
NrfE	NZ_AJJW01000011.1	95.73	164	6	1	1	163	19777	19940	8e-69	263	Neisseria meningitidis DE9686 Nm_DE9686_contig011, whole genome shotgun sequence
NrfE	NZ_AJJY01000008.1	95.73	164	6	1	1	163	22113	22276	8e-69	263	Neisseria meningitidis DE9938 Nm_DE9938_contig008, whole genome shotgun sequence
NrfE	NZ_AEQI01000025.1	96.34	164	5	1	1	163	63870	64033	2e-70	268	Neisseria meningitidis ES14902 gnmes14902.contig.24, whole genome shotgun sequence
NrfE	NC_017513.1	96.34	164	5	1	1	163	1302931	1302768	2e-70	268	Neisseria meningitidis G2136, complete genome
NrfE	NC_017516.1	96.34	164	5	1	1	163	936194	936357	2e-70	268	Neisseria meningitidis H44/76, complete genome
NrfE	NZ_JPTA01000002.1	96.34	164	5	1	1	163	33307	33470	2e-70	268	Neisseria meningitidis isolate 2419 contig2, whole genome shotgun sequence
NrfE	NZ_CP006869.1	96.34	164	5	1	1	163	23985	24148	2e-70	268	Neisseria meningitidis LNP21362, complete genome
NrfE	NZ_AEQL01000057.1	96.34	164	5	1	1	163	843	680	2e-70	268	Neisseria meningitidis M01-240013 gnmgb013c.contig.56, whole genome shotgun sequence
NrfE	NC_017514.1	95.73	164	6	1	1	163	914946	915109	8e-69	263	Neisseria meningitidis M01-240149, complete genome
NrfE	NC_017517.1	96.34	164	5	1	1	163	1378972	1378809	2e-70	268	Neisseria meningitidis M01-240355, complete genome
NrfE	NC_017515.1	95.73	164	6	1	1	163	925184	925347	8e-69	263	Neisseria meningitidis M04-240196, complete genome
NrfE	NZ_AEQH01000015.1	95.73	164	6	1	1	163	17466	17629	8e-69	263	Neisseria meningitidis M0579 gnmm0579c.contig.14, whole genome shotgun sequence
NrfE	NZ_CP007668.1	95.73	164	6	1	1	163	12714	12551	8e-69	263	Neisseria meningitidis M0579, complete genome
NrfE	NZ_ANRJ01000020.1	96.34	164	5	1	1	163	363004	362841	2e-70	268	Neisseria meningitidis M13255 NM13255.contig.19, whole genome shotgun sequence
NrfE	NZ_APTW01000070.1	96.34	164	5	1	1	163	8690	8527	2e-70	268	Neisseria meningitidis M13265 gnm13265.contig.69, whole genome shotgun sequence
NrfE	NZ_AEQG01000023.1	96.34	164	5	1	1	163	63289	63452	2e-70	268	Neisseria meningitidis M13399 gnmm13399.contig.22, whole genome shotgun sequence
NrfE	NZ_AEQF01000026.1	96.34	164	5	1	1	163	181774	181937	2e-70	268	Neisseria meningitidis M6190 gnmm6190c.contig.25, whole genome shotgun sequence
NrfE	NZ_ANRN01000016.1	96.34	164	5	1	1	163	161916	161753	2e-70	268	Neisseria meningitidis M7089 NM7089.contig.15, whole genome shotgun sequence
NrfE	NZ_ANRO01000013.1	96.34	164	5	1	1	163	727953	727790	2e-70	268	Neisseria meningitidis M7124 NM7124.contig.12, whole genome shotgun sequence
NrfE	NZ_CP009419.1	96.34	164	5	1	1	163	1566336	1566173	2e-70	268	Neisseria meningitidis M7124, complete genome
NrfE	NC_003112.2	96.34	164	5	1	1	163	1395411	1395248	2e-70	268	Neisseria meningitidis MC58 chromosome, complete genome
NrfE	NZ_AEQD01000038.1	96.34	164	5	1	1	163	39918	40081	2e-70	268	Neisseria meningitidis N1568 menX.contig.37, whole genome shotgun sequence
NrfE	NZ_AVNQ01000065.1	96.34	164	5	1	1	163	29811	29648	2e-70	268	Neisseria meningitidis NM003 gnm003.contig.64, whole genome shotgun sequence
NrfE	NZ_AVNO01000071.1	96.34	164	5	1	1	163	32181	32018	2e-70	268	Neisseria meningitidis NM045 gnm045.contig.70, whole genome shotgun sequence
NrfE	NZ_AVNS01000068.1	95.73	164	6	1	1	163	48819	48656	8e-69	263	Neisseria meningitidis NM0552 gnm0552.contig.70_1, whole genome shotgun sequence
NrfE	NZ_ARYF01000019.1	96.34	164	5	1	1	163	8530	8367	2e-70	268	Neisseria meningitidis Nm10259 J13601000019, whole genome shotgun sequence
NrfE	NZ_AGBT01000076.1	96.34	164	5	1	1	163	8940	8777	2e-70	268	Neisseria meningitidis Nm1140 contig00081, whole genome shotgun sequence
NrfE	NZ_APUR01000070.1	95.73	164	6	1	1	163	49689	49526	8e-69	263	Neisseria meningitidis NM115 gnm115.contig.69, whole genome shotgun sequence
NrfE	NZ_ANRQ01000015.1	96.34	164	5	1	1	163	255427	255264	2e-70	268	Neisseria meningitidis NM126 NM126.contig.14, whole genome shotgun sequence
NrfE	NZ_APTF01000082.1	96.34	164	5	1	1	163	44400	44237	2e-70	268	Neisseria meningitidis NM133 gnm133.contig.81, whole genome shotgun sequence
NrfE	NZ_APUL01000068.1	96.34	164	5	1	1	163	22179	22016	2e-70	268	Neisseria meningitidis NM134 gnm134.contig.67, whole genome shotgun sequence
NrfE	NZ_ALXP01000017.1	96.34	164	5	1	1	163	407777	407614	2e-70	268	Neisseria meningitidis NM140 NM140.contig.16, whole genome shotgun sequence
NrfE	NZ_AVNR01000079.1	96.34	164	5	1	1	163	29383	29220	2e-70	268	Neisseria meningitidis NM1476 gnm1476.contig.79_1, whole genome shotgun sequence
NrfE	NZ_APTP01000073.1	96.34	164	5	1	1	163	8441	8278	2e-70	268	Neisseria meningitidis NM1482 gnm1482.contig.72_1, whole genome shotgun sequence
NrfE	NZ_APTQ01000067.1	96.34	164	5	1	1	163	21063	20900	2e-70	268	Neisseria meningitidis NM1495 gnm1495.contig.66, whole genome shotgun sequence
NrfE	NZ_AVNP01000069.1	95.73	164	6	1	1	163	48940	48777	8e-69	263	Neisseria meningitidis NM151 gnm151.contig.68_1, whole genome shotgun sequence
NrfE	NZ_APVC01000061.1	95.73	164	6	1	1	163	20764	20601	8e-69	263	Neisseria meningitidis NM165 gnm165.contig.60, whole genome shotgun sequence
NrfE	NZ_ANRP01000010.1	96.34	164	5	1	1	163	730376	730213	2e-70	268	Neisseria meningitidis NM174 NM174.contig.9, whole genome shotgun sequence
NrfE	NZ_ALXQ01000016.1	96.34	164	5	1	1	163	308840	308677	2e-70	268	Neisseria meningitidis NM183 NM183.contig.15, whole genome shotgun sequence
NrfE	NZ_AGRR01000203.1	95.73	164	6	1	1	163	8261	8098	8e-69	263	Neisseria meningitidis NM220 ntnm06c.contig.250, whole genome shotgun sequence
NrfE	NZ_APTG01000081.1	96.34	164	5	1	1	163	2470	2307	2e-70	268	Neisseria meningitidis NM23 gnm23.contig.80, whole genome shotgun sequence
NrfE	NZ_AGRQ01000156.1	95.73	164	6	1	1	163	20847	20684	8e-69	263	Neisseria meningitidis NM233 ntnm05c.contig.155, whole genome shotgun sequence
NrfE	NZ_ALXO01000016.1	96.34	164	5	1	1	163	322619	322456	2e-70	268	Neisseria meningitidis NM255 NM255.contig.15, whole genome shotgun sequence
NrfE	NZ_ALXX01000015.1	96.34	164	5	1	1	163	60313	60150	2e-70	268	Neisseria meningitidis NM2657 gnm2657.contig.14, whole genome shotgun sequence
NrfE	NZ_APUZ01000071.1	95.73	164	6	1	1	163	8486	8323	8e-69	263	Neisseria meningitidis NM27 gnm27.contig.72_1, whole genome shotgun sequence
NrfE	NZ_APUQ01000067.1	95.73	164	6	1	1	163	30370	30207	8e-69	263	Neisseria meningitidis NM271 gnm271.contig.66, whole genome shotgun sequence
NrfE	NZ_AGBP01000083.1	96.34	164	5	1	1	163	30349	30186	2e-70	268	Neisseria meningitidis Nm2732 contig00087, whole genome shotgun sequence
NrfE	NZ_ALXR01000009.1	96.34	164	5	1	1	163	423865	423702	2e-70	268	Neisseria meningitidis NM2781 NM2781.contig.8, whole genome shotgun sequence
NrfE	NZ_ALXY01000012.1	96.34	164	5	1	1	163	351196	351033	2e-70	268	Neisseria meningitidis NM2795 NM2795.contig.11, whole genome shotgun sequence
NrfE	NZ_AVNW01000073.1	96.34	164	5	1	1	163	48987	48824	2e-70	268	Neisseria meningitidis NM2866 gnm2866.contig.72, whole genome shotgun sequence
NrfE	NZ_ALYA01000013.1	95.73	164	6	1	1	163	341330	341167	8e-69	263	Neisseria meningitidis NM3001 NM3001.contig.12, whole genome shotgun sequence
NrfE	NZ_APUT01000076.1	95.73	164	6	1	1	163	33049	32886	8e-69	263	Neisseria meningitidis NM3042 gnm3042.contig.75, whole genome shotgun sequence
NrfE	NZ_ALXZ01000032.1	96.34	164	5	1	1	163	161635	161472	2e-70	268	Neisseria meningitidis NM3081 NM3081.contig.33, whole genome shotgun sequence
NrfE	NZ_AGBO01000178.1	96.34	164	5	1	1	163	21137	20974	2e-70	268	Neisseria meningitidis Nm3127 contig00212, whole genome shotgun sequence
NrfE	NZ_APTO01000075.1	96.34	164	5	1	1	163	20735	20572	2e-70	268	Neisseria meningitidis NM313 gnm313.contig.74, whole genome shotgun sequence
NrfE	NZ_APUV01000124.1	95.73	164	6	1	1	163	32845	32682	8e-69	263	Neisseria meningitidis NM3131 gnm3131.contig.123, whole genome shotgun sequence
NrfE	NZ_AVNN01000060.1	96.95	164	4	1	1	163	20401	20238	4e-72	274	Neisseria meningitidis NM3139 gnm3139.contig.59, whole genome shotgun sequence
NrfE	NZ_AVNM01000083.1	96.34	164	5	1	1	163	74686	74523	2e-70	268	Neisseria meningitidis NM3141 gnm3141.contig.83_1, whole genome shotgun sequence
NrfE	NZ_APUW01000064.1	95.73	164	6	1	1	163	21113	20950	8e-69	263	Neisseria meningitidis NM3144 gnm3144.contig.63, whole genome shotgun sequence
NrfE	NZ_APTX01000067.1	96.34	164	5	1	1	163	20727	20564	2e-70	268	Neisseria meningitidis NM3147 gnm3147.contig.66, whole genome shotgun sequence
NrfE	NZ_APUX01000073.1	95.73	164	6	1	1	163	21020	20857	8e-69	263	Neisseria meningitidis NM3158 gnm3158.contig.72, whole genome shotgun sequence
NrfE	NZ_APUY01000068.1	95.73	164	6	1	1	163	24012	23849	8e-69	263	Neisseria meningitidis NM3164 gnm3164.contig.67, whole genome shotgun sequence
NrfE	NZ_AVNU01000076.1	96.34	164	5	1	1	163	71875	71712	2e-70	268	Neisseria meningitidis NM3173 gnm3173.contig.78, whole genome shotgun sequence
NrfE	NZ_APTH01000070.1	96.34	164	5	1	1	163	25634	25471	2e-70	268	Neisseria meningitidis NM32 gnm32.contig.69, whole genome shotgun sequence
NrfE	NZ_APUU01000073.1	95.73	164	6	1	1	163	8353	8190	8e-69	263	Neisseria meningitidis NM3222 gnm3222.contig.72, whole genome shotgun sequence
NrfE	NZ_APVD01000066.1	95.73	164	6	1	1	163	23156	22993	8e-69	263	Neisseria meningitidis NM3223 gnm3223.contig.65, whole genome shotgun sequence
NrfE	NZ_AVNV01000083.1	95.73	164	6	1	1	163	48929	48766	8e-69	263	Neisseria meningitidis NM3230 gnm3230.contig.82, whole genome shotgun sequence
NrfE	NZ_APTI01000067.1	96.34	164	5	1	1	163	8598	8435	2e-70	268	Neisseria meningitidis NM35 gnm35.contig.66, whole genome shotgun sequence
NrfE	NZ_APTJ01000065.1	96.34	164	5	1	1	163	21127	20964	2e-70	268	Neisseria meningitidis NM36 gnm36.contig.64, whole genome shotgun sequence
NrfE	NZ_ANSD01000013.1	95.73	164	6	1	1	163	361043	360880	8e-69	263	Neisseria meningitidis NM3642 NM3642.contig.12, whole genome shotgun sequence
NrfE	NZ_ANSC01000006.1	95.73	164	6	1	1	163	376341	376178	8e-69	263	Neisseria meningitidis NM3652 NM3652.contig.5, whole genome shotgun sequence
NrfE	NZ_ANRK01000016.1	96.34	164	5	1	1	163	360238	360075	2e-70	268	Neisseria meningitidis NM418 NM418.contig.15, whole genome shotgun sequence
NrfE	NZ_ANQY01000017.1	96.34	164	5	1	1	163	362688	362525	2e-70	268	Neisseria meningitidis NM422 NM422.contig.16, whole genome shotgun sequence
NrfE	NZ_APTK01000075.1	96.34	164	5	1	1	163	29625	29462	2e-70	268	Neisseria meningitidis NM43 gnm43.contig.74, whole genome shotgun sequence
NrfE	NZ_APTV01000094.1	96.34	164	5	1	1	163	56607	56444	2e-70	268	Neisseria meningitidis NM477 gnm477.contig.93, whole genome shotgun sequence
NrfE	NZ_APVA01000064.1	95.73	164	6	1	1	163	21062	20899	8e-69	263	Neisseria meningitidis NM51 gnm51.contig.63, whole genome shotgun sequence
NrfE	NZ_AVNT01000076.1	95.73	164	6	1	1	163	1801	1638	8e-69	263	Neisseria meningitidis NM518 gnm518.contig.76, whole genome shotgun sequence
NrfE	NZ_ALXT01000014.1	96.34	164	5	1	1	163	307589	307426	2e-70	268	Neisseria meningitidis NM576 NM576.contig.13, whole genome shotgun sequence
NrfE	NZ_ANRL01000012.1	96.34	164	5	1	1	163	331821	331658	2e-70	268	Neisseria meningitidis NM586 NM586.contig.11, whole genome shotgun sequence
NrfE	NZ_APTC01000080.1	95.73	164	6	1	1	163	17346	17183	8e-69	263	Neisseria meningitidis NM604 gnm604.contig.79, whole genome shotgun sequence
NrfE	NZ_APTD01000074.1	95.73	164	6	1	1	163	36706	36543	8e-69	263	Neisseria meningitidis NM606 gnm606.contig.73, whole genome shotgun sequence
NrfE	NZ_APTE01000077.1	95.73	164	6	1	1	163	20792	20629	8e-69	263	Neisseria meningitidis NM607 gnm607.contig.76, whole genome shotgun sequence
NrfE	NZ_AGBR01000110.1	95.73	164	6	1	1	163	20507	20344	8e-69	263	Neisseria meningitidis Nm6756 contig00120, whole genome shotgun sequence
NrfE	NZ_AGBQ01000037.1	96.34	164	5	1	1	163	1754	1591	2e-70	268	Neisseria meningitidis Nm6938 contig00038, whole genome shotgun sequence
NrfE	NZ_ANRM01000010.1	96.34	164	5	1	1	163	321574	321411	2e-70	268	Neisseria meningitidis NM762 NM762.contig.9, whole genome shotgun sequence
NrfE	NZ_APVB01000069.1	95.73	164	6	1	1	163	20665	20502	8e-69	263	Neisseria meningitidis NM80 gnm80.contig.68, whole genome shotgun sequence
NrfE	NZ_AGBN01000002.1	96.34	164	5	1	1	163	18059	18222	2e-70	268	Neisseria meningitidis Nm8187 contig00002, whole genome shotgun sequence
NrfE	NZ_APTL01000074.1	96.34	164	5	1	1	163	48923	48760	2e-70	268	Neisseria meningitidis NM82 gnm82.contig.73, whole genome shotgun sequence
NrfE	NZ_AGBS01000048.1	95.73	164	6	1	1	163	49004	48841	8e-69	263	Neisseria meningitidis Nm8663 contig00048, whole genome shotgun sequence
NrfE	NZ_APUS01000076.1	95.73	164	6	1	1	163	8457	8294	8e-69	263	Neisseria meningitidis NM90 gnm90.contig.75, whole genome shotgun sequence
NrfE	NZ_APTM01000073.1	96.34	164	5	1	1	163	15824	15661	2e-70	268	Neisseria meningitidis NM94 gnm94.contig.72, whole genome shotgun sequence
NrfE	NZ_ARYG01000008.1	96.34	164	5	1	1	163	41673	41836	2e-70	268	Neisseria meningitidis Nm9418 J13701000008, whole genome shotgun sequence
NrfE	NZ_APTN01000072.1	96.34	164	5	1	1	163	20559	20396	2e-70	268	Neisseria meningitidis NM95 gnm95.contig.71, whole genome shotgun sequence
NrfE	NZ_AEPJ01000025.1	95.73	164	6	1	1	163	8553	8390	8e-69	263	Neisseria meningitidis NS44 contig00025, whole genome shotgun sequence
NrfE	NC_017518.1	95.73	164	6	1	1	163	1420561	1420398	8e-69	263	Neisseria meningitidis NZ-05/33, complete genome
NrfE	NZ_AEQE01000047.1	95.73	164	6	1	1	163	10717	10880	8e-69	263	Neisseria meningitidis OX99.30304 gnmox.contig.46, whole genome shotgun sequence
NrfE	NC_003116.1	96.34	164	5	1	1	163	1489292	1489129	2e-70	268	Neisseria meningitidis serogroup A strain Z2491 complete genome
NrfE	NC_008767.1	96.34	164	5	1	1	163	1292928	1292765	2e-70	268	Neisseria meningitidis serogroup C FAM18 complete genome
NrfE	NZ_CP007524.1	95.73	164	6	1	1	163	1503172	1503009	8e-69	263	Neisseria meningitidis strain 510612, complete genome
NrfE	NZ_LWLL01000029.1	96.34	164	5	1	1	163	18280	18443	2e-70	268	Neisseria meningitidis strain 85Mo NODE_29_length_26679_cov_31.1189_ID_57, whole genome shotgun sequence
NrfE	NZ_LWLO01000031.1	96.34	164	5	1	1	163	18284	18447	2e-70	268	Neisseria meningitidis strain 87Mo NODE_31_length_20150_cov_38.7127_ID_61, whole genome shotgun sequence
NrfE	NZ_CP007667.1	96.34	164	5	1	1	163	1726497	1726334	2e-70	268	Neisseria meningitidis strain B6116/77, complete genome
NrfE	NZ_CP012392.1	95.73	164	6	1	1	163	913041	913204	8e-69	263	Neisseria meningitidis strain DE10444, complete genome
NrfE	NZ_CP012393.1	96.34	164	5	1	1	163	1287482	1287319	2e-70	268	Neisseria meningitidis strain DE8555, complete genome
NrfE	NZ_CP012391.1	95.73	164	6	1	1	163	1478343	1478506	8e-69	263	Neisseria meningitidis strain DE8669, complete genome
NrfE	NZ_CP016684.1	96.34	164	5	1	1	163	2116527	2116364	2e-70	268	Neisseria meningitidis strain L91543, complete genome
NrfE	NZ_CP016650.1	96.34	164	5	1	1	163	81026	81189	2e-70	268	Neisseria meningitidis strain M07149, complete genome
NrfE	NZ_CP016675.1	96.34	164	5	1	1	163	726197	726034	2e-70	268	Neisseria meningitidis strain M07161, complete genome
NrfE	NZ_CP016644.1	96.34	164	5	1	1	163	1202751	1202588	2e-70	268	Neisseria meningitidis strain M07162, complete genome
NrfE	NZ_CP016880.1	96.34	164	5	1	1	163	203760	203597	2e-70	268	Neisseria meningitidis strain M07165 whole genome shotgun sequence
NrfE	NZ_CP016881.1	96.34	164	5	1	1	163	161066	161229	2e-70	268	Neisseria meningitidis strain M07999 whole genome shotgun sequence
NrfE	NZ_CP016681.1	96.34	164	5	1	1	163	1627100	1626937	2e-70	268	Neisseria meningitidis strain M08000, complete genome
NrfE	NZ_CP016652.1	96.34	164	5	1	1	163	577027	577190	2e-70	268	Neisseria meningitidis strain M08001, complete genome
NrfE	NZ_CP016665.1	96.34	164	5	1	1	163	2009942	2009779	2e-70	268	Neisseria meningitidis strain M09261, complete genome
NrfE	NZ_CP016648.1	96.34	164	5	1	1	163	1609034	1609197	2e-70	268	Neisseria meningitidis strain M09293, complete genome
NrfE	NZ_CP009422.1	96.34	164	5	1	1	163	2174495	2174332	2e-70	268	Neisseria meningitidis strain M10208, complete genome
NrfE	NZ_CP016645.1	96.34	164	5	1	1	163	1107778	1107941	2e-70	268	Neisseria meningitidis strain M12752, complete genome
NrfE	NZ_JRFH01000047.1	96.34	164	5	1	1	163	1827	1664	2e-70	268	Neisseria meningitidis strain M1412 M1412-60X_c47, whole genome shotgun sequence
NrfE	NZ_JRFG01000003.1	96.34	164	5	1	1	163	318009	318172	2e-70	268	Neisseria meningitidis strain M20599 M20599_contig_3, whole genome shotgun sequence
NrfE	NZ_CP016674.1	96.34	164	5	1	1	163	1303439	1303276	2e-70	268	Neisseria meningitidis strain M22160, complete genome
NrfE	NZ_CP016649.1	96.34	164	5	1	1	163	387308	387145	2e-70	268	Neisseria meningitidis strain M22189, complete genome
NrfE	NZ_CP016683.1	96.34	164	5	1	1	163	1962219	1962382	2e-70	268	Neisseria meningitidis strain M22191, complete genome
NrfE	NZ_CP016627.1	96.34	164	5	1	1	163	1613334	1613497	2e-70	268	Neisseria meningitidis strain M22718, complete genome
NrfE	NZ_CP016663.1	96.34	164	5	1	1	163	2073580	2073743	2e-70	268	Neisseria meningitidis strain M22722, complete genome
NrfE	NZ_CP016679.1	96.34	164	5	1	1	163	667162	667325	2e-70	268	Neisseria meningitidis strain M22740, complete genome
NrfE	NZ_CP016657.1	96.34	164	5	1	1	163	102877	103040	2e-70	268	Neisseria meningitidis strain M22745, complete genome
NrfE	NZ_CP016882.1	96.34	164	5	1	1	163	1754991	1755154	2e-70	268	Neisseria meningitidis strain M22747 whole genome shotgun sequence
NrfE	NZ_CP016653.1	96.34	164	5	1	1	163	659944	659781	2e-70	268	Neisseria meningitidis strain M22748, complete genome
NrfE	NZ_CP016669.1	96.34	164	5	1	1	163	1263027	1262864	2e-70	268	Neisseria meningitidis strain M22759, complete genome
NrfE	NZ_CP016656.1	96.34	164	5	1	1	163	1907458	1907621	2e-70	268	Neisseria meningitidis strain M22769, complete genome
NrfE	NZ_CP016655.1	96.34	164	5	1	1	163	577287	577450	2e-70	268	Neisseria meningitidis strain M22772, complete genome
NrfE	NZ_CP016671.1	96.34	164	5	1	1	163	897343	897180	2e-70	268	Neisseria meningitidis strain M22783, complete genome
NrfE	NZ_CP016884.1	96.34	164	5	1	1	163	1173184	1173347	2e-70	268	Neisseria meningitidis strain M22797 whole genome shotgun sequence
NrfE	NZ_CP016659.1	96.34	164	5	1	1	163	1069279	1069116	2e-70	268	Neisseria meningitidis strain M22801, complete genome
NrfE	NZ_CP016660.1	96.34	164	5	1	1	163	434348	434511	2e-70	268	Neisseria meningitidis strain M22804, complete genome
NrfE	NZ_CP016647.1	96.34	164	5	1	1	163	835086	834923	2e-70	268	Neisseria meningitidis strain M22809, complete genome
NrfE	NZ_CP016654.1	96.34	164	5	1	1	163	1450269	1450106	2e-70	268	Neisseria meningitidis strain M22811, complete genome
NrfE	NZ_CP016646.1	96.34	164	5	1	1	163	1851844	1851681	2e-70	268	Neisseria meningitidis strain M22819, complete genome
NrfE	NZ_CP016680.1	96.34	164	5	1	1	163	333412	333575	2e-70	268	Neisseria meningitidis strain M22822, complete genome
NrfE	NZ_CP016672.1	96.34	164	5	1	1	163	1208375	1208538	2e-70	268	Neisseria meningitidis strain M22828, complete genome
NrfE	NZ_CP016662.1	96.34	164	5	1	1	163	1748183	1748346	2e-70	268	Neisseria meningitidis strain M23413, complete genome
NrfE	NZ_CP016682.1	96.34	164	5	1	1	163	1311890	1312053	2e-70	268	Neisseria meningitidis strain M24705, complete genome
NrfE	NZ_CP016658.1	96.34	164	5	1	1	163	1910864	1911027	2e-70	268	Neisseria meningitidis strain M24730, complete genome
NrfE	NZ_CP016664.1	96.34	164	5	1	1	163	77101	76938	2e-70	268	Neisseria meningitidis strain M25070, complete genome
NrfE	NZ_CP016885.1	96.34	164	5	1	1	163	206971	206808	2e-70	268	Neisseria meningitidis strain M25073 whole genome shotgun sequence
NrfE	NZ_CP016886.1	96.34	164	5	1	1	163	206311	206148	2e-70	268	Neisseria meningitidis strain M25074 whole genome shotgun sequence
NrfE	NZ_CP016670.1	96.34	164	5	1	1	163	1214839	1215002	2e-70	268	Neisseria meningitidis strain M25087, complete genome
NrfE	NZ_CP016678.1	96.34	164	5	1	1	163	1403162	1402999	2e-70	268	Neisseria meningitidis strain M25419, complete genome
NrfE	NZ_CP016661.1	96.34	164	5	1	1	163	1314333	1314496	2e-70	268	Neisseria meningitidis strain M25438, complete genome
NrfE	NZ_CP016677.1	96.34	164	5	1	1	163	1365369	1365206	2e-70	268	Neisseria meningitidis strain M25456, complete genome
NrfE	NZ_CP016673.1	96.34	164	5	1	1	163	1975632	1975469	2e-70	268	Neisseria meningitidis strain M25459, complete genome
NrfE	NZ_CP016666.1	96.34	164	5	1	1	163	1064182	1064345	2e-70	268	Neisseria meningitidis strain M25462, complete genome
NrfE	NZ_CP016668.1	96.34	164	5	1	1	163	841747	841584	2e-70	268	Neisseria meningitidis strain M25472, complete genome
NrfE	NZ_CP016651.1	96.34	164	5	1	1	163	1043396	1043559	2e-70	268	Neisseria meningitidis strain M25474, complete genome
NrfE	NZ_CP016676.1	96.34	164	5	1	1	163	137427	137590	2e-70	268	Neisseria meningitidis strain M25476, complete genome
NrfE	NZ_CP016667.1	96.34	164	5	1	1	163	1614904	1615067	2e-70	268	Neisseria meningitidis strain M27559, complete genome
NrfE	NZ_JREU01000002.1	96.34	164	5	1	1	163	196623	196460	2e-70	268	Neisseria meningitidis strain NM3681 NM3681_contig_2, whole genome shotgun sequence
NrfE	NZ_CP009420.1	96.34	164	5	1	1	163	1382453	1382290	2e-70	268	Neisseria meningitidis strain NM3682, complete genome
NrfE	NZ_CP009421.1	96.34	164	5	1	1	163	1252690	1252527	2e-70	268	Neisseria meningitidis strain NM3683, complete genome
NrfE	NZ_CP009418.1	96.34	164	5	1	1	163	1998914	1999077	2e-70	268	Neisseria meningitidis strain NM3686, complete genome
NrfE	NZ_JRET01000004.1	96.34	164	5	1	1	163	1298128	1297965	2e-70	268	Neisseria meningitidis strain NM3687 NM3687_contig_5, whole genome shotgun sequence
NrfE	NZ_MDSH01000131.1	96.34	164	5	1	1	163	18914	19077	2e-70	268	Neisseria meningitidis strain VB13856 NODE_2_length_131511_cov_52.8592_ID_3, whole genome shotgun sequence
NrfE	NZ_MDSI01000129.1	96.34	164	5	1	1	163	18909	19072	2e-70	268	Neisseria meningitidis strain VB15548 NODE_2_length_131379_cov_46.1314_ID_3, whole genome shotgun sequence
NrfE	NZ_CP012394.1	96.34	164	5	1	1	163	1285225	1285062	2e-70	268	Neisseria meningitidis strain WUE2121, complete genome
NrfE	NC_017512.1	95.73	164	6	1	1	163	1265258	1265095	8e-69	263	Neisseria meningitidis WUE 2594 complete genome
NrfE	NZ_ADBE01000035.1	96.95	164	4	1	1	163	27332	27495	4e-72	274	Neisseria polysaccharea ATCC 43768 N_polysaccharea-1.0.1_Cont35.1, whole genome shotgun sequence
NrfE	NZ_AEPH01000288.1	95.73	164	5	1	2	163	1780	1617	8e-69	263	Neisseria polysaccharea NS342 contig00288, whole genome shotgun sequence

[truncated: 6 more sheets: NrfF, NrfG, NrfH, NrfI, 451_Neissericeae_genomes, 345_Neisseria_sp_genomes]
