# Supplementary material for: Iron-regulated small RNA expression as Neisseria gonorrhoeae FA 1090 transitions into stationary phase growth
Source: BMC Genomics. 2017 Apr 21;18:317. doi: 10.1186/s12864-017-3684-8 (PMC5399841; doi:10.1186/s12864-017-3684-8)
Supplement: Supplementary file 10 — Look back table for FA 1090 genome annotation generated by CD-Hit. This annotation conversion table allows query of old locus tags to locate new locus tags. (XLSX 287 kb) [file 12864_2017_3684_MOESM10_ESM.xlsx]

## Sheet: FA 1090 look-back table
Additional_file_10_Table_S5_FA_1090_look_back_table_CD_Hit2							If an old locus tag is not present: that protein was deleted from the new annotation
Locus Tag ID	Annotation	Amino Acid Length/Accession Number	Protein Description	Protein.ID	Location	Percent.Identity
NGO_0001	New_annotation_FA1090	518aa, >lcl|AE004969.1 prot AAW88774.1 1	chromosomal replication initiation protein	AAW88774.1	159..1715	1
NGO0001	Old_annotation_FA1090	518aa, >lcl|NC 002946.2 cdsid YP 207186.1	chromosomal replication initiation protein	YP_207186.1	159..1715	1
NGO_0002	New_annotation_FA1090	367aa, >lcl|AE004969.1 prot AAW88775.1 2	DNA polymerase III subunit beta	AAW88775.1	1795..2898	1
NGO0002	Old_annotation_FA1090	367aa, >lcl|NC 002946.2 cdsid YP 207187.1	DNA polymerase III subunit beta	YP_207187.1	1795..2898	1
NGO_0003	New_annotation_FA1090	685aa, >lcl|AE004969.1 prot AAW88776.1 3	polyphosphate kinase	AAW88776.1	complement(3047..5104)	1
NGO0003	Old_annotation_FA1090	685aa, >lcl|NC 002946.2 cdsid YP 207188.1	polyphosphate kinase	YP_207188.1	complement(3047..5104)	1
NGO_0004	New_annotation_FA1090	147aa, >lcl|AE004969.1 prot AAW88777.1 4	hypothetical protein	AAW88777.1	complement(5273..5716)	1
NGO0004	Old_annotation_FA1090	147aa, >lcl|NC 002946.2 cdsid YP 207189.1	hypothetical protein	YP_207189.1	complement(5273..5716)	1
NGO0006	Old_annotation_FA1090	878 aa, >lcl |NC_002946.2_cdsid_YP_207190.1	putative leucyl-tRNA synthetase	YP_207190.1	6500..9136	<100%
NGO_0006	New_annotation_FA1090	876aa, >lcl|AE004969.1 prot AAW88778.2 5	leucine--tRNA ligase	AAW88778.2	6506..9136	1
NGO_0007	New_annotation_FA1090	309aa, >lcl|AE004969.1 prot AAW88779.1 6	restriction endonuclease	AAW88779.1	9365..10294	1
NGO0007	Old_annotation_FA1090	309aa, >lcl|NC 002946.2 cdsid YP 207191.1	type II restriction endonuclease	YP_207191.1	9365..10294	1
NGO_0010	New_annotation_FA1090	66aa, >lcl|AE004969.1 prot AAW88782.1 7	hypothetical protein	AAW88782.1	complement(12107..12307)	1
NGO0010	Old_annotation_FA1090	66aa, >lcl|NC 002946.2 cdsid YP 207194.1	hypothetical protein	YP_207194.1	complement(12107..12307)	1
NGO_0011	New_annotation_FA1090	103aa, >lcl|AE004969.1 prot AAW88783.1 8	DNA-binding protein	AAW88783.1	complement(12417..12728)	1
NGO0011	Old_annotation_FA1090	103aa, >lcl|NC 002946.2 cdsid YP 207195.1	hypothetical protein	YP_207195.1	complement(12417..12728)	1
NGO_0015	New_annotation_FA1090	94aa, >lcl|AE004969.1 prot AAW88784.1 9	hypothetical protein	AAW88784.1	13341..13625	1
NGO0015	Old_annotation_FA1090	94aa, >lcl|NC 002946.2 cdsid YP 207196.1	hypothetical protein	YP_207196.1	13341..13625	1
NGO_0016	New_annotation_FA1090	116aa, >lcl|AE004969.1 prot AAW88785.1 10	preprotein translocase subunit SecG	AAW88785.1	complement(14081..14431)	1
NGO0016	Old_annotation_FA1090	116aa, >lcl|NC 002946.2 cdsid YP 207197.1	preprotein translocase subunit SecG	YP_207197.1	complement(14081..14431)	1
NGO_0017	New_annotation_FA1090	257aa, >lcl|AE004969.1 prot AAW88786.1 11	triosephosphate isomerase	AAW88786.1	complement(14438..15211)	1
NGO0017	Old_annotation_FA1090	257aa, >lcl|NC 002946.2 cdsid YP 207198.1	triosephosphate isomerase	YP_207198.1	complement(14438..15211)	1
NGO_0018	New_annotation_FA1090	175aa, >lcl|AE004969.1 prot AAW88787.1 12	diguanylate cyclase	AAW88787.1	15370..15897	1
NGO0018	Old_annotation_FA1090	175aa, >lcl|NC 002946.2 cdsid YP 207199.1	hypothetical protein	YP_207199.1	15370..15897	1
NGO_0019	New_annotation_FA1090	218aa, >lcl|AE004969.1 prot AAW88788.1 13	protein-L-isoaspartate O-methyltransferase	AAW88788.1	16000..16656	1
NGO0019	Old_annotation_FA1090	218aa, >lcl|NC 002946.2 cdsid YP 207200.1	protein-L-isoaspartate O-methyltransferase	YP_207200.1	16000..16656	1
NGO_0020	New_annotation_FA1090	107aa, >lcl|AE004969.1 prot AAW88789.1 14	sulfurtransferase	AAW88789.1	16737..17060	1
NGO0020	Old_annotation_FA1090	107aa, >lcl|NC 002946.2 cdsid YP 207201.1	hypothetical protein	YP_207201.1	16737..17060	1
NGO_0021	New_annotation_FA1090	725aa, >lcl|AE004969.1 prot AAW88790.1 15	TonB-dependent receptor	AAW88790.1	complement(17323..19500)	1
NGO0021	Old_annotation_FA1090	725aa, >lcl|NC 002946.2 cdsid YP 207202.1	TonB-dependent receptor protein	YP_207202.1	complement(17323..19500)	1
NGO_0022	New_annotation_FA1090	107aa, >lcl|AE004969.1 prot AAW88791.1 16	cupin	AAW88791.1	complement(19763..20086)	1
NGO0022	Old_annotation_FA1090	107aa, >lcl|NC 002946.2 cdsid YP 207203.1	hypothetical protein	YP_207203.1	complement(19763..20086)	1
NGO_0023	New_annotation_FA1090	323aa, >lcl|AE004969.1 prot AAW88792.1 17	iron ABC transporter substrate-binding protein	AAW88792.1	complement(20119..21090)	1
NGO0023	Old_annotation_FA1090	323aa, >lcl|NC 002946.2 cdsid YP 207204.1	ABC transporter substrate-binding protein	YP_207204.1	complement(20119..21090)	1
NGO_0025	New_annotation_FA1090	318aa, >lcl|AE004969.1 prot AAW88794.1 18	AraC family transcriptional regulator	AAW88794.1	21326..22282	1
NGO0025	Old_annotation_FA1090	318aa, >lcl|NC 002946.2 cdsid YP 207206.1	AraC family transcriptional regulator	YP_207206.1	21326..22282	1
NGO_0026	New_annotation_FA1090	671aa, >lcl|AE004969.1 prot AAW88795.1 19	prolyl endopeptidase	AAW88795.1	complement(22395..24410)	1
NGO0026	Old_annotation_FA1090	671aa, >lcl|NC 002946.2 cdsid YP 207207.1	prolyl endopeptidase	YP_207207.1	complement(22395..24410)	1
NGO_0027	New_annotation_FA1090	436aa, >lcl|AE004969.1 prot AAW88796.1 20	N-acetylglutamate synthase	AAW88796.1	complement(24506..25816)	1
NGO0027	Old_annotation_FA1090	436aa, >lcl|NC 002946.2 cdsid YP 207208.1	N-acetylglutamate synthase	YP_207208.1	complement(24506..25816)	1
NGO_0028	New_annotation_FA1090	142aa, >lcl|AE004969.1 prot AAW88797.1 21	MJ0042 family finger-like domain protein	AAW88797.1	complement(25813..26241)	1
NGO0028	Old_annotation_FA1090	142aa, >lcl|NC 002946.2 cdsid YP 207209.1	hypothetical protein	YP_207209.1	complement(25813..26241)	1
NGO_0029	New_annotation_FA1090	213aa, >lcl|AE004969.1 prot AAW88798.1 22	orotate phosphoribosyltransferase	AAW88798.1	complement(26309..26950)	1
NGO0029	Old_annotation_FA1090	213aa, >lcl|NC 002946.2 cdsid YP 207210.1	orotate phosphoribosyltransferase	YP_207210.1	complement(26309..26950)	1
NGO_0030	New_annotation_FA1090	245aa, >lcl|AE004969.1 prot AAW88799.1 23	DNA polymerase	AAW88799.1	complement(27012..27749)	1
NGO0030	Old_annotation_FA1090	245aa, >lcl|NC 002946.2 cdsid YP 207211.1	hypothetical protein	YP_207211.1	complement(27012..27749)	1
NGO_0031	New_annotation_FA1090	146aa, >lcl|AE004969.1 prot AAW88800.1 24	acetyltransferase	AAW88800.1	complement(27743..28183)	1
NGO0031	Old_annotation_FA1090	146aa, >lcl|NC 002946.2 cdsid YP 207212.1	acetyltransferase	YP_207212.1	complement(27743..28183)	1
NGO_0032	New_annotation_FA1090	225aa, >lcl|AE004969.1 prot AAW88801.1 25	glycoprotease	AAW88801.1	complement(28180..28857)	1
NGO0032	Old_annotation_FA1090	225aa, >lcl|NC 002946.2 cdsid YP 207213.1	hypothetical protein	YP_207213.1	complement(28180..28857)	1
NGO_0033	New_annotation_FA1090	279aa, >lcl|AE004969.1 prot AAW88802.2 26	factor H binding protein	AAW88802.2	complement(28996..29835)	1
NGO0033	Old_annotation_FA1090	285 aa, >lcl |NC_002946.2_cdsid_YP_207214.1	conserved hypothetical protein	YP_207214.1	complement(28996..29853)	<100%
NGO_0034	New_annotation_FA1090	354aa, >lcl|AE004969.1 prot AAW88803.1 27	fructose-1,6-bisphosphate aldolase	AAW88803.1	complement(29992..31056)	1
NGO0034	Old_annotation_FA1090	354aa, >lcl|NC 002946.2 cdsid YP 207215.1	fructose-1,6-bisphosphate aldolase	YP_207215.1	complement(29992..31056)	1
NGO_0035	New_annotation_FA1090	305aa, >lcl|AE004969.1 prot AAW88804.1 28	recombinase XerC	AAW88804.1	31250..32167	1
NGO0035	Old_annotation_FA1090	305aa, >lcl|NC 002946.2 cdsid YP 207216.1	site-specific recombinase	YP_207216.1	31250..32167	1
NGO_0036	New_annotation_FA1090	637aa, >lcl|AE004969.1 prot AAW88805.1 29	1-deoxy-D-xylulose-5-phosphate synthase	AAW88805.1	32252..34165	1
NGO0036	Old_annotation_FA1090	637aa, >lcl|NC 002946.2 cdsid YP 207217.1	1-deoxy-D-xylulose-5-phosphate synthase	YP_207217.1	32252..34165	1
NGO_00175	New_annotation_FA1090	59aa, >lcl|AE004969.1 prot AKO63581.1 30	hypothetical protein	AKO63581.1	complement(34186..34365)	Present only in new annotation
NGO_0037	New_annotation_FA1090	442aa, >lcl|AE004969.1 prot AAW88806.1 31	(dimethylallyl)adenosine tRNA methylthiotransferase	AAW88806.1	complement(34412..35740)	1
NGO0037	Old_annotation_FA1090	442aa, >lcl|NC 002946.2 cdsid YP 207218.1	(dimethylallyl)adenosine tRNA methylthiotransferase	YP_207218.1	complement(34412..35740)	1
NGO_0039	New_annotation_FA1090	127aa, >lcl|AE004969.1 prot AAW88807.2 32	glucosamine-fructose-6-phosphate aminotransferase	AAW88807.2	36077..36460	1
NGO0039	Old_annotation_FA1090	117 aa, >lcl |NC_002946.2_cdsid_YP_207219.1	conserved hypothetical protein	YP_207219.1	36107..36460	<100%
NGO_0040	New_annotation_FA1090	426aa, >lcl|AE004969.1 prot AAW88808.1 33	glutamate-1-semialdehyde aminotransferase	AAW88808.1	36524..37804	1
NGO0040	Old_annotation_FA1090	426aa, >lcl|NC 002946.2 cdsid YP 207220.1	glutamate-1-semialdehyde aminotransferase	YP_207220.1	36524..37804	1
NGO_00195	New_annotation_FA1090	162aa, >lcl|AE004969.1 prot AKO63582.1 34	hypothetical protein	AKO63582.1	complement(38028..38516)	Present only in new annotation
NGO_00200	New_annotation_FA1090	122aa, >lcl|AE004969.1 prot AKO63583.1 35	transposase	AKO63583.1	complement(38525..38893)	Present only in new annotation
NGO_0042	New_annotation_FA1090	176aa, >lcl|AE004969.1 prot AAW88809.2 36	oligoribonuclease	AAW88809.2	complement(39110..39640)	1
NGO0042	Old_annotation_FA1090	187 aa, >lcl |NC_002946.2_cdsid_YP_207221.1	putative oligo ribonuclease	YP_207221.1	complement(39110..39673)	<100%
NGO_0043	New_annotation_FA1090	295aa, >lcl|AE004969.1 prot AAW88810.1 37	ribosomal protein L11 methyltransferase	AAW88810.1	complement(39691..40578)	1
NGO0043	Old_annotation_FA1090	295aa, >lcl|NC 002946.2 cdsid YP 207222.1	50S ribosomal protein L11 methyltransferase	YP_207222.1	complement(39691..40578)	1
NGO_0044	New_annotation_FA1090	453aa, >lcl|AE004969.1 prot AAW88811.1 38	acetyl-CoA carboxylase	AAW88811.1	complement(40682..42043)	1
NGO0044	Old_annotation_FA1090	453aa, >lcl|NC 002946.2 cdsid YP 207223.1	acetyl-CoA carboxylase, biotin carboxylase	YP_207223.1	complement(40682..42043)	1
NGO_0045	New_annotation_FA1090	153aa, >lcl|AE004969.1 prot AAW88812.1 39	acetyl-CoA carboxylase	AAW88812.1	complement(42157..42618)	1
NGO0045	Old_annotation_FA1090	153aa, >lcl|NC 002946.2 cdsid YP 207224.1	acetyl-CoA carboxylase biotin carboxyl carrier protein subunit	YP_207224.1	complement(42157..42618)	1
NGO_0046	New_annotation_FA1090	85aa, >lcl|AE004969.1 prot AAW88813.1 40	acetyl-CoA carboxylase, biotin carboxyl carrier protein	AAW88813.1	complement(42600..42857)	1
NGO0046	Old_annotation_FA1090	85aa, >lcl|NC 002946.2 cdsid YP 207225.1	hypothetical protein	YP_207225.1	complement(42600..42857)	1
NGO_0047	New_annotation_FA1090	346aa, >lcl|AE004969.1 prot AAW88814.1 41	S-adenosylmethionine tRNA ribosyltransferase	AAW88814.1	42974..44014	1
NGO0047	Old_annotation_FA1090	346aa, >lcl|NC 002946.2 cdsid YP 207226.1	S-adenosylmethionine--tRNA ribosyltransferase-isomerase	YP_207226.1	42974..44014	1
NGO_0048	New_annotation_FA1090	1071aa, >lcl|AE004969.1 prot AAW88815.1 42	carbamoyl phosphate synthase large subunit	AAW88815.1	complement(44215..47430)	1
NGO0048	Old_annotation_FA1090	1071aa, >lcl|NC 002946.2 cdsid YP 207227.1	carbamoyl phosphate synthase large subunit	YP_207227.1	complement(44215..47430)	1
NGO_0049	New_annotation_FA1090	177aa, >lcl|AE004969.1 prot AAW88816.1 43	hypothetical protein	AAW88816.1	complement(47441..47974)	1
NGO0049	Old_annotation_FA1090	177aa, >lcl|NC 002946.2 cdsid YP 207228.1	hypothetical protein	YP_207228.1	complement(47441..47974)	1
NGO_0050	New_annotation_FA1090	129aa, >lcl|AE004969.1 prot AAW88817.1 44	DNA (cytosine-5-)-methyltransferase	AAW88817.1	complement(49539..49928)	1
NGO0050	Old_annotation_FA1090	129aa, >lcl|NC 002946.2 cdsid YP 207229.1	hypothetical protein	YP_207229.1	complement(49539..49928)	1
NGO_0053	New_annotation_FA1090	377aa, >lcl|AE004969.1 prot AAW88818.1 45	carbamoyl-phosphate synthase	AAW88818.1	complement(50524..51657)	1
NGO0053	Old_annotation_FA1090	377aa, >lcl|NC 002946.2 cdsid YP 207230.1	carbamoyl phosphate synthase small subunit	YP_207230.1	complement(50524..51657)	1
NGO_00270	New_annotation_FA1090	37aa, >lcl|AE004969.1 prot AKO63584.1 46	polyprotein	AKO63584.1	52440..52553	Present only in new annotation
NGO_0055	New_annotation_FA1090	1004aa, >lcl|AE004969.1 prot AAW88820.2 47	pilus assembly protein	AAW88820.2	complement(52527..55541)	1
NGO0055	Old_annotation_FA1090	1047 aa, >lcl |NC_002946.2_cdsid_YP_207232.1	pilus-associated protein	YP_207232.1	complement(52527..55670)	<100%
NGO_00280	New_annotation_FA1090	110aa, >lcl|AE004969.1 prot AKO63585.1 48	hypothetical protein	AKO63585.1	55826..56158	Present only in new annotation
NGO_0056	New_annotation_FA1090	359aa, >lcl|AE004969.1 prot AAW88821.1 49	ATP-binding protein	AAW88821.1	complement(57122..58201)	1
NGO0056	Old_annotation_FA1090	359aa, >lcl|NC 002946.2 cdsid YP 207233.1	ATPase	YP_207233.1	complement(57122..58201)	1
NGO_0057	New_annotation_FA1090	169aa, >lcl|AE004969.1 prot AAW88822.1 50	thioredoxin	AAW88822.1	58575..59084	1
NGO0057	Old_annotation_FA1090	169aa, >lcl|NC 002946.2 cdsid YP 207234.1	thioredoxin	YP_207234.1	58575..59084	1
NGO_00300	New_annotation_FA1090	40aa, >lcl|AE004969.1 prot AKO63586.1 51	hypothetical protein	AKO63586.1	59299..59421	Present only in new annotation
NGO_0058	New_annotation_FA1090	146aa, >lcl|AE004969.1 prot AAW88823.2 52	homoprotocatechuate degradative operon repressor	AAW88823.2	59425..59865	1
NGO0058	Old_annotation_FA1090	125aa, >lcl|NC 002946.2 cdsid YP 207235.1	MarR family transcriptional regulator	YP_207235.1	59488..59865	1
NGO_0059	New_annotation_FA1090	166aa, >lcl|AE004969.1 prot AAW88824.1 53	MFS transporter	AAW88824.1	59981..60481	1
NGO0059	Old_annotation_FA1090	166aa, >lcl|NC 002946.2 cdsid YP 207236.1	flavoprotein oxidoreductase	YP_207236.1	59981..60481	1
NGO_0060	New_annotation_FA1090	231aa, >lcl|AE004969.1 prot AAW88825.1 54	mannose-1-phosphate guanylyltransferase	AAW88825.1	60497..61192	1
NGO0060	Old_annotation_FA1090	231aa, >lcl|NC 002946.2 cdsid YP 207237.1	sugar-phosphate transferase	YP_207237.1	60497..61192	1
NGO_0062	New_annotation_FA1090	558aa, >lcl|AE004969.1 prot AAW88826.1 55	formate--tetrahydrofolate ligase	AAW88826.1	61831..63507	1
NGO0062	Old_annotation_FA1090	558aa, >lcl|NC 002946.2 cdsid YP 207238.1	formate--tetrahydrofolate ligase	YP_207238.1	61831..63507	1
NGO_0063	New_annotation_FA1090	363aa, >lcl|AE004969.1 prot AAW88827.1 56	GTP-binding protein	AAW88827.1	63621..64712	1
NGO0063	Old_annotation_FA1090	363aa, >lcl|NC 002946.2 cdsid YP 207239.1	GTP-dependent nucleic acid-binding protein EngD	YP_207239.1	63621..64712	1
NGO_0064	New_annotation_FA1090	79aa, >lcl|AE004969.1 prot AAW88828.1 57	hypothetical protein	AAW88828.1	64750..64989	1
NGO0064	Old_annotation_FA1090	79aa, >lcl|NC 002946.2 cdsid YP 207240.1	hypothetical protein	YP_207240.1	64750..64989	1
NGO_0065	New_annotation_FA1090	624aa, >lcl|AE004969.1 prot AAW88829.1 58	acetyltransferase	AAW88829.1	64986..66860	1
NGO0065	Old_annotation_FA1090	624aa, >lcl|NC 002946.2 cdsid YP 207241.1	lipo-oligosaccharide acyltransferase	YP_207241.1	64986..66860	1
NGO_0066	New_annotation_FA1090	431aa, >lcl|AE004969.1 prot AAW88830.1 59	tyrosyl-tRNA synthetase	AAW88830.1	66922..68217	1
NGO0066	Old_annotation_FA1090	431aa, >lcl|NC 002946.2 cdsid YP 207242.1	tyrosyl-tRNA synthase	YP_207242.1	66922..68217	1
NGO_00350	New_annotation_FA1090	229aa, >lcl|AE004969.1 prot AKO63587.1 60	Opacity protein opA54	AKO63587.1	complement(69021..69710)	Present only in new annotation
NGO0068	Old_annotation_FA1090	319 aa, >lcl |NC_002946.2_cdsid_YP_207243.1	putative riboflavin kinase / FMN adenylyltransferase	YP_207243.1	70214..71173	<100%
NGO_0068	New_annotation_FA1090	306aa, >lcl|AE004969.1 prot AAW88831.2 61	riboflavin kinase	AAW88831.2	70253..71173	1
NGO_0069	New_annotation_FA1090	929aa, >lcl|AE004969.1 prot AAW88832.1 62	isoleucine--tRNA ligase	AAW88832.1	71315..74104	1
NGO0069	Old_annotation_FA1090	929aa, >lcl|NC 002946.2 cdsid YP 207244.1	isoleucyl-tRNA synthetase	YP_207244.1	71315..74104	1
NGO_0070	New_annotation_FA1090	227aa, >lcl|AE004969.1 prot AAW88833.2 63	Opacity protein opA54	AAW88833.2	complement(74783..75466)	1
NGO0070	Old_annotation_FA1090	265 aa, >lcl |NC_002946.2_cdsid_YP_207245.1	outer membrane opacity protein B	YP_207245.1	complement(74783..75580)	<100%
NGO_0071	New_annotation_FA1090	164aa, >lcl|AE004969.1 prot AAW88834.1 64	peptidase A8	AAW88834.1	76565..77059	1
NGO0071	Old_annotation_FA1090	164aa, >lcl|NC 002946.2 cdsid YP 207246.1	lipoprotein signal peptidase	YP_207246.1	76565..77059	1
NGO_0072	New_annotation_FA1090	322aa, >lcl|AE004969.1 prot AAW88835.1 65	4-hydroxy-3-methylbut-2-enyl diphosphate reductase	AAW88835.1	77089..78057	1
NGO0072	Old_annotation_FA1090	322aa, >lcl|NC 002946.2 cdsid YP 207247.1	4-hydroxy-3-methylbut-2-enyl diphosphate reductase	YP_207247.1	77089..78057	1
NGO_00385	New_annotation_FA1090	149aa, >lcl|AE004969.1 prot AKO63588.1 66	transposase	AKO63588.1	78158..78607	Present only in new annotation
NGO_0073	New_annotation_FA1090	219aa, >lcl|AE004969.1 prot AAW88836.1 67	phosphatase	AAW88836.1	complement(78813..79472)	1
NGO0073	Old_annotation_FA1090	219aa, >lcl|NC 002946.2 cdsid YP 207248.1	phosphatase	YP_207248.1	complement(78813..79472)	1
NGO_00395	New_annotation_FA1090	75aa, >lcl|AE004969.1 prot AKO63589.1 68	TonB-dependent receptor	AKO63589.1	79620..79847	Present only in new annotation
NGO_00400	New_annotation_FA1090	145aa, >lcl|AE004969.1 prot AKO63590.1 69	hypothetical protein	AKO63590.1	79899..80336	Present only in new annotation
NGO_0076	New_annotation_FA1090	106aa, >lcl|AE004969.1 prot AAW88837.1 70	hypothetical protein	AAW88837.1	80406..80726	1
NGO0076	Old_annotation_FA1090	106aa, >lcl|NC 002946.2 cdsid YP 207249.1	hypothetical protein	YP_207249.1	80406..80726	1
NGO_0077	New_annotation_FA1090	207aa, >lcl|AE004969.1 prot AAW88838.1 71	esterase	AAW88838.1	80714..81337	1
NGO0077	Old_annotation_FA1090	207aa, >lcl|NC 002946.2 cdsid YP 207250.1	hypothetical protein	YP_207250.1	80714..81337	1
NGO_0078	New_annotation_FA1090	1144aa, >lcl|AE004969.1 prot AAW88839.1 72	DNA polymerase III subunit alpha	AAW88839.1	complement(81989..85423)	1
NGO0078	Old_annotation_FA1090	1144aa, >lcl|NC 002946.2 cdsid YP 207251.1	DNA polymerase III subunit alpha	YP_207251.1	complement(81989..85423)	1
NGO_0079	New_annotation_FA1090	77aa, >lcl|AE004969.1 prot AAW88840.1 73	RNA-binding protein	AAW88840.1	85956..86189	1
NGO0079	Old_annotation_FA1090	77aa, >lcl|NC 002946.2 cdsid YP 207252.1	hypothetical protein	YP_207252.1	85956..86189	1
NGO_0080	New_annotation_FA1090	67aa, >lcl|AE004969.1 prot AAW88841.1 74	hypothetical protein	AAW88841.1	86167..86370	1
NGO0080	Old_annotation_FA1090	67aa, >lcl|NC 002946.2 cdsid YP 207253.1	hypothetical protein	YP_207253.1	86167..86370	1
NGO_00430	New_annotation_FA1090	84aa, >lcl|AE004969.1 prot AKO63591.1 75	hypothetical protein	AKO63591.1	complement(86412..86666)	Present only in new annotation
NGO_0081	New_annotation_FA1090	278aa, >lcl|AE004969.1 prot AAW88842.1 76	phosphoesterase	AAW88842.1	86665..87501	1
NGO0081	Old_annotation_FA1090	278aa, >lcl|NC 002946.2 cdsid YP 207254.1	hypothetical protein	YP_207254.1	86665..87501	1
NGO_0082	New_annotation_FA1090	430aa, >lcl|AE004969.1 prot AAW88843.1 77	valine--pyruvate aminotransferase	AAW88843.1	complement(87553..88845)	1
NGO0082	Old_annotation_FA1090	430aa, >lcl|NC 002946.2 cdsid YP 207255.1	valine--pyruvate transaminase	YP_207255.1	complement(87553..88845)	1
NGO_0083	New_annotation_FA1090	636aa, >lcl|AE004969.1 prot AAW88844.1 78	protein-PII uridylyltransferase	AAW88844.1	complement(88901..90811)	1
NGO0083	Old_annotation_FA1090	636aa, >lcl|NC 002946.2 cdsid YP 207256.1	pilin glycosylation protein	YP_207256.1	complement(88901..90811)	1
NGO_0084	New_annotation_FA1090	401aa, >lcl|AE004969.1 prot AAW88845.2 79	aminotransferase	AAW88845.2	complement(90859..92064)	1
NGO0084	Old_annotation_FA1090	391aa, >lcl|NC 002946.2 cdsid YP 207257.1	pilin glycosylation protein	YP_207257.1	complement(90859..92034)	1
NGO_0085	New_annotation_FA1090	413aa, >lcl|AE004969.1 prot AAW88846.1 80	UDP-N-acetylgalactosaminyltransferase	AAW88846.1	complement(92165..93406)	1
NGO0085	Old_annotation_FA1090	413aa, >lcl|NC 002946.2 cdsid YP 207258.1	PglB protein	YP_207258.1	complement(92165..93406)	1
NGO_0086	New_annotation_FA1090	388aa, >lcl|AE004969.1 prot AAW88847.1 81	glycosyl transferase family 1	AAW88847.1	complement(93399..94565)	1
NGO0086	Old_annotation_FA1090	388aa, >lcl|NC 002946.2 cdsid YP 207259.1	hypothetical protein	YP_207259.1	complement(93399..94565)	1
NGO_0087	New_annotation_FA1090	354aa, >lcl|AE004969.1 prot AAW88848.1 82	glycosyl transferase family 1	AAW88848.1	complement(94579..95643)	1
NGO0087	Old_annotation_FA1090	354aa, >lcl|NC 002946.2 cdsid YP 207260.1	hypothetical protein	YP_207260.1	complement(94579..95643)	1
NGO_0088	New_annotation_FA1090	473aa, >lcl|AE004969.1 prot AAW88849.1 83	polysaccharide biosynthesis family protein	AAW88849.1	complement(95640..97061)	1
NGO0088	Old_annotation_FA1090	473aa, >lcl|NC 002946.2 cdsid YP 207261.1	hypothetical protein	YP_207261.1	complement(95640..97061)	1
NGO_0089	New_annotation_FA1090	369aa, >lcl|AE004969.1 prot AAW88850.1 84	DeoR faimly transcriptional regulator	AAW88850.1	complement(97256..98365)	1
NGO0089	Old_annotation_FA1090	369aa, >lcl|NC 002946.2 cdsid YP 207262.1	diaminohydroxyphosphoribosylaminopyrimidine deaminase	YP_207262.1	complement(97256..98365)	1
NGO_0090	New_annotation_FA1090	150aa, >lcl|AE004969.1 prot AAW88851.1 85	NrdR family transcriptional regulator	AAW88851.1	complement(98397..98849)	1
NGO0090	Old_annotation_FA1090	150aa, >lcl|NC 002946.2 cdsid YP 207263.1	transcriptional regulator NrdR	YP_207263.1	complement(98397..98849)	1
NGO_0091	New_annotation_FA1090	280aa, >lcl|AE004969.1 prot AAW88852.1 86	glutamine amidotransferase	AAW88852.1	complement(98878..99720)	1
NGO0091	Old_annotation_FA1090	280aa, >lcl|NC 002946.2 cdsid YP 207264.1	hypothetical protein	YP_207264.1	complement(98878..99720)	1
NGO_0092	New_annotation_FA1090	359aa, >lcl|AE004969.1 prot AAW88853.1 87	3-dehydroquinate synthase	AAW88853.1	complement(100459..101538)	1
NGO0092	Old_annotation_FA1090	359aa, >lcl|NC 002946.2 cdsid YP 207265.1	3-dehydroquinate synthase	YP_207265.1	complement(100459..101538)	1
NGO_0093	New_annotation_FA1090	170aa, >lcl|AE004969.1 prot AAW88854.1 88	shikimate kinase	AAW88854.1	complement(101618..102130)	1
NGO0093	Old_annotation_FA1090	170aa, >lcl|NC 002946.2 cdsid YP 207266.1	shikimate kinase	YP_207266.1	complement(101618..102130)	1
NGO_00500	New_annotation_FA1090	45aa, >lcl|AE004969.1 prot AKO63592.1 89	phage associated protein	AKO63592.1	103086..103223	Present only in new annotation
NGO_0094	New_annotation_FA1090	723aa, >lcl|AE004969.1 prot AAW88855.1 90	pilus assembly protein PilQ	AAW88855.1	complement(103398..105569)	1
NGO0094	Old_annotation_FA1090	723aa, >lcl|NC 002946.2 cdsid YP 207267.1	hypothetical protein	YP_207267.1	complement(103398..105569)	1
NGO_0095	New_annotation_FA1090	181aa, >lcl|AE004969.1 prot AAW88856.1 91	pilin assembly protein	AAW88856.1	complement(105588..106133)	1
NGO0095	Old_annotation_FA1090	181aa, >lcl|NC 002946.2 cdsid YP 207268.1	PilP protein	YP_207268.1	complement(105588..106133)	1
NGO_0096	New_annotation_FA1090	215aa, >lcl|AE004969.1 prot AAW88857.1 92	pilus assembly protein PilO	AAW88857.1	complement(106151..106798)	1
NGO0096	Old_annotation_FA1090	215aa, >lcl|NC 002946.2 cdsid YP 207269.1	hypothetical protein	YP_207269.1	complement(106151..106798)	1
NGO_0097	New_annotation_FA1090	199aa, >lcl|AE004969.1 prot AAW88858.1 93	pilus assembly protein PilP	AAW88858.1	complement(106799..107398)	1
NGO0097	Old_annotation_FA1090	199aa, >lcl|NC 002946.2 cdsid YP 207270.1	PilN	YP_207270.1	complement(106799..107398)	1
NGO_0098	New_annotation_FA1090	371aa, >lcl|AE004969.1 prot AAW88859.1 94	pilus assembly protein PilM	AAW88859.1	complement(107401..108516)	1
NGO0098	Old_annotation_FA1090	371aa, >lcl|NC 002946.2 cdsid YP 207271.1	hypothetical protein	YP_207271.1	complement(107401..108516)	1
NGO_0099	New_annotation_FA1090	798aa, >lcl|AE004969.1 prot AAW88860.1 95	peptidase	AAW88860.1	108668..111064	1
NGO0099	Old_annotation_FA1090	798aa, >lcl|NC 002946.2 cdsid YP 207272.1	penicillin-binding protein 1	YP_207272.1	108668..111064	1
NGO_0100	New_annotation_FA1090	209aa, >lcl|AE004969.1 prot AAW88861.2 96	GTP-binding protein	AAW88861.2	complement(111184..111813)	1
NGO0100	Old_annotation_FA1090	211 aa, >lcl |NC_002946.2_cdsid_YP_207273.1	putative GTPase	YP_207273.1	complement(111184..111819)	<100%
NGO_0101	New_annotation_FA1090	207aa, >lcl|AE004969.1 prot AAW88862.1 97	cytochrome C	AAW88862.1	112020..112643	1
NGO0101	Old_annotation_FA1090	207aa, >lcl|NC 002946.2 cdsid YP 207274.1	cytochrome precursor	YP_207274.1	112020..112643	1
NGO_00545	New_annotation_FA1090	67aa, >lcl|AE004969.1 prot AKO63593.1 98	hypothetical protein	AKO63593.1	complement(112719..112922)	Present only in new annotation
NGO0102	Old_annotation_FA1090	671 aa, >lcl |NC_002946.2_cdsid_YP_207275.1	putative cytochrome biogenesis protein	YP_207275.1	112858..114873	<100%
NGO_0102	New_annotation_FA1090	650aa, >lcl|AE004969.1 prot AAW88863.2 99	cytochrome C biogenesis protein	AAW88863.2	112921..114873	1
NGO_0103	New_annotation_FA1090	395aa, >lcl|AE004969.1 prot AAW88864.1 100	cytochrome C biogenesis protein	AAW88864.1	114866..116053	1
NGO0103	Old_annotation_FA1090	395aa, >lcl|NC 002946.2 cdsid YP 207276.1	cytochrome synthesis protein	YP_207276.1	114866..116053	1
NGO_0104	New_annotation_FA1090	354aa, >lcl|AE004969.1 prot AAW88865.1 101	UGMP family protein	AAW88865.1	116169..117233	1
NGO0104	Old_annotation_FA1090	354aa, >lcl|NC 002946.2 cdsid YP 207277.1	DNA-binding/iron metalloprotein/AP endonuclease	YP_207277.1	116169..117233	1
NGO_0105	New_annotation_FA1090	282aa, >lcl|AE004969.1 prot AAW88866.2 102	lauroyl acyltransferase	AAW88866.2	complement(117278..118126)	1
NGO0105	Old_annotation_FA1090	297 aa, >lcl |NC_002946.2_cdsid_YP_207278.1	putative acyltransferase	YP_207278.1	complement(117278..118171)	<100%
NGO_00570	New_annotation_FA1090	67aa, >lcl|AE004969.1 prot AKO63594.1 103	hypothetical protein	AKO63594.1	complement(118265..118468)	Present only in new annotation
NGO_0106	New_annotation_FA1090	389aa, >lcl|AE004969.1 prot AAW88867.2 104	S-adenosylmethionine synthetase	AAW88867.2	118517..119686	1
NGO0106	Old_annotation_FA1090	389aa, >lcl|NC 002946.2 cdsid YP 207279.2	S-adenosylmethionine synthetase	YP_207279.2	118517..119686	1
NGO_0107	New_annotation_FA1090	469aa, >lcl|AE004969.1 prot AAW88868.1 105	peptidase S13	AAW88868.1	complement(119751..121160)	1
NGO0107	Old_annotation_FA1090	469aa, >lcl|NC 002946.2 cdsid YP 207280.1	carboxypeptidase, penicillin binding protein	YP_207280.1	complement(119751..121160)	1
NGO_0108	New_annotation_FA1090	161aa, >lcl|AE004969.1 prot AAW88869.1 106	oxidoreductase	AAW88869.1	121405..121890	1
NGO0108	Old_annotation_FA1090	161aa, >lcl|NC 002946.2 cdsid YP 207281.1	hypothetical protein	YP_207281.1	121405..121890	1
NGO_0109	New_annotation_FA1090	62aa, >lcl|AE004969.1 prot AAW88870.1 107	hypothetical protein	AAW88870.1	121880..122068	1
NGO0109	Old_annotation_FA1090	62aa, >lcl|NC 002946.2 cdsid YP 207282.1	hypothetical protein	YP_207282.1	121880..122068	1
NGO_00595	New_annotation_FA1090	59aa, >lcl|AE004969.1 prot AKO63595.1 108	hypothetical protein	AKO63595.1	122065..122244	Present only in new annotation
NGO_0110	New_annotation_FA1090	437aa, >lcl|AE004969.1 prot AAW88871.1 109	citrate transporter	AAW88871.1	122259..123572	1
NGO0110	Old_annotation_FA1090	437aa, >lcl|NC 002946.2 cdsid YP 207283.1	magnesium citrate secondary transporter	YP_207283.1	122259..123572	1
NGO_0112	New_annotation_FA1090	416aa, >lcl|AE004969.1 prot AAW88872.1 110	histidine kinase	AAW88872.1	124550..125800	1
NGO0112	Old_annotation_FA1090	416aa, >lcl|NC 002946.2 cdsid YP 207284.1	two-component system sensor kinase	YP_207284.1	124550..125800	1
NGO_0113	New_annotation_FA1090	497aa, >lcl|AE004969.1 prot AAW88873.1 111	ribonuclease G	AAW88873.1	complement(125835..127328)	1
NGO0113	Old_annotation_FA1090	497aa, >lcl|NC 002946.2 cdsid YP 207285.1	ribonuclease G / cytoplasmic axial filament protein	YP_207285.1	complement(125835..127328)	1
NGO_0114	New_annotation_FA1090	85aa, >lcl|AE004969.1 prot AAW88874.1 112	glutaredoxin	AAW88874.1	127547..127804	1
NGO0114	Old_annotation_FA1090	85aa, >lcl|NC 002946.2 cdsid YP 207286.1	glutaredoxin	YP_207286.1	127547..127804	1
NGO_0116	New_annotation_FA1090	147aa, >lcl|AE004969.1 prot AAW88876.1 113	preprotein translocase subunit SecB	AAW88876.1	127825..128268	1
NGO0116	Old_annotation_FA1090	147aa, >lcl|NC 002946.2 cdsid YP 207288.1	preprotein translocase subunit SecB	YP_207288.1	127825..128268	1
NGO0117	Old_annotation_FA1090	680aa, >lcl|NC 002946.2 cdsid YP 207289.1	ATP-dependent DNA helicase RecG	YP_207289.1	128354..130396	1
NGO_0117	New_annotation_FA1090	679aa, >lcl|AE004969.1 prot AAW88877.2 114	ATP-dependent DNA helicase RecG	AAW88877.2	128357..130396	1
NGO_0118	New_annotation_FA1090	347aa, >lcl|AE004969.1 prot AAW88878.1 115	N-acetyl-gamma-glutamyl-phosphate reductase	AAW88878.1	complement(130990..132033)	1
NGO0118	Old_annotation_FA1090	347aa, >lcl|NC 002946.2 cdsid YP 207290.1	N-acetyl-gamma-glutamyl-phosphate reductase	YP_207290.1	complement(130990..132033)	1
NGO_0119	New_annotation_FA1090	97aa, >lcl|AE004969.1 prot AAW88879.1 116	peptide ABC transporter substrate-binding protein	AAW88879.1	complement(132030..132323)	1
NGO0119	Old_annotation_FA1090	97aa, >lcl|NC 002946.2 cdsid YP 207291.1	hypothetical protein	YP_207291.1	complement(132030..132323)	1
NGO_0120	New_annotation_FA1090	42aa, >lcl|AE004969.1 prot AAW88880.1 117	hypothetical protein	AAW88880.1	132347..132475	1
NGO0120	Old_annotation_FA1090	42aa, >lcl|NC 002946.2 cdsid YP 207292.1	hypothetical protein	YP_207292.1	132347..132475	1
NGO_0121	New_annotation_FA1090	384aa, >lcl|AE004969.1 prot AAW88881.1 118	cupin	AAW88881.1	132575..133729	1
NGO0121	Old_annotation_FA1090	384aa, >lcl|NC 002946.2 cdsid YP 207293.1	hypothetical protein	YP_207293.1	132575..133729	1
NGO_00655	New_annotation_FA1090	75aa, >lcl|AE004969.1 prot AKO63596.1 119	membrane protein	AKO63596.1	133738..133965	Present only in new annotation
NGO0122	Old_annotation_FA1090	135 aa, >lcl |NC_002946.2_cdsid_YP_207294.1	conserved hypothetical protein	YP_207294.1	133904..134311	<100%
NGO_0122	New_annotation_FA1090	117aa, >lcl|AE004969.1 prot AAW88882.2 120	hypothetical protein	AAW88882.2	133958..134311	1
NGO_0123	New_annotation_FA1090	424aa, >lcl|AE004969.1 prot AAW88883.1 121	hemolysin D	AAW88883.1	134372..135646	1
NGO0123	Old_annotation_FA1090	424aa, >lcl|NC 002946.2 cdsid YP 207295.1	secretion protein	YP_207295.1	134372..135646	1
NGO0124	Old_annotation_FA1090	115 aa, >lcl |NC_002946.2_cdsid_YP_207296.1	hypothetical protein	YP_207296.1	135831..136178	<100%
NGO_0124	New_annotation_FA1090	110aa, >lcl|AE004969.1 prot AAW88884.2 122	hypothetical protein	AAW88884.2	135846..136178	1
NGO_0125	New_annotation_FA1090	71aa, >lcl|AE004969.1 prot AAW88885.1 123	hypothetical protein	AAW88885.1	136192..136407	1
NGO0125	Old_annotation_FA1090	71aa, >lcl|NC 002946.2 cdsid YP 207297.1	hypothetical protein	YP_207297.1	136192..136407	1
NGO_00680	New_annotation_FA1090	255aa, >lcl|AE004969.1 prot AKO63597.1 124	peptidase C39	AKO63597.1	136509..137276	Present only in new annotation
NGO_00685	New_annotation_FA1090	93aa, >lcl|AE004969.1 prot AKO63598.1 125	ABC transporter	AKO63598.1	137469..137750	Present only in new annotation
NGO_0127	New_annotation_FA1090	408aa, >lcl|AE004969.1 prot AAW88886.1 126	ribonuclease BN	AAW88886.1	complement(137771..138997)	1
NGO0127	Old_annotation_FA1090	408aa, >lcl|NC 002946.2 cdsid YP 207298.1	ribonuclease BN/hypothetical protein	YP_207298.1	complement(137771..138997)	1
NGO_0129	New_annotation_FA1090	224aa, >lcl|AE004969.1 prot AAW88888.1 127	7-cyano-7-deazaguanine synthase	AAW88888.1	139485..140159	1
NGO0129	Old_annotation_FA1090	224aa, >lcl|NC 002946.2 cdsid YP 207300.1	YbaX	YP_207300.1	139485..140159	1
NGO_0130	New_annotation_FA1090	171aa, >lcl|AE004969.1 prot AAW88889.1 128	hypothetical protein	AAW88889.1	140187..140702	1
NGO0130	Old_annotation_FA1090	171aa, >lcl|NC 002946.2 cdsid YP 207301.1	hypothetical protein	YP_207301.1	140187..140702	1
NGO_0131	New_annotation_FA1090	140aa, >lcl|AE004969.1 prot AAW88890.1 129	6-carboxy-5,6,7,8-tetrahydropterin synthase	AAW88890.1	140790..141212	1
NGO0131	Old_annotation_FA1090	140aa, >lcl|NC 002946.2 cdsid YP 207302.1	6-pyruvoyl tetrahydrobiopterin synthase	YP_207302.1	140790..141212	1
NGO0132	Old_annotation_FA1090	335 aa, >lcl |NC_002946.2_cdsid_YP_207303.1	conserved hypothetical protein	YP_207303.1	141478..142485	<100%
NGO_00720	New_annotation_FA1090	212aa, >lcl|AE004969.1 prot AKO63599.1 130	7-carboxy-7-deazaguanine synthase	AKO63599.1	141847..142485	1
NGO_0135	New_annotation_FA1090	361aa, >lcl|AE004969.1 prot AAW88893.1 131	beta-hexosaminidase	AAW88893.1	complement(142978..144063)	1
NGO0135	Old_annotation_FA1090	361aa, >lcl|NC 002946.2 cdsid YP 207305.1	beta-hexosaminidase	YP_207305.1	complement(142978..144063)	1
NGO_0136	New_annotation_FA1090	506aa, >lcl|AE004969.1 prot AAW88894.1 132	hypothetical protein	AAW88894.1	complement(144120..145640)	1
NGO0136	Old_annotation_FA1090	506aa, >lcl|NC 002946.2 cdsid YP 207306.1	hypothetical protein	YP_207306.1	complement(144120..145640)	1
NGO_0137	New_annotation_FA1090	49aa, >lcl|AE004969.1 prot AAW88895.1 133	hypothetical protein	AAW88895.1	145668..145817	1
NGO0137	Old_annotation_FA1090	49aa, >lcl|NC 002946.2 cdsid YP 207307.1	hypothetical protein	YP_207307.1	145668..145817	1
NGO_0138	New_annotation_FA1090	499aa, >lcl|AE004969.1 prot AAW88896.1 134	protease Do	AAW88896.1	complement(145843..147342)	1
NGO0138	Old_annotation_FA1090	499aa, >lcl|NC 002946.2 cdsid YP 207308.1	serine protease	YP_207308.1	complement(145843..147342)	1
NGO_0139	New_annotation_FA1090	209aa, >lcl|AE004969.1 prot AAW88897.1 135	endonuclease III	AAW88897.1	complement(147480..148109)	1
NGO0139	Old_annotation_FA1090	209aa, >lcl|NC 002946.2 cdsid YP 207309.1	endonuclease III	YP_207309.1	complement(147480..148109)	1
NGO_0140	New_annotation_FA1090	178aa, >lcl|AE004969.1 prot AAW88898.1 136	hypothetical protein	AAW88898.1	complement(148156..148692)	1
NGO0140	Old_annotation_FA1090	178aa, >lcl|NC 002946.2 cdsid YP 207310.1	hypothetical protein	YP_207310.1	complement(148156..148692)	1
NGO_0141	New_annotation_FA1090	48aa, >lcl|AE004969.1 prot AAW88899.1 137	hypothetical protein	AAW88899.1	148719..148865	1
NGO0141	Old_annotation_FA1090	48aa, >lcl|NC 002946.2 cdsid YP 207311.1	hypothetical protein	YP_207311.1	148719..148865	1
NGO0142	Old_annotation_FA1090	426 aa, >lcl |NC_002946.2_cdsid_YP_207312.1	putative sugar transporter	YP_207312.1	148948..150228	<100%
NGO_0142	New_annotation_FA1090	407aa, >lcl|AE004969.1 prot AAW88900.2 138	major facilitator transporter	AAW88900.2	149005..150228	1
NGO_0143	New_annotation_FA1090	459aa, >lcl|AE004969.1 prot AAW88901.1 139	sodium:proton antiporter	AAW88901.1	150518..151897	1
NGO0143	Old_annotation_FA1090	459aa, >lcl|NC 002946.2 cdsid YP 207313.1	hypothetical protein	YP_207313.1	150518..151897	1
NGO_0144	New_annotation_FA1090	274aa, >lcl|AE004969.1 prot AAW88902.1 140	cation transporter	AAW88902.1	complement(152040..152864)	1
NGO0144	Old_annotation_FA1090	274aa, >lcl|NC 002946.2 cdsid YP 207314.1	hypothetical protein	YP_207314.1	complement(152040..152864)	1
NGO_0145	New_annotation_FA1090	171aa, >lcl|AE004969.1 prot AAW88903.2 141	rRNA maturation factor	AAW88903.2	complement(152866..153381)	1
NGO0145	Old_annotation_FA1090	211 aa, >lcl |NC_002946.2_cdsid_YP_207315.1	conserved hypothetical protein	YP_207315.1	complement(152866..153501)	<100%
NGO_0146	New_annotation_FA1090	311aa, >lcl|AE004969.1 prot AAW88904.1 142	porphobilinogen deaminase	AAW88904.1	153500..154435	1
NGO0146	Old_annotation_FA1090	311aa, >lcl|NC 002946.2 cdsid YP 207316.1	porphobilinogen deaminase	YP_207316.1	153500..154435	1
NGO_00790	New_annotation_FA1090	94aa, >lcl|AE004969.1 prot AKO63600.1 143	membrane protein	AKO63600.1	complement(154721..155005)	Present only in new annotation
NGO_00795	New_annotation_FA1090	162aa, >lcl|AE004969.1 prot AKO63601.1 144	hypothetical protein	AKO63601.1	155779..156267	Present only in new annotation
NGO_0147	New_annotation_FA1090	361aa, >lcl|AE004969.1 prot AAW88905.1 145	FAD-dependent oxidoreductase	AAW88905.1	complement(156345..157430)	1
NGO0147	Old_annotation_FA1090	361aa, >lcl|NC 002946.2 cdsid YP 207317.1	hypothetical protein	YP_207317.1	complement(156345..157430)	1
NGO_0148	New_annotation_FA1090	71aa, >lcl|AE004969.1 prot AAW88906.1 146	hypothetical protein	AAW88906.1	complement(157367..157582)	1
NGO0148	Old_annotation_FA1090	71aa, >lcl|NC 002946.2 cdsid YP 207318.1	hypothetical protein	YP_207318.1	complement(157367..157582)	1
NGO_0149	New_annotation_FA1090	457aa, >lcl|AE004969.1 prot AAW88907.1 147	RNA helicase	AAW88907.1	complement(157762..159135)	1
NGO0149	Old_annotation_FA1090	457aa, >lcl|NC 002946.2 cdsid YP 207319.1	ATP-dependent RNA helicase	YP_207319.1	complement(157762..159135)	1
NGO_0150	New_annotation_FA1090	62aa, >lcl|AE004969.1 prot AAW88908.1 148	hypothetical protein	AAW88908.1	complement(159159..159347)	1
NGO0150	Old_annotation_FA1090	62aa, >lcl|NC 002946.2 cdsid YP 207320.1	hypothetical protein	YP_207320.1	complement(159159..159347)	1
NGO_0151	New_annotation_FA1090	334aa, >lcl|AE004969.1 prot AAW88909.1 149	tRNA-dihydrouridine synthase B	AAW88909.1	159349..160353	1
NGO0151	Old_annotation_FA1090	334aa, >lcl|NC 002946.2 cdsid YP 207321.1	hypothetical protein	YP_207321.1	159349..160353	1
NGO_0152	New_annotation_FA1090	109aa, >lcl|AE004969.1 prot AAW88910.1 150	hypothetical protein	AAW88910.1	160452..160781	1
NGO0152	Old_annotation_FA1090	109aa, >lcl|NC 002946.2 cdsid YP 207322.1	DNA-binding protein Fis	YP_207322.1	160452..160781	1
NGO_0153	New_annotation_FA1090	178aa, >lcl|AE004969.1 prot AAW88911.2 151	crossover junction endodeoxyribonuclease RuvC	AAW88911.2	160784..161320	1
NGO0153	Old_annotation_FA1090	178aa, >lcl|NC 002946.2 cdsid YP 207323.2	Holliday junction resolvase	YP_207323.2	160784..161320	1
NGO_0154	New_annotation_FA1090	293aa, >lcl|AE004969.1 prot AAW88912.2 152	lipid A biosynthesis lauroyl acyltransferase	AAW88912.2	161359..162240	1
NGO0154	Old_annotation_FA1090	289aa, >lcl|NC 002946.2 cdsid YP 207324.1	lipid A biosynthesis lauroyl acyltransferase	YP_207324.1	161371..162240	1
NGO_0155	New_annotation_FA1090	44aa, >lcl|AE004969.1 prot AAW88913.1 153	hypothetical protein	AAW88913.1	162894..163028	1
NGO0155	Old_annotation_FA1090	44aa, >lcl|NC 002946.2 cdsid YP 207325.1	hypothetical protein	YP_207325.1	162894..163028	1
NGO_0156	New_annotation_FA1090	264aa, >lcl|AE004969.1 prot AAW88914.1 154	3'-5' exonuclease	AAW88914.1	163144..163938	1
NGO0156	Old_annotation_FA1090	264aa, >lcl|NC 002946.2 cdsid YP 207326.1	hypothetical protein	YP_207326.1	163144..163938	1
NGO_0158	New_annotation_FA1090	867aa, >lcl|AE004969.1 prot AAW88915.1 155	aminopeptidase N	AAW88915.1	164163..166766	1
NGO0158	Old_annotation_FA1090	867aa, >lcl|NC 002946.2 cdsid YP 207327.1	aminopeptidase	YP_207327.1	164163..166766	1
NGO_0160	New_annotation_FA1090	63aa, >lcl|AE004969.1 prot AAW88916.1 156	hypothetical protein	AAW88916.1	complement(167614..167805)	1
NGO0160	Old_annotation_FA1090	63aa, >lcl|NC 002946.2 cdsid YP 207328.1	hypothetical protein	YP_207328.1	complement(167614..167805)	1
NGO_0161	New_annotation_FA1090	155aa, >lcl|AE004969.1 prot AAW88917.1 157	hypothetical protein	AAW88917.1	complement(167838..168305)	1
NGO0161	Old_annotation_FA1090	155aa, >lcl|NC 002946.2 cdsid YP 207329.1	hypothetical protein	YP_207329.1	complement(167838..168305)	1
NGO_00870	New_annotation_FA1090	58aa, >lcl|AE004969.1 prot AKO63602.1 158	hypothetical protein	AKO63602.1	complement(168362..168538)	1
NGO0162	Old_annotation_FA1090	126 aa, >lcl |NC_002946.2_cdsid_YP_207330.1	conserved hypothetical protein	YP_207330.1	complement(168362..168742)	<100%
NGO_0163	New_annotation_FA1090	125aa, >lcl|AE004969.1 prot AAW88919.1 159	hypothetical protein	AAW88919.1	complement(168745..169122)	1
NGO0163	Old_annotation_FA1090	125aa, >lcl|NC 002946.2 cdsid YP 207331.1	hypothetical protein	YP_207331.1	complement(168745..169122)	1
NGO_0164	New_annotation_FA1090	121aa, >lcl|AE004969.1 prot AAW88920.1 160	hypothetical protein	AAW88920.1	complement(169180..169545)	1
NGO0164	Old_annotation_FA1090	121aa, >lcl|NC 002946.2 cdsid YP 207332.1	hypothetical protein	YP_207332.1	complement(169180..169545)	1
NGO_0165	New_annotation_FA1090	179aa, >lcl|AE004969.1 prot AAW88921.1 161	membrane protein	AAW88921.1	complement(169527..170066)	1
NGO0165	Old_annotation_FA1090	179aa, >lcl|NC 002946.2 cdsid YP 207333.1	hypothetical protein	YP_207333.1	complement(169527..170066)	1
NGO_0166	New_annotation_FA1090	288aa, >lcl|AE004969.1 prot AAW88922.1 162	meta-pathway of phenol degradation family protein	AAW88922.1	complement(170109..170975)	1
NGO0166	Old_annotation_FA1090	288aa, >lcl|NC 002946.2 cdsid YP 207334.1	hypothetical protein	YP_207334.1	complement(170109..170975)	1
NGO_0167	New_annotation_FA1090	71aa, >lcl|AE004969.1 prot AAW88923.1 163	hypothetical protein	AAW88923.1	171011..171226	1
NGO0167	Old_annotation_FA1090	71aa, >lcl|NC 002946.2 cdsid YP 207335.1	hypothetical protein	YP_207335.1	171011..171226	1
NGO_0168	New_annotation_FA1090	308aa, >lcl|AE004969.1 prot AAW88924.1 164	ABC transporter substrate-binding protein	AAW88924.1	complement(171195..172121)	1
NGO0168	Old_annotation_FA1090	308aa, >lcl|NC 002946.2 cdsid YP 207336.1	ABC transporter substrate-binding protein	YP_207336.1	complement(171195..172121)	1
NGO_0169	New_annotation_FA1090	291aa, >lcl|AE004969.1 prot AAW88925.2 165	zinc ABC transporter permease	AAW88925.2	complement(172198..173073)	1
NGO0169	Old_annotation_FA1090	275aa, >lcl|NC 002946.2 cdsid YP 207337.1	ABC transporter membrane protein	YP_207337.1	complement(172198..173025)	1
NGO_0170	New_annotation_FA1090	251aa, >lcl|AE004969.1 prot AAW88926.1 166	ABC transporter ATP-binding protein	AAW88926.1	complement(173108..173863)	1
NGO0170	Old_annotation_FA1090	251aa, >lcl|NC 002946.2 cdsid YP 207338.1	ABC transporter ATP-binding protein	YP_207338.1	complement(173108..173863)	1
NGO_0171	New_annotation_FA1090	121aa, >lcl|AE004969.1 prot AAW88927.1 167	50S ribosomal protein L19	AAW88927.1	complement(174154..174519)	1
NGO0171	Old_annotation_FA1090	121aa, >lcl|NC 002946.2 cdsid YP 207339.1	50S ribosomal protein L19	YP_207339.1	complement(174154..174519)	1
NGO_0172	New_annotation_FA1090	249aa, >lcl|AE004969.1 prot AAW88928.1 168	tRNA (guanine-N1)-methyltransferase	AAW88928.1	complement(174534..175283)	1
NGO0172	Old_annotation_FA1090	249aa, >lcl|NC 002946.2 cdsid YP 207340.1	tRNA (guanine-N(1)-)-methyltransferase	YP_207340.1	complement(174534..175283)	1
NGO_0173	New_annotation_FA1090	169aa, >lcl|AE004969.1 prot AAW88929.1 169	ribosome maturation factor RimM	AAW88929.1	complement(175283..175792)	1
NGO0173	Old_annotation_FA1090	169aa, >lcl|NC 002946.2 cdsid YP 207341.1	16S rRNA-processing protein RimM	YP_207341.1	complement(175283..175792)	1
NGO_0174	New_annotation_FA1090	81aa, >lcl|AE004969.1 prot AAW88930.1 170	30S ribosomal protein S16	AAW88930.1	complement(175808..176053)	1
NGO0174	Old_annotation_FA1090	81aa, >lcl|NC 002946.2 cdsid YP 207342.1	30S ribosomal protein S16	YP_207342.1	complement(175808..176053)	1
NGO_0176	New_annotation_FA1090	468aa, >lcl|AE004969.1 prot AAW88931.1 171	histidine kinase	AAW88931.1	complement(178639..180045)	1
NGO0176	Old_annotation_FA1090	468aa, >lcl|NC 002946.2 cdsid YP 207343.1	two-component system sensor kinase	YP_207343.1	complement(178639..180045)	1
NGO_0177	New_annotation_FA1090	225aa, >lcl|AE004969.1 prot AAW88932.1 172	chemotaxis protein CheY	AAW88932.1	complement(180058..180735)	1
NGO0177	Old_annotation_FA1090	225aa, >lcl|NC 002946.2 cdsid YP 207344.1	two-component system transcriptional response regulator	YP_207344.1	complement(180058..180735)	1
NGO_0178	New_annotation_FA1090	604aa, >lcl|AE004969.1 prot AAW88933.1 173	polymerase	AAW88933.1	complement(180925..182739)	1
NGO0178	Old_annotation_FA1090	604aa, >lcl|NC 002946.2 cdsid YP 207345.1	hypothetical protein	YP_207345.1	complement(180925..182739)	1
NGO_0179	New_annotation_FA1090	117aa, >lcl|AE004969.1 prot AAW88934.1 174	membrane protein	AAW88934.1	complement(182729..183082)	1
NGO0179	Old_annotation_FA1090	117aa, >lcl|NC 002946.2 cdsid YP 207346.1	hypothetical protein	YP_207346.1	complement(182729..183082)	1
NGO_0180	New_annotation_FA1090	202aa, >lcl|AE004969.1 prot AAW88935.2 175	septum formation inhibitor Maf	AAW88935.2	complement(183091..183699)	1
NGO0180	Old_annotation_FA1090	215 aa, >lcl |NC_002946.2_cdsid_YP_207347.1	conserved hypothetical protein	YP_207347.1	complement(183091..183738)	<100%
NGO_0181	New_annotation_FA1090	256aa, >lcl|AE004969.1 prot AAW88936.1 176	twin-arginine protein translocation system subunit TatC	AAW88936.1	complement(183743..184513)	1
NGO0181	Old_annotation_FA1090	256aa, >lcl|NC 002946.2 cdsid YP 207348.1	sec-independent protein translocase component	YP_207348.1	complement(183743..184513)	1
NGO_0182	New_annotation_FA1090	228aa, >lcl|AE004969.1 prot AAW88937.1 177	preprotein translocase subunit TatB	AAW88937.1	complement(184526..185212)	1
NGO0182	Old_annotation_FA1090	228aa, >lcl|NC 002946.2 cdsid YP 207349.1	sec-independent protein translocase component	YP_207349.1	complement(184526..185212)	1
NGO_0183	New_annotation_FA1090	67aa, >lcl|AE004969.1 prot AAW88938.1 178	preprotein translocase subunit TatA	AAW88938.1	complement(185216..185419)	1
NGO0183	Old_annotation_FA1090	67aa, >lcl|NC 002946.2 cdsid YP 207350.1	twin arginine translocase A	YP_207350.1	complement(185216..185419)	1
NGO_0184	New_annotation_FA1090	107aa, >lcl|AE004969.1 prot AAW88939.1 179	HIT family hydrolase	AAW88939.1	complement(185466..185789)	1
NGO0184	Old_annotation_FA1090	107aa, >lcl|NC 002946.2 cdsid YP 207351.1	HitA protein	YP_207351.1	complement(185466..185789)	1
NGO_0185	New_annotation_FA1090	107aa, >lcl|AE004969.1 prot AAW88940.1 180	phosphoribosyl-ATP pyrophosphatase	AAW88940.1	complement(185863..186186)	1
NGO0185	Old_annotation_FA1090	107aa, >lcl|NC 002946.2 cdsid YP 207352.1	phosphoribosyl-ATP pyrophosphatase	YP_207352.1	complement(185863..186186)	1
NGO_0186	New_annotation_FA1090	354aa, >lcl|AE004969.1 prot AAW88941.1 181	butanediol dehydrogenase	AAW88941.1	complement(186327..187391)	1
NGO0186	Old_annotation_FA1090	354aa, >lcl|NC 002946.2 cdsid YP 207353.1	zinc-binding alcohol dehydrogenas	YP_207353.1	complement(186327..187391)	1
NGO_01000	New_annotation_FA1090	149aa, >lcl|AE004969.1 prot AKO63603.1 182	transposase	AKO63603.1	complement(187663..188112)	Present only in new annotation
NGO_0187	New_annotation_FA1090	372aa, >lcl|AE004969.1 prot AAW88942.1 183	deacetylase	AAW88942.1	complement(188256..189374)	1
NGO0187	Old_annotation_FA1090	372aa, >lcl|NC 002946.2 cdsid YP 207354.1	hypothetical protein	YP_207354.1	complement(188256..189374)	1
NGO_0188	New_annotation_FA1090	88aa, >lcl|AE004969.1 prot AAW88943.1 184	preprotein translocase subunit YajC	AAW88943.1	189505..189771	1
NGO0188	Old_annotation_FA1090	88aa, >lcl|NC 002946.2 cdsid YP 207355.1	hypothetical protein	YP_207355.1	189505..189771	1
NGO0189	Old_annotation_FA1090	618aa, >lcl|NC 002946.2 cdsid YP 207356.1	preprotein translocase subunit SecD	YP_207356.1	189979..191835	1
NGO_0189	New_annotation_FA1090	617aa, >lcl|AE004969.1 prot AAW88944.2 185	preprotein translocase subunit SecD	AAW88944.2	189982..191835	1
NGO_0190	New_annotation_FA1090	311aa, >lcl|AE004969.1 prot AAW88945.1 186	preprotein translocase subunit SecF	AAW88945.1	191839..192774	1
NGO0190	Old_annotation_FA1090	311aa, >lcl|NC 002946.2 cdsid YP 207357.1	preprotein translocase subunit SecF	YP_207357.1	191839..192774	1
NGO_0191	New_annotation_FA1090	89aa, >lcl|AE004969.1 prot AAW88946.1 187	30S ribosomal protein S15	AAW88946.1	192979..193248	1
NGO0191	Old_annotation_FA1090	89aa, >lcl|NC 002946.2 cdsid YP 207358.1	30S ribosomal protein S15	YP_207358.1	192979..193248	1
NGO0192	Old_annotation_FA1090	430 aa, >lcl |NC_002946.2_cdsid_YP_207359.1	putative ABC transporter, ATP-binding protein, polyamine	YP_207359.1	193358..194650	<100%
NGO_0192	New_annotation_FA1090	374aa, >lcl|AE004969.1 prot AAW88947.2 188	transporter	AAW88947.2	193526..194650	1
NGO_01035	New_annotation_FA1090	47aa, >lcl|AE004969.1 prot AKO63604.1 189	polyamine ABC transporter ATP-binding protein	AKO63604.1	194666..194809	Present only in new annotation
NGO_01040	New_annotation_FA1090	47aa, >lcl|AE004969.1 prot AKO63605.1 190	polyamine ABC transporter ATP-binding protein	AKO63605.1	194825..194968	Present only in new annotation
NGO_0195	New_annotation_FA1090	321aa, >lcl|AE004969.1 prot AAW88948.1 191	putrescine/spermidine ABC transporter permease	AAW88948.1	194984..195949	1
NGO0195	Old_annotation_FA1090	321aa, >lcl|NC 002946.2 cdsid YP 207360.1	ABC transporter permease, polyamine	YP_207360.1	194984..195949	1
NGO_0196	New_annotation_FA1090	295aa, >lcl|AE004969.1 prot AAW88949.1 192	polyamine ABC transporter permease	AAW88949.1	195949..196836	1
NGO0196	Old_annotation_FA1090	295aa, >lcl|NC 002946.2 cdsid YP 207361.1	ABC transporter permease, polyamine	YP_207361.1	195949..196836	1
NGO0197	Old_annotation_FA1090	466 aa, >lcl |NC_002946.2_cdsid_YP_207362.1	putative oxidoreductase	YP_207362.1	196858..198258	<100%
NGO_0197	New_annotation_FA1090	431aa, >lcl|AE004969.1 prot AAW88950.2 193	oxidoreductase	AAW88950.2	196963..198258	1
NGO_0198	New_annotation_FA1090	434aa, >lcl|AE004969.1 prot AAW88951.2 194	ammonia channel protein	AAW88951.2	complement(198352..199656)	1
NGO0198	Old_annotation_FA1090	488 aa, >lcl |NC_002946.2_cdsid_YP_207363.1	putative transporter, ammonium	YP_207363.1	complement(198352..199818)	<100%
NGO_0199	New_annotation_FA1090	419aa, >lcl|AE004969.1 prot AAW88952.1 195	transcription termination factor Rho	AAW88952.1	complement(200272..201531)	1
NGO0199	Old_annotation_FA1090	419aa, >lcl|NC 002946.2 cdsid YP 207364.1	transcription termination factor Rho	YP_207364.1	complement(200272..201531)	1
NGO_0200	New_annotation_FA1090	794aa, >lcl|AE004969.1 prot AAW88953.1 196	phosphoenolpyruvate synthase	AAW88953.1	complement(201752..204136)	1
NGO0200	Old_annotation_FA1090	794aa, >lcl|NC 002946.2 cdsid YP 207365.1	phosphoenolpyruvate synthase	YP_207365.1	complement(201752..204136)	1
NGO_01075	New_annotation_FA1090	87aa, >lcl|AE004969.1 prot AKO63606.1 197	Myo-inositol transporter permease	AKO63606.1	204141..204404	Present only in new annotation
NGO_0201	New_annotation_FA1090	217aa, >lcl|AE004969.1 prot AAW88954.1 198	transposase	AAW88954.1	204491..205144	1
NGO0201	Old_annotation_FA1090	217aa, >lcl|NC 002946.2 cdsid YP 207366.1	IS1016 transposase	YP_207366.1	204491..205144	1
NGO_0202	New_annotation_FA1090	273aa, >lcl|AE004969.1 prot AAW88955.1 199	PEP synthetase regulatory protein	AAW88955.1	205270..206091	1
NGO0202	Old_annotation_FA1090	273aa, >lcl|NC 002946.2 cdsid YP 207367.1	hypothetical protein	YP_207367.1	205270..206091	1
NGO_0203	New_annotation_FA1090	220aa, >lcl|AE004969.1 prot AAW88956.2 200	phosphoglycolate phosphatase	AAW88956.2	complement(206177..206839)	1
NGO0203	Old_annotation_FA1090	236 aa, >lcl |NC_002946.2_cdsid_YP_207368.1	putative phosphatase	YP_207368.1	complement(206177..206887)	<100%
NGO_0204	New_annotation_FA1090	275aa, >lcl|AE004969.1 prot AAW88957.1 201	ribonucleoside-triphosphate reductase	AAW88957.1	complement(206877..207704)	1
NGO0204	Old_annotation_FA1090	275aa, >lcl|NC 002946.2 cdsid YP 207369.1	hypothetical protein	YP_207369.1	complement(206877..207704)	1
NGO_0205	New_annotation_FA1090	207aa, >lcl|AE004969.1 prot AAW88958.1 202	membrane protein	AAW88958.1	208087..208710	1
NGO0205	Old_annotation_FA1090	207aa, >lcl|NC 002946.2 cdsid YP 207370.1	LolA protein	YP_207370.1	208087..208710	1
NGO_0206	New_annotation_FA1090	378aa, >lcl|AE004969.1 prot AAW88959.1 203	polyamine ABC transporter substrate-binding protein	AAW88959.1	208983..210119	1
NGO0206	Old_annotation_FA1090	378aa, >lcl|NC 002946.2 cdsid YP 207371.1	ABC transporter periplasmic binding protein, polyamine	YP_207371.1	208983..210119	1
NGO_0207	New_annotation_FA1090	327aa, >lcl|AE004969.1 prot AAW88960.1 204	sugar transferase	AAW88960.1	210214..211197	1
NGO0207	Old_annotation_FA1090	327aa, >lcl|NC 002946.2 cdsid YP 207372.1	sugar transferase	YP_207372.1	210214..211197	1
NGO_0208	New_annotation_FA1090	176aa, >lcl|AE004969.1 prot AAW88961.1 205	anhydrase	AAW88961.1	211238..211768	1
NGO0208	Old_annotation_FA1090	176aa, >lcl|NC 002946.2 cdsid YP 207373.1	hypothetical protein	YP_207373.1	211238..211768	1
NGO_0209	New_annotation_FA1090	531aa, >lcl|AE004969.1 prot AAW88962.1 206	peptide chain release factor 3	AAW88962.1	complement(211936..213531)	1
NGO0209	Old_annotation_FA1090	531aa, >lcl|NC 002946.2 cdsid YP 207374.1	peptide chain release factor 3	YP_207374.1	complement(211936..213531)	1
NGO_0210	New_annotation_FA1090	131aa, >lcl|AE004969.1 prot AAW88963.1 207	phosphoribosyl-AMP cyclohydrolase	AAW88963.1	complement(213638..214033)	1
NGO0210	Old_annotation_FA1090	131aa, >lcl|NC 002946.2 cdsid YP 207375.1	phosphoribosyl-AMP cyclohydrolase	YP_207375.1	complement(213638..214033)	1
NGO_0211	New_annotation_FA1090	255aa, >lcl|AE004969.1 prot AAW88964.1 208	imidazole glycerol phosphate synthase	AAW88964.1	complement(214064..214831)	1
NGO0211	Old_annotation_FA1090	255aa, >lcl|NC 002946.2 cdsid YP 207376.1	imidazole glycerol phosphate synthase subunit HisF	YP_207376.1	complement(214064..214831)	1
NGO_0212	New_annotation_FA1090	245aa, >lcl|AE004969.1 prot AAW88965.1 209	1-(5-phosphoribosyl)-5-[(5-phosphoribosylamino)methylideneamino] imidazole-4-carboxamide isomerase	AAW88965.1	complement(214844..215581)	1
NGO0212	Old_annotation_FA1090	245aa, >lcl|NC 002946.2 cdsid YP 207377.1	1-(5-phosphoribosyl)-5-[(5-phosphoribosylamino)methylideneamino] imidazole-4-carboxamide isomerase	YP_207377.1	complement(214844..215581)	1
NGO_0213	New_annotation_FA1090	212aa, >lcl|AE004969.1 prot AAW88966.1 210	imidazole glycerol phosphate synthase	AAW88966.1	complement(215614..216252)	1
NGO0213	Old_annotation_FA1090	212aa, >lcl|NC 002946.2 cdsid YP 207378.1	imidazole glycerol phosphate synthase subunit HisH	YP_207378.1	complement(215614..216252)	1
NGO_0214	New_annotation_FA1090	500aa, >lcl|AE004969.1 prot AAW88967.1 211	phosphate acetyltransferase	AAW88967.1	complement(216382..217884)	1
NGO0214	Old_annotation_FA1090	500aa, >lcl|NC 002946.2 cdsid YP 207379.1	phosphotransacetylase	YP_207379.1	complement(216382..217884)	1
NGO_0215	New_annotation_FA1090	352aa, >lcl|AE004969.1 prot AAW88968.1 212	peptide ABC transporter substrate-binding protein	AAW88968.1	complement(218069..219127)	1
NGO0215	Old_annotation_FA1090	352aa, >lcl|NC 002946.2 cdsid YP 207380.1	ABC transporter ATP-binding protein, iron related	YP_207380.1	complement(218069..219127)	1
NGO_0216	New_annotation_FA1090	505aa, >lcl|AE004969.1 prot AAW88969.2 213	Fe3+ dicitrate ABC transporter permease	AAW88969.2	complement(219148..220665)	1
NGO0216	Old_annotation_FA1090	509 aa, >lcl |NC_002946.2_cdsid_YP_207381.1	ABC transporter, permease protein, iron related	YP_207381.1	complement(219148..220677)	<100%
NGO_0217	New_annotation_FA1090	331aa, >lcl|AE004969.1 prot AAW88970.1 214	iron ABC transporter substrate-binding protein	AAW88970.1	complement(220733..221728)	1
NGO0217	Old_annotation_FA1090	331aa, >lcl|NC 002946.2 cdsid YP 207382.1	ABC transporter periplasmic binding protein, iron related	YP_207382.1	complement(220733..221728)	1
NGO_0218	New_annotation_FA1090	113aa, >lcl|AE004969.1 prot AAW88971.1 215	hypothetical protein	AAW88971.1	complement(222119..222460)	1
NGO0218	Old_annotation_FA1090	113aa, >lcl|NC 002946.2 cdsid YP 207383.1	hypothetical protein	YP_207383.1	complement(222119..222460)	1
NGO_0219	New_annotation_FA1090	458aa, >lcl|AE004969.1 prot AAW88972.1 216	argininosuccinate lyase	AAW88972.1	complement(222518..223894)	1
NGO0219	Old_annotation_FA1090	458aa, >lcl|NC 002946.2 cdsid YP 207384.1	argininosuccinate lyase	YP_207384.1	complement(222518..223894)	1
NGO_0220	New_annotation_FA1090	289aa, >lcl|AE004969.1 prot AAW88973.1 217	UTP--glucose-1-phosphate uridylyltransferase	AAW88973.1	complement(223913..224782)	1
NGO0220	Old_annotation_FA1090	289aa, >lcl|NC 002946.2 cdsid YP 207385.1	UTP-glucose-1-phosphate uridylyltransferase	YP_207385.1	complement(223913..224782)	1
NGO_0221	New_annotation_FA1090	199aa, >lcl|AE004969.1 prot AAW88974.1 218	nucleoside-triphosphate diphosphatase	AAW88974.1	complement(224810..225409)	1
NGO0221	Old_annotation_FA1090	199aa, >lcl|NC 002946.2 cdsid YP 207386.1	deoxyribonucleotide triphosphate pyrophosphatase	YP_207386.1	complement(224810..225409)	1
NGO_0222	New_annotation_FA1090	77aa, >lcl|AE004969.1 prot AAW88975.1 219	membrane protein	AAW88975.1	complement(225402..225635)	1
NGO0222	Old_annotation_FA1090	77aa, >lcl|NC 002946.2 cdsid YP 207387.1	hypothetical protein	YP_207387.1	complement(225402..225635)	1
NGO_0223	New_annotation_FA1090	177aa, >lcl|AE004969.1 prot AAW88976.1 220	inorganic pyrophosphatase	AAW88976.1	complement(225743..226276)	1
NGO0223	Old_annotation_FA1090	177aa, >lcl|NC 002946.2 cdsid YP 207388.1	inorganic pyrophosphatase	YP_207388.1	complement(225743..226276)	1
NGO_0224	New_annotation_FA1090	150aa, >lcl|AE004969.1 prot AAW88977.2 221	dihydroneopterin triphosphate pyrophosphatase	AAW88977.2	complement(226378..226830)	1
NGO0224	Old_annotation_FA1090	152 aa, >lcl |NC_002946.2_cdsid_YP_207389.1	putative pyrophosphohydrolase	YP_207389.1	complement(226378..226836)	<100%
NGO_0225	New_annotation_FA1090	628aa, >lcl|AE004969.1 prot AAW88978.1 222	septum formation inhibitor Maf	AAW88978.1	227386..229272	1
NGO0225	Old_annotation_FA1090	628aa, >lcl|NC 002946.2 cdsid YP 207390.1	MafB-like protein	YP_207390.1	227386..229272	1
NGO_0226	New_annotation_FA1090	140aa, >lcl|AE004969.1 prot AAW88979.1 223	hypothetical protein	AAW88979.1	229300..229722	1
NGO0226	Old_annotation_FA1090	140aa, >lcl|NC 002946.2 cdsid YP 207391.1	hypothetical protein	YP_207391.1	229300..229722	1
NGO_0227	New_annotation_FA1090	81aa, >lcl|AE004969.1 prot AAW88980.1 224	A nuclease of the HNH/endo VII superwith conserved WHH family protein	AAW88980.1	230200..230445	1
NGO0227	Old_annotation_FA1090	81aa, >lcl|NC 002946.2 cdsid YP 207392.1	hypothetical protein	YP_207392.1	230200..230445	1
NGO_0228	New_annotation_FA1090	128aa, >lcl|AE004969.1 prot AAW88981.1 225	hypothetical protein	AAW88981.1	230448..230834	1
NGO0228	Old_annotation_FA1090	128aa, >lcl|NC 002946.2 cdsid YP 207393.1	hypothetical protein	YP_207393.1	230448..230834	1
NGO_01225	New_annotation_FA1090	63aa, >lcl|AE004969.1 prot AKO63607.1 226	hypothetical protein	AKO63607.1	230861..231052	Present only in new annotation
NGO_0229	New_annotation_FA1090	129aa, >lcl|AE004969.1 prot AAW88982.1 227	hypothetical protein	AAW88982.1	231055..231444	1
NGO0229	Old_annotation_FA1090	129aa, >lcl|NC 002946.2 cdsid YP 207394.1	hypothetical protein	YP_207394.1	231055..231444	1
NGO_0230	New_annotation_FA1090	485aa, >lcl|AE004969.1 prot AAW88983.1 228	potassium transporter Trk	AAW88983.1	complement(231484..232941)	1
NGO0230	Old_annotation_FA1090	485aa, >lcl|NC 002946.2 cdsid YP 207395.1	transport protein, potassium	YP_207395.1	complement(231484..232941)	1
NGO_0231	New_annotation_FA1090	276aa, >lcl|AE004969.1 prot AAW88984.1 229	diadenosine tetraphosphatase	AAW88984.1	complement(232956..233786)	1
NGO0231	Old_annotation_FA1090	276aa, >lcl|NC 002946.2 cdsid YP 207396.1	diadenosine tetraphosphatase	YP_207396.1	complement(232956..233786)	1
NGO_0232	New_annotation_FA1090	129aa, >lcl|AE004969.1 prot AAW88985.1 230	endoribonuclease	AAW88985.1	complement(233863..234252)	1
NGO0232	Old_annotation_FA1090	129aa, >lcl|NC 002946.2 cdsid YP 207397.1	hypothetical protein	YP_207397.1	complement(233863..234252)	1
NGO_0233	New_annotation_FA1090	175aa, >lcl|AE004969.1 prot AAW88986.1 231	membrane protein	AAW88986.1	complement(234399..234926)	1
NGO0233	Old_annotation_FA1090	175aa, >lcl|NC 002946.2 cdsid YP 207398.1	outer membrane protein	YP_207398.1	complement(234399..234926)	1
NGO_01255	New_annotation_FA1090	80aa, >lcl|AE004969.1 prot AKO63608.1 232	hypothetical protein	AKO63608.1	235132..235374	Present only in new annotation
NGO_0234	New_annotation_FA1090	391aa, >lcl|AE004969.1 prot AAW88987.1 233	coproporphyrinogen III oxidase	AAW88987.1	complement(235369..236544)	1
NGO0234	Old_annotation_FA1090	391aa, >lcl|NC 002946.2 cdsid YP 207399.1	coproporphyrinogen III oxidase	YP_207399.1	complement(235369..236544)	1
NGO_0235	New_annotation_FA1090	829aa, >lcl|AE004969.1 prot AAW88988.2 234	DNA ligase	AAW88988.2	complement(236601..239090)	1
NGO0235	Old_annotation_FA1090	823aa, >lcl|NC 002946.2 cdsid YP 207400.1	DNA ligase	YP_207400.1	complement(236601..239072)	1
NGO_0236	New_annotation_FA1090	428aa, >lcl|AE004969.1 prot AAW88989.1 235	cell division protein ZipA	AAW88989.1	complement(239206..240492)	1
NGO0236	Old_annotation_FA1090	428aa, >lcl|NC 002946.2 cdsid YP 207401.1	hypothetical protein	YP_207401.1	complement(239206..240492)	1
NGO_0237	New_annotation_FA1090	190aa, >lcl|AE004969.1 prot AAW88990.1 236	N-acetyl-anhydromuranmyl-L-alanine amidase	AAW88990.1	complement(240686..241258)	1
NGO0237	Old_annotation_FA1090	190aa, >lcl|NC 002946.2 cdsid YP 207402.1	N-acetyl-anhydromuranmyl-L-alanine amidase	YP_207402.1	complement(240686..241258)	1
NGO_0239	New_annotation_FA1090	206aa, >lcl|AE004969.1 prot AAW88992.1 237	thymidylate kinase	AAW88992.1	242398..243018	1
NGO0239	Old_annotation_FA1090	206aa, >lcl|NC 002946.2 cdsid YP 207404.1	thymidylate kinase	YP_207404.1	242398..243018	1
NGO_0241	New_annotation_FA1090	67aa, >lcl|AE004969.1 prot AAW88994.1 238	hypothetical protein	AAW88994.1	244633..244836	1
NGO0241	Old_annotation_FA1090	67aa, >lcl|NC 002946.2 cdsid YP 207406.1	hypothetical protein	YP_207406.1	244633..244836	1
NGO_0242	New_annotation_FA1090	343aa, >lcl|AE004969.1 prot AAW88995.1 239	tetraacyldisaccharide 4'-kinase	AAW88995.1	244922..245953	1
NGO0242	Old_annotation_FA1090	343aa, >lcl|NC 002946.2 cdsid YP 207407.1	tetraacyldisaccharide 4'-kinase	YP_207407.1	244922..245953	1
NGO_0243	New_annotation_FA1090	177aa, >lcl|AE004969.1 prot AAW88996.1 240	hypothetical protein	AAW88996.1	246159..246692	1
NGO0243	Old_annotation_FA1090	177aa, >lcl|NC 002946.2 cdsid YP 207408.1	hypothetical protein	YP_207408.1	246159..246692	1
NGO_0244	New_annotation_FA1090	60aa, >lcl|AE004969.1 prot AAW88997.1 241	hypothetical protein	AAW88997.1	246914..247096	1
NGO0244	Old_annotation_FA1090	60aa, >lcl|NC 002946.2 cdsid YP 207409.1	hypothetical protein	YP_207409.1	246914..247096	1
NGO_0245	New_annotation_FA1090	253aa, >lcl|AE004969.1 prot AAW88998.1 242	3-deoxy-manno-octulosonate cytidylyltransferase	AAW88998.1	247093..247854	1
NGO0245	Old_annotation_FA1090	253aa, >lcl|NC 002946.2 cdsid YP 207410.1	3-deoxy-manno-octulosonate cytidylyltransferase	YP_207410.1	247093..247854	1
NGO_0246	New_annotation_FA1090	98aa, >lcl|AE004969.1 prot AAW88999.1 243	3-deoxy-manno-octulosonate cytidylyltransferase	AAW88999.1	247877..248173	1
NGO0246	Old_annotation_FA1090	98aa, >lcl|NC 002946.2 cdsid YP 207411.1	hypothetical protein	YP_207411.1	247877..248173	1
NGO_0247	New_annotation_FA1090	65aa, >lcl|AE004969.1 prot AAW89000.2 244	transposase	AAW89000.2	248195..248392	1
NGO0247	Old_annotation_FA1090	54 aa, >lcl |NC_002946.2_cdsid_YP_207412.1	conserved hypothetical protein	YP_207412.1	248228..248392	<100%
NGO_01330	New_annotation_FA1090	38aa, >lcl|AE004969.1 prot AKO63609.1 245	hypothetical protein	AKO63609.1	248370..248486	Present only in new annotation
NGO_0248	New_annotation_FA1090	261aa, >lcl|AE004969.1 prot AAW89001.1 246	tryptophan synthase alpha chain	AAW89001.1	248915..249700	1
NGO0248	Old_annotation_FA1090	261aa, >lcl|NC 002946.2 cdsid YP 207413.1	tryptophan synthase subunit alpha	YP_207413.1	248915..249700	1
NGO_0249	New_annotation_FA1090	290aa, >lcl|AE004969.1 prot AAW89002.1 247	acetyl-CoA carboxylase subunit beta	AAW89002.1	249737..250609	1
NGO0249	Old_annotation_FA1090	290aa, >lcl|NC 002946.2 cdsid YP 207414.1	acetyl-CoA carboxylase subunit beta	YP_207414.1	249737..250609	1
NGO_0250	New_annotation_FA1090	203aa, >lcl|AE004969.1 prot AAW89003.1 248	Clp protease ClpB	AAW89003.1	complement(250669..251280)	1
NGO0250	Old_annotation_FA1090	203aa, >lcl|NC 002946.2 cdsid YP 207415.1	Cnp1	YP_207415.1	complement(250669..251280)	1
NGO_01355	New_annotation_FA1090	74aa, >lcl|AE004969.1 prot AKO63610.1 249	hypothetical protein	AKO63610.1	251388..251612	Present only in new annotation
NGO_0253	New_annotation_FA1090	162aa, >lcl|AE004969.1 prot AAW89005.2 250	hypothetical protein	AAW89005.2	complement(252030..252518)	1
NGO0253	Old_annotation_FA1090	197 aa, >lcl |NC_002946.2_cdsid_YP_207417.1	conserved hypothetical protein	YP_207417.1	complement(252030..252623)	<100%
NGO_0255	New_annotation_FA1090	344aa, >lcl|AE004969.1 prot AAW89006.1 251	dihydroorotase	AAW89006.1	253334..254368	1
NGO0255	Old_annotation_FA1090	344aa, >lcl|NC 002946.2 cdsid YP 207418.1	dihydroorotase	YP_207418.1	253334..254368	1
NGO_0256	New_annotation_FA1090	141aa, >lcl|AE004969.1 prot AAW89007.1 252	antitermination protein NusB	AAW89007.1	complement(254447..254872)	1
NGO0256	Old_annotation_FA1090	141aa, >lcl|NC 002946.2 cdsid YP 207419.1	transcription antitermination protein NusB	YP_207419.1	complement(254447..254872)	1
NGO_0257	New_annotation_FA1090	158aa, >lcl|AE004969.1 prot AAW89008.1 253	6,7-dimethyl-8-ribityllumazine synthase	AAW89008.1	complement(254950..255426)	1
NGO0257	Old_annotation_FA1090	158aa, >lcl|NC 002946.2 cdsid YP 207420.1	6,7-dimethyl-8-ribityllumazine synthase	YP_207420.1	complement(254950..255426)	1
NGO_0258	New_annotation_FA1090	107aa, >lcl|AE004969.1 prot AAW89009.1 254	hypothetical protein	AAW89009.1	complement(255473..255796)	1
NGO0258	Old_annotation_FA1090	107aa, >lcl|NC 002946.2 cdsid YP 207421.1	hypothetical protein	YP_207421.1	complement(255473..255796)	1
NGO_0259	New_annotation_FA1090	239aa, >lcl|AE004969.1 prot AAW89010.1 255	ribonuclease III	AAW89010.1	255967..256686	1
NGO0259	Old_annotation_FA1090	239aa, >lcl|NC 002946.2 cdsid YP 207422.1	ribonuclease III	YP_207422.1	255967..256686	1
NGO0260	Old_annotation_FA1090	311 aa, >lcl |NC_002946.2_cdsid_YP_207423.1	putative GTPase	YP_207423.1	256721..257656	<100%
NGO_0260	New_annotation_FA1090	307aa, >lcl|AE004969.1 prot AAW89011.2 256	GTPase Era	AAW89011.2	256733..257656	1
NGO_0261	New_annotation_FA1090	208aa, >lcl|AE004969.1 prot AAW89012.1 257	N-(5'-phosphoribosyl)anthranilate isomerase	AAW89012.1	complement(260589..261215)	1
NGO0261	Old_annotation_FA1090	208aa, >lcl|NC 002946.2 cdsid YP 207424.1	N-(5'-phosphoribosyl)anthranilate isomerase	YP_207424.1	complement(260589..261215)	1
NGO_0262	New_annotation_FA1090	163aa, >lcl|AE004969.1 prot AAW89013.1 258	transcription elongation factor GreB	AAW89013.1	complement(261274..261765)	1
NGO0262	Old_annotation_FA1090	163aa, >lcl|NC 002946.2 cdsid YP 207425.1	transcription elongation factor GreB	YP_207425.1	complement(261274..261765)	1
NGO_0263	New_annotation_FA1090	514aa, >lcl|AE004969.1 prot AAW89014.1 259	amidophosphoribosyltransferase	AAW89014.1	complement(261865..263409)	1
NGO0263	Old_annotation_FA1090	514aa, >lcl|NC 002946.2 cdsid YP 207426.1	amidophosphoribosyltransferase	YP_207426.1	complement(261865..263409)	1
NGO_0264	New_annotation_FA1090	165aa, >lcl|AE004969.1 prot AAW89015.1 260	colicin V production protein	AAW89015.1	complement(263603..264100)	1
NGO0264	Old_annotation_FA1090	165aa, >lcl|NC 002946.2 cdsid YP 207427.1	bacteriocin production protein	YP_207427.1	complement(263603..264100)	1
NGO_0265	New_annotation_FA1090	346aa, >lcl|AE004969.1 prot AAW89016.1 261	cell division protein FtsN	AAW89016.1	complement(264093..265133)	1
NGO0265	Old_annotation_FA1090	346aa, >lcl|NC 002946.2 cdsid YP 207428.1	tetrapac protein	YP_207428.1	complement(264093..265133)	1
NGO_0266	New_annotation_FA1090	424aa, >lcl|AE004969.1 prot AAW89017.1 262	folylpolyglutamate synthase	AAW89017.1	complement(265147..266421)	1
NGO0266	Old_annotation_FA1090	424aa, >lcl|NC 002946.2 cdsid YP 207429.1	bifunctional folylpolyglutamate synthase/dihydrofolate synthase	YP_207429.1	complement(265147..266421)	1
NGO_0267	New_annotation_FA1090	146aa, >lcl|AE004969.1 prot AAW89018.1 263	transcriptional regulator FolI	AAW89018.1	complement(266452..266892)	1
NGO0267	Old_annotation_FA1090	146aa, >lcl|NC 002946.2 cdsid YP 207430.1	FolI	YP_207430.1	complement(266452..266892)	1
NGO_0268	New_annotation_FA1090	119aa, >lcl|AE004969.1 prot AAW89019.2 264	hypothetical protein	AAW89019.2	complement(266897..267256)	1
NGO0268	Old_annotation_FA1090	124 aa, >lcl |NC_002946.2_cdsid_YP_207431.1	conserved hypothetical protein	YP_207431.1	complement(266897..267271)	<100%
NGO_0269	New_annotation_FA1090	242aa, >lcl|AE004969.1 prot AAW89020.1 265	amino acid ABC transporter ATPase	AAW89020.1	complement(267329..268057)	1
NGO0269	Old_annotation_FA1090	242aa, >lcl|NC 002946.2 cdsid YP 207432.1	ABC transporter ATP-binding protein, amino acid	YP_207432.1	complement(267329..268057)	1
NGO_0270	New_annotation_FA1090	151aa, >lcl|AE004969.1 prot AAW89021.1 266	hypothetical protein	AAW89021.1	complement(268099..268554)	1
NGO0270	Old_annotation_FA1090	151aa, >lcl|NC 002946.2 cdsid YP 207433.1	hypothetical protein	YP_207433.1	complement(268099..268554)	1
NGO_0271	New_annotation_FA1090	189aa, >lcl|AE004969.1 prot AAW89022.1 267	GTP pyrophosphokinase	AAW89022.1	complement(268665..269234)	1
NGO0271	Old_annotation_FA1090	189aa, >lcl|NC 002946.2 cdsid YP 207434.1	hypothetical protein	YP_207434.1	complement(268665..269234)	1
NGO_0272	New_annotation_FA1090	259aa, >lcl|AE004969.1 prot AAW89023.1 268	16S rRNA methyltransferase	AAW89023.1	complement(269249..270028)	1
NGO0272	Old_annotation_FA1090	259aa, >lcl|NC 002946.2 cdsid YP 207435.1	dimethyladenosine transferase	YP_207435.1	complement(269249..270028)	1
NGO_01470	New_annotation_FA1090	209aa, >lcl|AE004969.1 prot AKO63611.1 269	DNA glycosylase	AKO63611.1	270304..270933	Present only in new annotation
NGO_0274	New_annotation_FA1090	400aa, >lcl|AE004969.1 prot AAW89024.1 270	tryptophan synthase subunit alpha	AAW89024.1	271016..272218	1
NGO0274	Old_annotation_FA1090	400aa, >lcl|NC 002946.2 cdsid YP 207436.1	tryptophan synthase subunit beta	YP_207436.1	271016..272218	1
NGO_0275	New_annotation_FA1090	1593aa, >lcl|AE004969.1 prot AAW89025.1 271	peptidase	AAW89025.1	complement(272294..277075)	1
NGO0275	Old_annotation_FA1090	1593aa, >lcl|NC 002946.2 cdsid YP 207437.1	IgA-specific metalloendopeptidase	YP_207437.1	complement(272294..277075)	1
NGO_0276	New_annotation_FA1090	759aa, >lcl|AE004969.1 prot AAW89026.2 272	competence protein ComA	AAW89026.2	277401..279680	1
NGO0276	Old_annotation_FA1090	691aa, >lcl|NC 002946.2 cdsid YP 207438.1	ComA protein	YP_207438.1	277605..279680	1
NGO_0277	New_annotation_FA1090	267aa, >lcl|AE004969.1 prot AAW89027.1 273	competence protein ComL	AAW89027.1	complement(279750..280553)	1
NGO0277	Old_annotation_FA1090	267aa, >lcl|NC 002946.2 cdsid YP 207439.1	ComL	YP_207439.1	complement(279750..280553)	1
NGO_0278	New_annotation_FA1090	374aa, >lcl|AE004969.1 prot AAW89028.1 274	pseudouridine synthase	AAW89028.1	280552..281676	1
NGO0278	Old_annotation_FA1090	374aa, >lcl|NC 002946.2 cdsid YP 207440.1	protein RluD	YP_207440.1	280552..281676	1
NGO_01505	New_annotation_FA1090	63aa, >lcl|AE004969.1 prot AKO63612.1 275	hypothetical protein	AKO63612.1	complement(282855..283046)	1
NGO0280	Old_annotation_FA1090	106 aa, >lcl |NC_002946.2_cdsid_YP_207441.1	hypothetical protein	YP_207441.1	complement(282855..283175)	<100%
NGO_0281	New_annotation_FA1090	259aa, >lcl|AE004969.1 prot AAW89030.1 276	laccase	AAW89030.1	283231..284010	1
NGO0281	Old_annotation_FA1090	259aa, >lcl|NC 002946.2 cdsid YP 207442.1	hypothetical protein	YP_207442.1	283231..284010	1
NGO_0282	New_annotation_FA1090	159aa, >lcl|AE004969.1 prot AAW89031.1 277	lipoprotein	AAW89031.1	284062..284541	1
NGO0282	Old_annotation_FA1090	159aa, >lcl|NC 002946.2 cdsid YP 207443.1	hypothetical protein	YP_207443.1	284062..284541	1
NGO_0283	New_annotation_FA1090	332aa, >lcl|AE004969.1 prot AAW89032.1 278	DNA polymerase III subunit delta	AAW89032.1	284543..285541	1
NGO0283	Old_annotation_FA1090	332aa, >lcl|NC 002946.2 cdsid YP 207444.1	DNA polymerase III subunit delta	YP_207444.1	284543..285541	1
NGO_0284	New_annotation_FA1090	139aa, >lcl|AE004969.1 prot AAW89033.1 279	membrane protein	AAW89033.1	285662..286081	1
NGO0284	Old_annotation_FA1090	139aa, >lcl|NC 002946.2 cdsid YP 207445.1	hypothetical protein	YP_207445.1	285662..286081	1
NGO0285	Old_annotation_FA1090	188 aa, >lcl |NC_002946.2_cdsid_YP_207446.1	conserved hypothetical protein	YP_207446.1	286106..286672	<100%
NGO_0285	New_annotation_FA1090	171aa, >lcl|AE004969.1 prot AAW89034.2 280	RDD family protein	AAW89034.2	286157..286672	1
NGO_0286	New_annotation_FA1090	294aa, >lcl|AE004969.1 prot AAW89035.1 281	hypothetical protein	AAW89035.1	complement(286763..287647)	1
NGO0286	Old_annotation_FA1090	294aa, >lcl|NC 002946.2 cdsid YP 207447.1	hypothetical protein	YP_207447.1	complement(286763..287647)	1
NGO_01540	New_annotation_FA1090	158aa, >lcl|AE004969.1 prot AKO63613.1 282	hypothetical protein	AKO63613.1	287747..288223	Present only in new annotation
NGO_0288	New_annotation_FA1090	290aa, >lcl|AE004969.1 prot AAW89036.1 283	RNA polymerase factor sigma-32	AAW89036.1	complement(288380..289252)	1
NGO0288	Old_annotation_FA1090	290aa, >lcl|NC 002946.2 cdsid YP 207448.1	RNA polymerase factor sigma-32	YP_207448.1	complement(288380..289252)	1
NGO_0289	New_annotation_FA1090	512aa, >lcl|AE004969.1 prot AAW89037.1 284	acyltransferase	AAW89037.1	complement(289507..291045)	1
NGO0289	Old_annotation_FA1090	512aa, >lcl|NC 002946.2 cdsid YP 207449.1	apolipoprotein N-acyltransferase	YP_207449.1	complement(289507..291045)	1
NGO_0290	New_annotation_FA1090	246aa, >lcl|AE004969.1 prot AAW89038.1 285	hypothetical protein	AAW89038.1	complement(291115..291855)	1
NGO0290	Old_annotation_FA1090	246aa, >lcl|NC 002946.2 cdsid YP 207450.1	hypothetical protein	YP_207450.1	complement(291115..291855)	1
NGO_0291	New_annotation_FA1090	576aa, >lcl|AE004969.1 prot AAW89039.2 286	potassium transporter	AAW89039.2	292050..293780	1
NGO0291	Old_annotation_FA1090	573aa, >lcl|NC 002946.2 cdsid YP 207451.1	potassium/proton antiporter	YP_207451.1	292059..293780	1
NGO_0293	New_annotation_FA1090	336aa, >lcl|AE004969.1 prot AAW89041.1 287	ferrochelatase	AAW89041.1	complement(294435..295445)	1
NGO0293	Old_annotation_FA1090	336aa, >lcl|NC 002946.2 cdsid YP 207453.1	ferrochelatase	YP_207453.1	complement(294435..295445)	1
NGO_0294	New_annotation_FA1090	371aa, >lcl|AE004969.1 prot AAW89042.1 288	queuine tRNA-ribosyltransferase	AAW89042.1	complement(295527..296642)	1
NGO0294	Old_annotation_FA1090	371aa, >lcl|NC 002946.2 cdsid YP 207454.1	queuine tRNA-ribosyltransferase	YP_207454.1	complement(295527..296642)	1
NGO_0295	New_annotation_FA1090	637aa, >lcl|AE004969.1 prot AAW89043.1 289	threonyl-tRNA synthetase	AAW89043.1	296950..298863	1
NGO0295	Old_annotation_FA1090	637aa, >lcl|NC 002946.2 cdsid YP 207455.1	threonyl-tRNA synthetase	YP_207455.1	296950..298863	1
NGO_0296	New_annotation_FA1090	173aa, >lcl|AE004969.1 prot AAW89044.1 290	putative translation initiation factor IF-3	AAW89044.1	298881..299402	1
NGO0296	Old_annotation_FA1090	173aa, >lcl|NC 002946.2 cdsid YP 207456.1	translation initiation factor IF-3	YP_207456.1	298881..299402	1
NGO_0297	New_annotation_FA1090	65aa, >lcl|AE004969.1 prot AAW89045.1 291	50S ribosomal protein L35	AAW89045.1	299549..299746	1
NGO0297	Old_annotation_FA1090	65aa, >lcl|NC 002946.2 cdsid YP 207457.1	50S ribosomal protein L35	YP_207457.1	299549..299746	1
NGO_0298	New_annotation_FA1090	119aa, >lcl|AE004969.1 prot AAW89046.1 292	50S ribosomal protein L20	AAW89046.1	299759..300118	1
NGO0298	Old_annotation_FA1090	119aa, >lcl|NC 002946.2 cdsid YP 207458.1	50S ribosomal protein L20	YP_207458.1	299759..300118	1
NGO_0299	New_annotation_FA1090	329aa, >lcl|AE004969.1 prot AAW89047.2 293	phenylalanine--tRNA ligase	AAW89047.2	300359..301348	1
NGO0299	Old_annotation_FA1090	329aa, >lcl|NC 002946.2 cdsid YP 207459.2	phenylalanyl-tRNA synthetase subunit alpha	YP_207459.2	300359..301348	1
NGO_0300	New_annotation_FA1090	137aa, >lcl|AE004969.1 prot AAW89048.1 294	restriction endonuclease HpaII	AAW89048.1	301365..301778	1
NGO0300	Old_annotation_FA1090	137aa, >lcl|NC 002946.2 cdsid YP 207460.1	very-short-patch-repair endonuclease	YP_207460.1	301365..301778	1
NGO_01615	New_annotation_FA1090	112aa, >lcl|AE004969.1 prot AKO63614.1 295	methylase	AKO63614.1	301780..302118	Present only in new annotation
NGO_0302	New_annotation_FA1090	81aa, >lcl|AE004969.1 prot AAW89049.1 296	hypothetical protein	AAW89049.1	302132..302377	1
NGO0302	Old_annotation_FA1090	81aa, >lcl|NC 002946.2 cdsid YP 207461.1	hypothetical protein	YP_207461.1	302132..302377	1
NGO_0303	New_annotation_FA1090	249aa, >lcl|AE004969.1 prot AAW89050.1 297	restriction endonuclease	AAW89050.1	302383..303132	1
NGO0303	Old_annotation_FA1090	249aa, >lcl|NC 002946.2 cdsid YP 207462.1	hypothetical protein	YP_207462.1	302383..303132	1
NGO_0304	New_annotation_FA1090	787aa, >lcl|AE004969.1 prot AAW89051.1 298	phenylalanyl-tRNA synthetase subunit beta	AAW89051.1	303223..305586	1
NGO0304	Old_annotation_FA1090	787aa, >lcl|NC 002946.2 cdsid YP 207463.1	phenylalanyl-tRNA synthetase subunit beta	YP_207463.1	303223..305586	1
NGO_0305	New_annotation_FA1090	100aa, >lcl|AE004969.1 prot AAW89052.1 299	integration host factor subunit alpha	AAW89052.1	305660..305962	1
NGO0305	Old_annotation_FA1090	100aa, >lcl|NC 002946.2 cdsid YP 207464.1	integration host factor subunit alpha	YP_207464.1	305660..305962	1
NGO_0306	New_annotation_FA1090	102aa, >lcl|AE004969.1 prot AAW89053.1 300	hypothetical protein	AAW89053.1	305946..306254	1
NGO0306	Old_annotation_FA1090	102aa, >lcl|NC 002946.2 cdsid YP 207465.1	hypothetical protein	YP_207465.1	305946..306254	1
NGO_0307	New_annotation_FA1090	161aa, >lcl|AE004969.1 prot AAW89054.1 301	exclusion suppressor FxsA	AAW89054.1	306430..306915	1
NGO0307	Old_annotation_FA1090	161aa, >lcl|NC 002946.2 cdsid YP 207466.1	FxsA protein	YP_207466.1	306430..306915	1
NGO_01650	New_annotation_FA1090	74aa, >lcl|AE004969.1 prot AKO63615.1 302	hypothetical protein	AKO63615.1	307107..307331	Present only in new annotation
NGO_0308	New_annotation_FA1090	433aa, >lcl|AE004969.1 prot AAW89055.1 303	adenosylmethionine-8-amino-7-oxononanoate aminotransferase	AAW89055.1	307549..308850	1
NGO0308	Old_annotation_FA1090	433aa, >lcl|NC 002946.2 cdsid YP 207467.1	adenosylmethionine-8-amino-7-oxononanoate aminotransferase	YP_207467.1	307549..308850	1
NGO_0309	New_annotation_FA1090	215aa, >lcl|AE004969.1 prot AAW89056.1 304	dethiobiotin synthetase	AAW89056.1	308847..309494	1
NGO0309	Old_annotation_FA1090	215aa, >lcl|NC 002946.2 cdsid YP 207468.1	dithiobiotin synthetase	YP_207468.1	308847..309494	1
NGO0310	Old_annotation_FA1090	185 aa, >lcl |NC_002946.2_cdsid_YP_207469.1	conserved hypothetical protein	YP_207469.1	309428..309985	<100%
NGO_0310	New_annotation_FA1090	158aa, >lcl|AE004969.1 prot AAW89057.2 305	chorismate--pyruvate lyase	AAW89057.2	309509..309985	1
NGO_0311	New_annotation_FA1090	135aa, >lcl|AE004969.1 prot AAW89058.1 306	hypothetical protein	AAW89058.1	310109..310516	1
NGO0311	Old_annotation_FA1090	135aa, >lcl|NC 002946.2 cdsid YP 207470.1	hypothetical protein	YP_207470.1	310109..310516	1
NGO_0312	New_annotation_FA1090	296aa, >lcl|AE004969.1 prot AAW89059.1 307	4-hydroxybenzoate polyprenyltransferase	AAW89059.1	310506..311396	1
NGO0312	Old_annotation_FA1090	296aa, >lcl|NC 002946.2 cdsid YP 207471.1	4-hydroxybenzoate octaprenyltransferase	YP_207471.1	310506..311396	1
NGO_0313	New_annotation_FA1090	149aa, >lcl|AE004969.1 prot AAW89060.1 308	PTS sugar transporter subunit IIA	AAW89060.1	311581..312030	1
NGO0313	Old_annotation_FA1090	149aa, >lcl|NC 002946.2 cdsid YP 207472.1	two-component system transcriptional response regulator	YP_207472.1	311581..312030	1
NGO_0314	New_annotation_FA1090	320aa, >lcl|AE004969.1 prot AAW89061.1 309	serine kinase	AAW89061.1	312034..312996	1
NGO0314	Old_annotation_FA1090	320aa, >lcl|NC 002946.2 cdsid YP 207473.1	HPr kinase/phosphorylase	YP_207473.1	312034..312996	1
NGO_0315	New_annotation_FA1090	284aa, >lcl|AE004969.1 prot AAW89062.1 310	nucleotide-binding protein	AAW89062.1	312977..313831	1
NGO0315	Old_annotation_FA1090	284aa, >lcl|NC 002946.2 cdsid YP 207474.1	hypothetical protein	YP_207474.1	312977..313831	1
NGO_0316	New_annotation_FA1090	313aa, >lcl|AE004969.1 prot AAW89063.1 311	GTPase	AAW89063.1	313912..314853	1
NGO0316	Old_annotation_FA1090	313aa, >lcl|NC 002946.2 cdsid YP 207475.1	ribosomal biogenesis GTPase	YP_207475.1	313912..314853	1
NGO_0317	New_annotation_FA1090	200aa, >lcl|AE004969.1 prot AAW89064.1 312	chromosome segregation protein ScpB	AAW89064.1	314954..315556	1
NGO0317	Old_annotation_FA1090	200aa, >lcl|NC 002946.2 cdsid YP 207476.1	hypothetical protein	YP_207476.1	314954..315556	1
NGO_0318	New_annotation_FA1090	557aa, >lcl|AE004969.1 prot AAW89065.1 313	DNA repair protein	AAW89065.1	315740..317413	1
NGO0318	Old_annotation_FA1090	557aa, >lcl|NC 002946.2 cdsid YP 207477.1	hypothetical protein	YP_207477.1	315740..317413	1
NGO_0319	New_annotation_FA1090	539aa, >lcl|AE004969.1 prot AAW89066.1 314	oxidoreductase	AAW89066.1	complement(318158..319777)	1
NGO0319	Old_annotation_FA1090	539aa, >lcl|NC 002946.2 cdsid YP 207478.1	hypothetical protein	YP_207478.1	complement(318158..319777)	1
NGO0320	Old_annotation_FA1090	130 aa, >lcl |NC_002946.2_cdsid_YP_207479.1	conserved hypothetical protein	YP_207479.1	319873..320265	<100%
NGO_0320	New_annotation_FA1090	122aa, >lcl|AE004969.1 prot AAW89067.2 315	hypothetical protein	AAW89067.2	319897..320265	1
NGO_0321	New_annotation_FA1090	245aa, >lcl|AE004969.1 prot AAW89068.1 316	ubiquinone biosynthesis methyltransferase UbiE	AAW89068.1	320308..321045	1
NGO0321	Old_annotation_FA1090	245aa, >lcl|NC 002946.2 cdsid YP 207480.1	ubiquinone/menaquinone biosynthesis methyltransferase	YP_207480.1	320308..321045	1
NGO_0322	New_annotation_FA1090	159aa, >lcl|AE004969.1 prot AAW89069.1 317	hypothetical protein	AAW89069.1	321265..321744	1
NGO0322	Old_annotation_FA1090	159aa, >lcl|NC 002946.2 cdsid YP 207481.1	hypothetical protein	YP_207481.1	321265..321744	1
NGO_0323	New_annotation_FA1090	164aa, >lcl|AE004969.1 prot AAW89070.1 318	2-amino-4-hydroxy-6-hydroxymethyldihydropteridine pyrophosphokinase	AAW89070.1	complement(321872..322366)	1
NGO0323	Old_annotation_FA1090	164aa, >lcl|NC 002946.2 cdsid YP 207482.1	2-amino-4-hydroxy-6-hydroxymethyldihydropteridine pyrophosphokinase	YP_207482.1	complement(321872..322366)	1
NGO_0324	New_annotation_FA1090	124aa, >lcl|AE004969.1 prot AAW89071.1 319	SirB family protein	AAW89071.1	complement(322376..322750)	1
NGO0324	Old_annotation_FA1090	124aa, >lcl|NC 002946.2 cdsid YP 207483.1	hypothetical protein	YP_207483.1	complement(322376..322750)	1
NGO_0326	New_annotation_FA1090	97aa, >lcl|AE004969.1 prot AAW89072.1 320	RNA-binding protein Hfq	AAW89072.1	complement(323455..323748)	1
NGO0326	Old_annotation_FA1090	97aa, >lcl|NC 002946.2 cdsid YP 207484.1	hypothetical protein	YP_207484.1	complement(323455..323748)	1
NGO_0327	New_annotation_FA1090	312aa, >lcl|AE004969.1 prot AAW89073.1 321	D-alanyl-D-alanine endopeptidase	AAW89073.1	complement(323877..324815)	1
NGO0327	Old_annotation_FA1090	312aa, >lcl|NC 002946.2 cdsid YP 207485.1	D-alanyl-D-alanine-endopeptidase	YP_207485.1	complement(323877..324815)	1
NGO0328	Old_annotation_FA1090	167 aa, >lcl |NC_002946.2_cdsid_YP_207486.1	conserved hypothetical protein	YP_207486.1	325073..325576	<100%
NGO_0328	New_annotation_FA1090	146aa, >lcl|AE004969.1 prot AAW89074.2 322	thiol peroxidase	AAW89074.2	325136..325576	1
NGO_0329	New_annotation_FA1090	291aa, >lcl|AE004969.1 prot AAW89075.1 323	site-specific tyrosine recombinase XerD	AAW89075.1	325628..326503	1
NGO0329	Old_annotation_FA1090	291aa, >lcl|NC 002946.2 cdsid YP 207487.1	hypothetical protein	YP_207487.1	325628..326503	1
NGO_01775	New_annotation_FA1090	66aa, >lcl|AE004969.1 prot AKO63616.1 324	bacterioferritin	AKO63616.1	326675..326875	Present only in new annotation
NGO_0331	New_annotation_FA1090	77aa, >lcl|AE004969.1 prot AAW89077.1 325	glutaredoxin	AAW89077.1	327041..327274	1
NGO0331	Old_annotation_FA1090	77aa, >lcl|NC 002946.2 cdsid YP 207489.1	hypothetical protein	YP_207489.1	327041..327274	1
NGO_0332	New_annotation_FA1090	287aa, >lcl|AE004969.1 prot AAW89078.1 326	dTDP-4-dehydrorhamnose reductase	AAW89078.1	complement(327646..328509)	1
NGO0332	Old_annotation_FA1090	287aa, >lcl|NC 002946.2 cdsid YP 207490.1	reductase	YP_207490.1	complement(327646..328509)	1
NGO0333	Old_annotation_FA1090	319 aa, >lcl |NC_002946.2_cdsid_YP_207491.1	putative phosphoribosylaminoimidazole-succinocarboxamide synthase	YP_207491.1	328606..329565	<100%
NGO_0333	New_annotation_FA1090	287aa, >lcl|AE004969.1 prot AAW89079.2 327	phosphoribosylaminoimidazole-succinocarboxamide synthase	AAW89079.2	328702..329565	1
NGO0335	Old_annotation_FA1090	707aa, >lcl|NC 002946.2 cdsid YP 207492.1	polynucleotide phosphorylase	YP_207492.1	329799..331922	1
NGO_0335	New_annotation_FA1090	706aa, >lcl|AE004969.1 prot AAW89080.2 328	polynucleotide phosphorylase/polyadenylase	AAW89080.2	329802..331922	1
NGO_0336	New_annotation_FA1090	222aa, >lcl|AE004969.1 prot AAW89081.1 329	membrane protein	AAW89081.1	complement(331995..332663)	1
NGO0336	Old_annotation_FA1090	222aa, >lcl|NC 002946.2 cdsid YP 207493.1	hypothetical protein	YP_207493.1	complement(331995..332663)	1
NGO_0337	New_annotation_FA1090	104aa, >lcl|AE004969.1 prot AAW89082.1 330	lipoprotein	AAW89082.1	complement(332660..332974)	1
NGO0337	Old_annotation_FA1090	104aa, >lcl|NC 002946.2 cdsid YP 207494.1	hypothetical protein	YP_207494.1	complement(332660..332974)	1
NGO_0338	New_annotation_FA1090	283aa, >lcl|AE004969.1 prot AAW89083.1 331	diaminopimelate epimerase	AAW89083.1	333111..333962	1
NGO0338	Old_annotation_FA1090	283aa, >lcl|NC 002946.2 cdsid YP 207495.1	diaminopimelate epimerase	YP_207495.1	333111..333962	1
NGO_0339	New_annotation_FA1090	201aa, >lcl|AE004969.1 prot AAW89084.1 332	membrane protein	AAW89084.1	333959..334564	1
NGO0339	Old_annotation_FA1090	201aa, >lcl|NC 002946.2 cdsid YP 207496.1	hypothetical protein	YP_207496.1	333959..334564	1
NGO_0340	New_annotation_FA1090	310aa, >lcl|AE004969.1 prot AAW89085.1 333	cysteine synthase	AAW89085.1	334760..335692	1
NGO0340	Old_annotation_FA1090	310aa, >lcl|NC 002946.2 cdsid YP 207497.1	cysteine synthase/cystathionine beta-synthase	YP_207497.1	334760..335692	1
NGO_0342	New_annotation_FA1090	78aa, >lcl|AE004969.1 prot AAW89086.1 334	hypothetical protein	AAW89086.1	337103..337339	1
NGO0342	Old_annotation_FA1090	78aa, >lcl|NC 002946.2 cdsid YP 207498.1	hypothetical protein	YP_207498.1	337103..337339	1
NGO_0343	New_annotation_FA1090	339aa, >lcl|AE004969.1 prot AAW89087.1 335	signal peptidase	AAW89087.1	complement(337539..338558)	1
NGO0343	Old_annotation_FA1090	339aa, >lcl|NC 002946.2 cdsid YP 207499.1	signal peptidase I	YP_207499.1	complement(337539..338558)	1
NGO_0344	New_annotation_FA1090	597aa, >lcl|AE004969.1 prot AAW89088.1 336	elongation factor 4	AAW89088.1	complement(338704..340497)	1
NGO0344	Old_annotation_FA1090	597aa, >lcl|NC 002946.2 cdsid YP 207500.1	GTP-binding protein LepA	YP_207500.1	complement(338704..340497)	1
NGO_0345	New_annotation_FA1090	233aa, >lcl|AE004969.1 prot AAW89089.1 337	5'-methylthioadenosine nucleosidase	AAW89089.1	complement(340639..341340)	1
NGO0345	Old_annotation_FA1090	233aa, >lcl|NC 002946.2 cdsid YP 207501.1	nucleoside phosphorylase	YP_207501.1	complement(340639..341340)	1
NGO_0346	New_annotation_FA1090	376aa, >lcl|AE004969.1 prot AAW89090.2 338	twitching motility protein PilT	AAW89090.2	341508..342638	1
NGO0346	Old_annotation_FA1090	370aa, >lcl|NC 002946.2 cdsid YP 207502.1	twitching motility-like protein	YP_207502.1	341526..342638	1
NGO_0347	New_annotation_FA1090	325aa, >lcl|AE004969.1 prot AAW89091.1 339	DNA polymerase III subunit delta'	AAW89091.1	342672..343649	1
NGO0347	Old_annotation_FA1090	325aa, >lcl|NC 002946.2 cdsid YP 207503.1	DNA polymerase III subunit delta'	YP_207503.1	342672..343649	1
NGO_0348	New_annotation_FA1090	116aa, >lcl|AE004969.1 prot AAW89092.1 340	pilus assembly protein	AAW89092.1	343653..344003	1
NGO0348	Old_annotation_FA1090	116aa, >lcl|NC 002946.2 cdsid YP 207504.1	type 4 pilus biogenesis protein	YP_207504.1	343653..344003	1
NGO_0349	New_annotation_FA1090	259aa, >lcl|AE004969.1 prot AAW89093.1 341	DNAase	AAW89093.1	344008..344787	1
NGO0349	Old_annotation_FA1090	259aa, >lcl|NC 002946.2 cdsid YP 207505.1	hypothetical protein	YP_207505.1	344008..344787	1
NGO_0350	New_annotation_FA1090	71aa, >lcl|AE004969.1 prot AAW89094.1 342	hypothetical protein	AAW89094.1	344813..345028	1
NGO0350	Old_annotation_FA1090	71aa, >lcl|NC 002946.2 cdsid YP 207506.1	hypothetical protein	YP_207506.1	344813..345028	1
NGO_0351	New_annotation_FA1090	103aa, >lcl|AE004969.1 prot AAW89095.1 343	glutaredoxin	AAW89095.1	345129..345440	1
NGO0351	Old_annotation_FA1090	103aa, >lcl|NC 002946.2 cdsid YP 207507.1	glutaredoxin-like protein GrlA	YP_207507.1	345129..345440	1
NGO_0352	New_annotation_FA1090	38aa, >lcl|AE004969.1 prot AAW89096.1 344	hypothetical protein	AAW89096.1	345440..345556	1
NGO0352	Old_annotation_FA1090	38aa, >lcl|NC 002946.2 cdsid YP 207508.1	hypothetical protein	YP_207508.1	345440..345556	1
NGO_0353	New_annotation_FA1090	208aa, >lcl|AE004969.1 prot AAW89097.1 345	uracil phosphoribosyltransferase	AAW89097.1	345546..346172	1
NGO0353	Old_annotation_FA1090	208aa, >lcl|NC 002946.2 cdsid YP 207509.1	uracil phosphoribosyltransferase	YP_207509.1	345546..346172	1
NGO_0354	New_annotation_FA1090	106aa, >lcl|AE004969.1 prot AAW89098.1 346	RNA polymerase subunit sigma-32	AAW89098.1	346195..346515	1
NGO0354	Old_annotation_FA1090	106aa, >lcl|NC 002946.2 cdsid YP 207510.1	hypothetical protein	YP_207510.1	346195..346515	1
NGO_0355	New_annotation_FA1090	215aa, >lcl|AE004969.1 prot AAW89099.2 347	hypothetical protein	AAW89099.2	346684..347331	1
NGO0355	Old_annotation_FA1090	198 aa, >lcl |NC_002946.2_cdsid_YP_207511.1	hypothetical protein	YP_207511.1	346735..347331	<100%
NGO_0356	New_annotation_FA1090	274aa, >lcl|AE004969.1 prot AAW89100.1 348	hypothetical protein	AAW89100.1	347355..348179	1
NGO0356	Old_annotation_FA1090	274aa, >lcl|NC 002946.2 cdsid YP 207512.1	hypothetical protein	YP_207512.1	347355..348179	1
NGO_0357	New_annotation_FA1090	322aa, >lcl|AE004969.1 prot AAW89101.1 349	methyltransferase	AAW89101.1	348179..349147	1
NGO0357	Old_annotation_FA1090	322aa, >lcl|NC 002946.2 cdsid YP 207513.1	hypothetical protein	YP_207513.1	348179..349147	1
NGO0358	Old_annotation_FA1090	141aa, >lcl|NC 002946.2 cdsid YP 207514.1	hypothetical protein	YP_207514.1	349426..349851	1
NGO_0358	New_annotation_FA1090	140aa, >lcl|AE004969.1 prot AAW89102.2 350	chitinase	AAW89102.2	349429..349851	1
NGO_0359	New_annotation_FA1090	254aa, >lcl|AE004969.1 prot AAW89103.1 351	uroporphyrinogen-III synthase	AAW89103.1	349869..350633	1
NGO0359	Old_annotation_FA1090	254aa, >lcl|NC 002946.2 cdsid YP 207515.1	uroporphyrinogen-III synthase	YP_207515.1	349869..350633	1
NGO_0360	New_annotation_FA1090	444aa, >lcl|AE004969.1 prot AAW89104.2 352	uroporphyrin-III methyltransferase	AAW89104.2	350645..351979	1
NGO0360	Old_annotation_FA1090	424aa, >lcl|NC 002946.2 cdsid YP 207516.1	hypothetical protein	YP_207516.1	350705..351979	1
NGO_0361	New_annotation_FA1090	405aa, >lcl|AE004969.1 prot AAW89105.1 353	heme biosynthesis protein HemY	AAW89105.1	351976..353193	1
NGO0361	Old_annotation_FA1090	405aa, >lcl|NC 002946.2 cdsid YP 207517.1	hypothetical protein	YP_207517.1	351976..353193	1
NGO_0362	New_annotation_FA1090	354aa, >lcl|AE004969.1 prot AAW89106.1 354	uroporphyrinogen decarboxylase	AAW89106.1	353268..354332	1
NGO0362	Old_annotation_FA1090	354aa, >lcl|NC 002946.2 cdsid YP 207518.1	uroporphyrinogen decarboxylase	YP_207518.1	353268..354332	1
NGO_0363	New_annotation_FA1090	629aa, >lcl|AE004969.1 prot AAW89107.1 355	DEAD/DEAH box helicase	AAW89107.1	complement(354395..356284)	1
NGO0363	Old_annotation_FA1090	629aa, >lcl|NC 002946.2 cdsid YP 207519.1	stress-sensitive restriction system protein	YP_207519.1	complement(354395..356284)	1
NGO_0364	New_annotation_FA1090	345aa, >lcl|AE004969.1 prot AAW89108.1 356	restriction endonuclease NgoFVII	AAW89108.1	complement(356285..357322)	1
NGO0364	Old_annotation_FA1090	345aa, >lcl|NC 002946.2 cdsid YP 207520.1	restriction endonuclease R.NgoVII	YP_207520.1	complement(356285..357322)	1
NGO_0365	New_annotation_FA1090	374aa, >lcl|AE004969.1 prot AAW89109.1 357	XRE family transcriptional regulator	AAW89109.1	complement(357319..358443)	1
NGO0365	Old_annotation_FA1090	374aa, >lcl|NC 002946.2 cdsid YP 207521.1	site-specific DNA-methyltransferase M.NgoVII	YP_207521.1	complement(357319..358443)	1
NGO_0366	New_annotation_FA1090	85aa, >lcl|AE004969.1 prot AAW89110.1 358	hypothetical protein	AAW89110.1	358468..358725	1
NGO0366	Old_annotation_FA1090	85aa, >lcl|NC 002946.2 cdsid YP 207522.1	hypothetical protein	YP_207522.1	358468..358725	1
NGO_0367	New_annotation_FA1090	459aa, >lcl|AE004969.1 prot AAW89111.1 359	DNA repair protein RadA	AAW89111.1	358830..360209	1
NGO0367	Old_annotation_FA1090	459aa, >lcl|NC 002946.2 cdsid YP 207523.1	DNA repair protein RadA	YP_207523.1	358830..360209	1
NGO_0368	New_annotation_FA1090	126aa, >lcl|AE004969.1 prot AAW89112.1 360	hypothetical protein	AAW89112.1	complement(360484..360864)	1
NGO0368	Old_annotation_FA1090	126aa, >lcl|NC 002946.2 cdsid YP 207524.1	hypothetical protein	YP_207524.1	complement(360484..360864)	1
NGO_0369	New_annotation_FA1090	119aa, >lcl|AE004969.1 prot AAW89113.2 361	phage-shock protein	AAW89113.2	complement(361088..361447)	1
NGO0369	Old_annotation_FA1090	147 aa, >lcl |NC_002946.2_cdsid_YP_207525.1	conserved hypothetical protein	YP_207525.1	complement(361088..361531)	<100%
NGO_0370	New_annotation_FA1090	1200aa, >lcl|AE004969.1 prot AAW89114.1 362	exodeoxyribonuclease V subunit beta	AAW89114.1	complement(361486..365088)	1
NGO0370	Old_annotation_FA1090	1200aa, >lcl|NC 002946.2 cdsid YP 207526.1	exodeoxyribonuclease	YP_207526.1	complement(361486..365088)	1
NGO_0371	New_annotation_FA1090	302aa, >lcl|AE004969.1 prot AAW89115.1 363	peroxidase	AAW89115.1	complement(365165..366073)	1
NGO0371	Old_annotation_FA1090	302aa, >lcl|NC 002946.2 cdsid YP 207527.1	hypothetical protein	YP_207527.1	complement(365165..366073)	1
NGO0372	Old_annotation_FA1090	275aa, >lcl|NC 002946.2 cdsid YP 207528.1	ABC transporter periplasmic binding protein, amino acid	YP_207528.1	366358..367185	1
NGO_0372	New_annotation_FA1090	274aa, >lcl|AE004969.1 prot AAW89116.2 364	amino acid ABC transporter substrate-binding protein	AAW89116.2	366361..367185	1
NGO_0373	New_annotation_FA1090	238aa, >lcl|AE004969.1 prot AAW89117.1 365	cysteine ABC transporter permease	AAW89117.1	367175..367891	1
NGO0373	Old_annotation_FA1090	238aa, >lcl|NC 002946.2 cdsid YP 207529.1	ABC transporter permease, amino acid	YP_207529.1	367175..367891	1
NGO_0374	New_annotation_FA1090	251aa, >lcl|AE004969.1 prot AAW89118.1 366	amino acid ABC transporter ATPase	AAW89118.1	367901..368656	1
NGO0374	Old_annotation_FA1090	251aa, >lcl|NC 002946.2 cdsid YP 207530.1	ABC transporter ATP-binding protein, amino acid	YP_207530.1	367901..368656	1
NGO_0375	New_annotation_FA1090	460aa, >lcl|AE004969.1 prot AAW89119.1 367	phosphoglucomutase	AAW89119.1	complement(368712..370094)	1
NGO0375	Old_annotation_FA1090	460aa, >lcl|NC 002946.2 cdsid YP 207531.1	phosphoglucomutase	YP_207531.1	complement(368712..370094)	1
NGO_0376	New_annotation_FA1090	169aa, >lcl|AE004969.1 prot AAW89120.1 368	peptidylprolyl isomerase	AAW89120.1	complement(370262..370771)	1
NGO0376	Old_annotation_FA1090	169aa, >lcl|NC 002946.2 cdsid YP 207532.1	peptidyl-prolyl cis-trans isomerase B	YP_207532.1	complement(370262..370771)	1
NGO_0377	New_annotation_FA1090	471aa, >lcl|AE004969.1 prot AAW89121.1 369	anion:sodium symporter	AAW89121.1	complement(370891..372306)	1
NGO0377	Old_annotation_FA1090	471aa, >lcl|NC 002946.2 cdsid YP 207533.1	transporter	YP_207533.1	complement(370891..372306)	1
NGO_0378	New_annotation_FA1090	120aa, >lcl|AE004969.1 prot AAW89122.1 370	VanZ family protein	AAW89122.1	complement(372535..372897)	1
NGO0378	Old_annotation_FA1090	120aa, >lcl|NC 002946.2 cdsid YP 207534.1	hypothetical protein	YP_207534.1	complement(372535..372897)	1
NGO_02015	New_annotation_FA1090	68aa, >lcl|AE004969.1 prot AKO63617.1 371	dioxygenase	AKO63617.1	complement(372894..373100)	Present only in new annotation
NGO_0379	New_annotation_FA1090	192aa, >lcl|AE004969.1 prot AAW89123.1 372	peptidyl-tRNA hydrolase	AAW89123.1	complement(373161..373739)	1
NGO0379	Old_annotation_FA1090	192aa, >lcl|NC 002946.2 cdsid YP 207535.1	peptidyl-tRNA hydrolase	YP_207535.1	complement(373161..373739)	1
NGO_0380	New_annotation_FA1090	92aa, >lcl|AE004969.1 prot AAW89124.1 373	protein RnfH	AAW89124.1	complement(373792..374070)	1
NGO0380	Old_annotation_FA1090	92aa, >lcl|NC 002946.2 cdsid YP 207536.1	hypothetical protein	YP_207536.1	complement(373792..374070)	1
NGO_0381	New_annotation_FA1090	143aa, >lcl|AE004969.1 prot AAW89125.2 374	cyclase	AAW89125.2	complement(374063..374494)	1
NGO0381	Old_annotation_FA1090	145 aa, >lcl |NC_002946.2_cdsid_YP_207537.1	conserved hypothetical protein	YP_207537.1	complement(374063..374500)	<100%
NGO_0382	New_annotation_FA1090	655aa, >lcl|AE004969.1 prot AAW89126.1 375	cell division protein FtsH	AAW89126.1	complement(374716..376683)	1
NGO0382	Old_annotation_FA1090	655aa, >lcl|NC 002946.2 cdsid YP 207538.1	hypothetical protein	YP_207538.1	complement(374716..376683)	1
NGO_0383	New_annotation_FA1090	206aa, >lcl|AE004969.1 prot AAW89127.1 376	23S rRNA methyltransferase	AAW89127.1	complement(376747..377367)	1
NGO0383	Old_annotation_FA1090	206aa, >lcl|NC 002946.2 cdsid YP 207539.1	hypothetical protein	YP_207539.1	complement(376747..377367)	1
NGO_0384	New_annotation_FA1090	94aa, >lcl|AE004969.1 prot AAW89128.1 377	ribosome assembly protein YhbY	AAW89128.1	377477..377761	1
NGO0384	Old_annotation_FA1090	94aa, >lcl|NC 002946.2 cdsid YP 207540.1	hypothetical protein	YP_207540.1	377477..377761	1
NGO0385	Old_annotation_FA1090	338 aa, >lcl |NC_002946.2_cdsid_YP_207541.1	putative delta-aminolevulinic acid dehydratase	YP_207541.1	377930..378946	<100%
NGO_0385	New_annotation_FA1090	333aa, >lcl|AE004969.1 prot AAW89129.2 378	delta-aminolevulinic acid dehydratase	AAW89129.2	377945..378946	1
NGO_0386	New_annotation_FA1090	385aa, >lcl|AE004969.1 prot AAW89130.1 379	cystathionine gamma-synthase	AAW89130.1	complement(379010..380167)	1
NGO0386	Old_annotation_FA1090	385aa, >lcl|NC 002946.2 cdsid YP 207542.1	lyase	YP_207542.1	complement(379010..380167)	1
NGO_0387	New_annotation_FA1090	257aa, >lcl|AE004969.1 prot AAW89131.1 380	GTP cyclohydrolase	AAW89131.1	380370..381143	1
NGO0387	Old_annotation_FA1090	257aa, >lcl|NC 002946.2 cdsid YP 207543.1	GTP cyclohydrolase	YP_207543.1	380370..381143	1
NGO_0388	New_annotation_FA1090	221aa, >lcl|AE004969.1 prot AAW89132.1 381	NAD(P)H nitroreductase	AAW89132.1	381340..382005	1
NGO0388	Old_annotation_FA1090	221aa, >lcl|NC 002946.2 cdsid YP 207544.1	oxidoreductase, NAD(P)H-flavin	YP_207544.1	381340..382005	1
NGO_0389	New_annotation_FA1090	252aa, >lcl|AE004969.1 prot AAW89133.1 382	pseudouridylate synthase	AAW89133.1	complement(382060..382818)	1
NGO0389	Old_annotation_FA1090	252aa, >lcl|NC 002946.2 cdsid YP 207545.1	hypothetical protein	YP_207545.1	complement(382060..382818)	1
NGO_0390	New_annotation_FA1090	296aa, >lcl|AE004969.1 prot AAW89134.1 383	inorganic polyphosphate kinase	AAW89134.1	complement(382843..383733)	1
NGO0390	Old_annotation_FA1090	296aa, >lcl|NC 002946.2 cdsid YP 207546.1	inorganic polyphosphate/ATP-NAD kinase	YP_207546.1	complement(382843..383733)	1
NGO_0391	New_annotation_FA1090	188aa, >lcl|AE004969.1 prot AAW89135.1 384	hypothetical protein	AAW89135.1	complement(383753..384319)	1
NGO0391	Old_annotation_FA1090	188aa, >lcl|NC 002946.2 cdsid YP 207547.1	hypothetical protein	YP_207547.1	complement(383753..384319)	1
NGO_0392	New_annotation_FA1090	258aa, >lcl|AE004969.1 prot AAW89136.1 385	hypothetical protein	AAW89136.1	complement(384369..385145)	1
NGO0392	Old_annotation_FA1090	258aa, >lcl|NC 002946.2 cdsid YP 207548.1	hypothetical protein	YP_207548.1	complement(384369..385145)	1
NGO_0393	New_annotation_FA1090	216aa, >lcl|AE004969.1 prot AAW89137.1 386	TetR family transcriptional regulator	AAW89137.1	complement(385200..385850)	1
NGO0393	Old_annotation_FA1090	216aa, >lcl|NC 002946.2 cdsid YP 207549.1	TetR family transcriptional regulator	YP_207549.1	complement(385200..385850)	1
NGO_0394	New_annotation_FA1090	346aa, >lcl|AE004969.1 prot AAW89138.1 387	UDP-N-acetylenolpyruvoylglucosamine reductase	AAW89138.1	complement(385862..386902)	1
NGO0394	Old_annotation_FA1090	346aa, >lcl|NC 002946.2 cdsid YP 207550.1	UDP-N-acetylenolpyruvoylglucosamine reductase	YP_207550.1	complement(385862..386902)	1
NGO_0395	New_annotation_FA1090	459aa, >lcl|AE004969.1 prot AAW89139.1 388	multidrug transporter	AAW89139.1	complement(386946..388325)	1
NGO0395	Old_annotation_FA1090	459aa, >lcl|NC 002946.2 cdsid YP 207551.1	multidrug efflux protein	YP_207551.1	complement(386946..388325)	1
NGO_0396	New_annotation_FA1090	62aa, >lcl|AE004969.1 prot AAW89140.1 389	hypothetical protein	AAW89140.1	388382..388570	1
NGO0396	Old_annotation_FA1090	62aa, >lcl|NC 002946.2 cdsid YP 207552.1	hypothetical protein	YP_207552.1	388382..388570	1
NGO_0397	New_annotation_FA1090	383aa, >lcl|AE004969.1 prot AAW89141.1 390	ATP phosphoribosyltransferase regulatory subunit	AAW89141.1	388662..389813	1
NGO0397	Old_annotation_FA1090	383aa, >lcl|NC 002946.2 cdsid YP 207553.1	ATP phosphoribosyltransferase	YP_207553.1	388662..389813	1
NGO0398	Old_annotation_FA1090	434 aa, >lcl |NC_002946.2_cdsid_YP_207554.1	putative adenylosuccinate synthetase	YP_207554.1	389912..391216	<100%
NGO_0398	New_annotation_FA1090	432aa, >lcl|AE004969.1 prot AAW89142.2 391	adenylosuccinate synthetase	AAW89142.2	389918..391216	1
NGO_0399	New_annotation_FA1090	279aa, >lcl|AE004969.1 prot AAW89143.1 392	heat shock protein HtpX	AAW89143.1	complement(391452..392291)	1
NGO0399	Old_annotation_FA1090	279aa, >lcl|NC 002946.2 cdsid YP 207555.1	heat shock protein HtpX	YP_207555.1	complement(391452..392291)	1
NGO_0400	New_annotation_FA1090	215aa, >lcl|AE004969.1 prot AAW89144.1 393	adenylate kinase	AAW89144.1	392506..393153	1
NGO0400	Old_annotation_FA1090	215aa, >lcl|NC 002946.2 cdsid YP 207556.1	adenylate kinase	YP_207556.1	392506..393153	1
NGO_0401	New_annotation_FA1090	246aa, >lcl|AE004969.1 prot AAW89145.1 394	orotidine 5'-phosphate decarboxylase	AAW89145.1	393677..394417	1
NGO0401	Old_annotation_FA1090	246aa, >lcl|NC 002946.2 cdsid YP 207557.1	orotidine 5'-phosphate decarboxylase	YP_207557.1	393677..394417	1
NGO_0403	New_annotation_FA1090	334aa, >lcl|AE004969.1 prot AAW89147.1 395	ADP-L-glycero-D-manno-heptose-6-epimerase	AAW89147.1	395499..396503	1
NGO0403	Old_annotation_FA1090	334aa, >lcl|NC 002946.2 cdsid YP 207559.1	ADP-L-glycero-D-manno-heptose-6-epimerase	YP_207559.1	395499..396503	1
NGO_0404	New_annotation_FA1090	514aa, >lcl|AE004969.1 prot AAW89148.1 396	restriction endonuclease, M subunit	AAW89148.1	396578..398122	1
NGO0404	Old_annotation_FA1090	514aa, >lcl|NC 002946.2 cdsid YP 207560.1	type I restriction-modification system methyltransferase	YP_207560.1	396578..398122	1
NGO_0405	New_annotation_FA1090	283aa, >lcl|AE004969.1 prot AAW89149.1 397	damage-inducible protein D	AAW89149.1	398238..399089	1
NGO0405	Old_annotation_FA1090	283aa, >lcl|NC 002946.2 cdsid YP 207561.1	DNA-damage-inducible protein D	YP_207561.1	398238..399089	1
NGO_02155	New_annotation_FA1090	208aa, >lcl|AE004969.1 prot AKO63618.1 398	restriction endonuclease EcoprrI subunit S	AKO63618.1	399256..399882	Present only in new annotation
NGO_02160	New_annotation_FA1090	207aa, >lcl|AE004969.1 prot AKO63619.1 399	restriction endonuclease subunit S	AKO63619.1	399854..400477	Present only in new annotation
NGO_0407	New_annotation_FA1090	1032aa, >lcl|AE004969.1 prot AAW89150.1 400	restriction endonuclease	AAW89150.1	400709..403807	1
NGO0407	Old_annotation_FA1090	1032aa, >lcl|NC 002946.2 cdsid YP 207562.1	type I site-specific deoxyribonuclease	YP_207562.1	400709..403807	1
NGO_0408	New_annotation_FA1090	763aa, >lcl|AE004969.1 prot AAW89151.1 401	Clp protease ClpX	AAW89151.1	complement(403847..406138)	1
NGO0408	Old_annotation_FA1090	763aa, >lcl|NC 002946.2 cdsid YP 207563.1	hypothetical protein	YP_207563.1	complement(403847..406138)	1
NGO_0409	New_annotation_FA1090	104aa, >lcl|AE004969.1 prot AAW89152.2 402	Clp protease ClpS	AAW89152.2	complement(406140..406454)	1
NGO0409	Old_annotation_FA1090	100aa, >lcl|NC 002946.2 cdsid YP 207564.1	ATP-dependent Clp protease adaptor protein ClpS	YP_207564.1	complement(406140..406442)	1
NGO_0410	New_annotation_FA1090	67aa, >lcl|AE004969.1 prot AAW89153.1 403	cold-shock protein	AAW89153.1	406687..406890	1
NGO0410	Old_annotation_FA1090	67aa, >lcl|NC 002946.2 cdsid YP 207565.1	CspA protein	YP_207565.1	406687..406890	1
NGO_0411	New_annotation_FA1090	443aa, >lcl|AE004969.1 prot AAW89154.1 404	peptidase PmbA	AAW89154.1	complement(407189..408520)	1
NGO0411	Old_annotation_FA1090	443aa, >lcl|NC 002946.2 cdsid YP 207566.1	hypothetical protein	YP_207566.1	complement(407189..408520)	1
NGO_0412	New_annotation_FA1090	168aa, >lcl|AE004969.1 prot AAW89155.1 405	hypothetical protein	AAW89155.1	408674..409180	1
NGO0412	Old_annotation_FA1090	168aa, >lcl|NC 002946.2 cdsid YP 207567.1	hypothetical protein	YP_207567.1	408674..409180	1
NGO_0413	New_annotation_FA1090	237aa, >lcl|AE004969.1 prot AAW89156.1 406	membrane protein	AAW89156.1	409227..409940	1
NGO0413	Old_annotation_FA1090	237aa, >lcl|NC 002946.2 cdsid YP 207568.1	thiosulfate sulfur transferase	YP_207568.1	409227..409940	1
NGO_0414	New_annotation_FA1090	566aa, >lcl|AE004969.1 prot AAW89157.1 407	single-stranded DNA exonuclease	AAW89157.1	410009..411709	1
NGO0414	Old_annotation_FA1090	566aa, >lcl|NC 002946.2 cdsid YP 207569.1	hypothetical protein	YP_207569.1	410009..411709	1
NGO_0415	New_annotation_FA1090	452aa, >lcl|AE004969.1 prot AAW89158.1 408	PcnB	AAW89158.1	412067..413425	1
NGO0415	Old_annotation_FA1090	452aa, >lcl|NC 002946.2 cdsid YP 207570.1	hypothetical protein	YP_207570.1	412067..413425	1
NGO_0416	New_annotation_FA1090	107aa, >lcl|AE004969.1 prot AAW89159.1 409	periplasmic protein	AAW89159.1	413598..413921	1
NGO0416	Old_annotation_FA1090	107aa, >lcl|NC 002946.2 cdsid YP 207571.1	hypothetical protein	YP_207571.1	413598..413921	1
NGO_0417	New_annotation_FA1090	317aa, >lcl|AE004969.1 prot AAW89160.1 410	phosphate starvation protein PhoH	AAW89160.1	complement(414026..414979)	1
NGO0417	Old_annotation_FA1090	317aa, >lcl|NC 002946.2 cdsid YP 207572.1	hypothetical protein	YP_207572.1	complement(414026..414979)	1
NGO_0418	New_annotation_FA1090	185aa, >lcl|AE004969.1 prot AAW89161.2 411	glycosyl transferase	AAW89161.2	complement(415005..415562)	1
NGO0418	Old_annotation_FA1090	161 aa, >lcl |NC_002946.2_cdsid_YP_207573.1	putative glycosyl transferase	YP_207573.1	complement(415005..415490)	<100%
NGO_0419	New_annotation_FA1090	195aa, >lcl|AE004969.1 prot AAW89162.1 412	glycosyltransferase	AAW89162.1	complement(415590..416177)	1
NGO0419	Old_annotation_FA1090	195aa, >lcl|NC 002946.2 cdsid YP 207574.1	hypothetical protein	YP_207574.1	complement(415590..416177)	1
NGO_0420	New_annotation_FA1090	244aa, >lcl|AE004969.1 prot AAW89163.1 413	hypothetical protein	AAW89163.1	416315..417049	1
NGO0420	Old_annotation_FA1090	244aa, >lcl|NC 002946.2 cdsid YP 207575.1	hypothetical protein	YP_207575.1	416315..417049	1
NGO_0421	New_annotation_FA1090	188aa, >lcl|AE004969.1 prot AAW89164.1 414	deoxycytidine triphosphate deaminase	AAW89164.1	complement(417115..417681)	1
NGO0421	Old_annotation_FA1090	188aa, >lcl|NC 002946.2 cdsid YP 207576.1	deoxycytidine triphosphate deaminase	YP_207576.1	complement(417115..417681)	1
NGO_0422	New_annotation_FA1090	129aa, >lcl|AE004969.1 prot AAW89165.1 415	MORN repeat family protein	AAW89165.1	complement(417777..418166)	1
NGO0422	Old_annotation_FA1090	129aa, >lcl|NC 002946.2 cdsid YP 207577.1	hypothetical protein	YP_207577.1	complement(417777..418166)	1
NGO_0423	New_annotation_FA1090	299aa, >lcl|AE004969.1 prot AAW89166.1 416	recombinase RdgC	AAW89166.1	complement(418218..419117)	1
NGO0423	Old_annotation_FA1090	299aa, >lcl|NC 002946.2 cdsid YP 207578.1	recombination associated protein	YP_207578.1	complement(418218..419117)	1
NGO_0424	New_annotation_FA1090	485aa, >lcl|AE004969.1 prot AAW89167.1 417	GTP-binding protein Der	AAW89167.1	complement(419148..420605)	1
NGO0424	Old_annotation_FA1090	485aa, >lcl|NC 002946.2 cdsid YP 207579.1	GTP-binding protein EngA	YP_207579.1	complement(419148..420605)	1
NGO_0425	New_annotation_FA1090	209aa, >lcl|AE004969.1 prot AAW89168.1 418	hypothetical protein	AAW89168.1	complement(420755..421384)	1
NGO0425	Old_annotation_FA1090	209aa, >lcl|NC 002946.2 cdsid YP 207580.1	hypothetical protein	YP_207580.1	complement(420755..421384)	1
NGO_0426	New_annotation_FA1090	431aa, >lcl|AE004969.1 prot AAW89169.1 419	histidyl-tRNA synthase	AAW89169.1	complement(421385..422680)	1
NGO0426	Old_annotation_FA1090	431aa, >lcl|NC 002946.2 cdsid YP 207581.1	histidyl-tRNA synthetase	YP_207581.1	complement(421385..422680)	1
NGO_0427	New_annotation_FA1090	218aa, >lcl|AE004969.1 prot AAW89170.1 420	peptidase C39	AAW89170.1	complement(422808..423464)	1
NGO0427	Old_annotation_FA1090	218aa, >lcl|NC 002946.2 cdsid YP 207582.1	hypothetical protein	YP_207582.1	complement(422808..423464)	1
NGO_0428	New_annotation_FA1090	74aa, >lcl|AE004969.1 prot AAW89171.1 421	membrane protein	AAW89171.1	complement(423520..423744)	1
NGO0428	Old_annotation_FA1090	74aa, >lcl|NC 002946.2 cdsid YP 207583.1	hypothetical protein	YP_207583.1	complement(423520..423744)	1
NGO_0429	New_annotation_FA1090	45aa, >lcl|AE004969.1 prot AAW89172.1 422	hypothetical protein	AAW89172.1	complement(423973..424110)	1
NGO0429	Old_annotation_FA1090	45aa, >lcl|NC 002946.2 cdsid YP 207584.1	hypothetical protein	YP_207584.1	complement(423973..424110)	1
NGO_02280	New_annotation_FA1090	90aa, >lcl|AE004969.1 prot AKO63620.1 423	membrane protein	AKO63620.1	complement(424690..424962)	Present only in new annotation
NGO_0430	New_annotation_FA1090	96aa, >lcl|AE004969.1 prot AAW89173.1 424	membrane protein	AAW89173.1	complement(425228..425518)	1
NGO0430	Old_annotation_FA1090	96aa, >lcl|NC 002946.2 cdsid YP 207585.1	hypothetical protein	YP_207585.1	complement(425228..425518)	1
NGO_02290	New_annotation_FA1090	67aa, >lcl|AE004969.1 prot AKO63621.1 425	hypothetical protein	AKO63621.1	complement(425839..426042)	Present only in new annotation
NGO_0432	New_annotation_FA1090	180aa, >lcl|AE004969.1 prot AAW89174.1 426	hypothetical protein	AAW89174.1	complement(426078..426620)	1
NGO0432	Old_annotation_FA1090	180aa, >lcl|NC 002946.2 cdsid YP 207586.1	hypothetical protein	YP_207586.1	complement(426078..426620)	1
NGO_0433	New_annotation_FA1090	307aa, >lcl|AE004969.1 prot AAW89175.1 427	pseudouridine synthase	AAW89175.1	426786..427709	1
NGO0433	Old_annotation_FA1090	307aa, >lcl|NC 002946.2 cdsid YP 207587.1	hypothetical protein	YP_207587.1	426786..427709	1
NGO_0434	New_annotation_FA1090	213aa, >lcl|AE004969.1 prot AAW89176.1 428	alpha/beta hydrolase	AAW89176.1	complement(427788..428429)	1
NGO0434	Old_annotation_FA1090	213aa, >lcl|NC 002946.2 cdsid YP 207588.1	hypothetical protein	YP_207588.1	complement(427788..428429)	1
NGO_0435	New_annotation_FA1090	263aa, >lcl|AE004969.1 prot AAW89177.1 429	spermidine synthase	AAW89177.1	complement(428484..429275)	1
NGO0435	Old_annotation_FA1090	263aa, >lcl|NC 002946.2 cdsid YP 207589.1	spermidine synthase	YP_207589.1	complement(428484..429275)	1
NGO_0436	New_annotation_FA1090	263aa, >lcl|AE004969.1 prot AAW89178.1 430	3-methyl-2-oxobutanoate hydroxymethyltransferase	AAW89178.1	429658..430449	1
NGO0436	Old_annotation_FA1090	263aa, >lcl|NC 002946.2 cdsid YP 207590.1	3-methyl-2-oxobutanoate hydroxymethyltransferase	YP_207590.1	429658..430449	1
NGO_0437	New_annotation_FA1090	278aa, >lcl|AE004969.1 prot AAW89179.1 431	pantothenate synthetase	AAW89179.1	430572..431408	1
NGO0437	Old_annotation_FA1090	278aa, >lcl|NC 002946.2 cdsid YP 207591.1	pantoate--beta-alanine ligase	YP_207591.1	430572..431408	1
NGO_0439	New_annotation_FA1090	193aa, >lcl|AE004969.1 prot AAW89180.1 432	membrane protein	AAW89180.1	433712..434293	1
NGO0439	Old_annotation_FA1090	193aa, >lcl|NC 002946.2 cdsid YP 207592.1	outer membrane lipoprotein LolB	YP_207592.1	433712..434293	1
NGO_0440	New_annotation_FA1090	281aa, >lcl|AE004969.1 prot AAW89181.1 433	4-diphosphocytidyl-2C-methyl-D-erythritol kinase	AAW89181.1	434303..435148	1
NGO0440	Old_annotation_FA1090	281aa, >lcl|NC 002946.2 cdsid YP 207593.1	4-diphosphocytidyl-2-C-methyl-D-erythritol kinase	YP_207593.1	434303..435148	1
NGO_0441	New_annotation_FA1090	327aa, >lcl|AE004969.1 prot AAW89182.1 434	ribose-phosphate pyrophosphokinase	AAW89182.1	435487..436470	1
NGO0441	Old_annotation_FA1090	327aa, >lcl|NC 002946.2 cdsid YP 207594.1	ribose-phosphate pyrophosphokinase	YP_207594.1	435487..436470	1
NGO_0442	New_annotation_FA1090	190aa, >lcl|AE004969.1 prot AAW89183.1 435	50S ribosomal protein L25	AAW89183.1	436537..437109	1
NGO0442	Old_annotation_FA1090	190aa, >lcl|NC 002946.2 cdsid YP 207595.1	50S ribosomal protein L25	YP_207595.1	436537..437109	1
NGO_0443	New_annotation_FA1090	389aa, >lcl|AE004969.1 prot AAW89184.1 436	cytochrome C550	AAW89184.1	complement(437235..438404)	1
NGO0443	Old_annotation_FA1090	389aa, >lcl|NC 002946.2 cdsid YP 207596.1	D-alanyl-D-alanine carboxypeptidase / penicillin binding protein	YP_207596.1	complement(437235..438404)	1
NGO_0444	New_annotation_FA1090	508aa, >lcl|AE004969.1 prot AAW89185.1 437	threonine dehydratase	AAW89185.1	438553..440079	1
NGO0444	Old_annotation_FA1090	508aa, >lcl|NC 002946.2 cdsid YP 207597.1	threonine dehydratase	YP_207597.1	438553..440079	1
NGO_0445	New_annotation_FA1090	358aa, >lcl|AE004969.1 prot AAW89186.1 438	sulfate ABC transporter ATP-binding protein	AAW89186.1	complement(440135..441211)	1
NGO0445	Old_annotation_FA1090	358aa, >lcl|NC 002946.2 cdsid YP 207598.1	ABC transporter ATP-binding protein	YP_207598.1	complement(440135..441211)	1
NGO_0446	New_annotation_FA1090	273aa, >lcl|AE004969.1 prot AAW89187.1 439	sulfate ABC transporter permease	AAW89187.1	complement(441352..442173)	1
NGO0446	Old_annotation_FA1090	273aa, >lcl|NC 002946.2 cdsid YP 207599.1	ABC transporter	YP_207599.1	complement(441352..442173)	1
NGO_0448	New_annotation_FA1090	110aa, >lcl|AE004969.1 prot AAW89188.1 440	general secretion pathway protein GspG	AAW89188.1	443377..443709	1
NGO0448	Old_annotation_FA1090	110aa, >lcl|NC 002946.2 cdsid YP 207600.1	hypothetical protein	YP_207600.1	443377..443709	1
NGO_0449	New_annotation_FA1090	169aa, >lcl|AE004969.1 prot AAW89189.1 441	membrane protein	AAW89189.1	444039..444548	1
NGO0449	Old_annotation_FA1090	169aa, >lcl|NC 002946.2 cdsid YP 207601.1	hypothetical protein	YP_207601.1	444039..444548	1
NGO_0451	New_annotation_FA1090	468aa, >lcl|AE004969.1 prot AAW89190.1 442	DNA helicase	AAW89190.1	445524..446930	1
NGO0451	Old_annotation_FA1090	468aa, >lcl|NC 002946.2 cdsid YP 207602.1	replicative DNA helicase	YP_207602.1	445524..446930	1
NGO_0452	New_annotation_FA1090	221aa, >lcl|AE004969.1 prot AAW89191.1 443	ferrous iron transporter B	AAW89191.1	447238..447903	1
NGO0452	Old_annotation_FA1090	221aa, >lcl|NC 002946.2 cdsid YP 207603.1	hypothetical protein	YP_207603.1	447238..447903	1
NGO_0453	New_annotation_FA1090	203aa, >lcl|AE004969.1 prot AAW89192.1 444	pilus assembly protein PilV	AAW89192.1	447935..448546	1
NGO0453	Old_annotation_FA1090	203aa, >lcl|NC 002946.2 cdsid YP 207604.1	hypothetical protein	YP_207604.1	447935..448546	1
NGO_0454	New_annotation_FA1090	326aa, >lcl|AE004969.1 prot AAW89193.1 445	pilus assembly protein PilW	AAW89193.1	448543..449523	1
NGO0454	Old_annotation_FA1090	326aa, >lcl|NC 002946.2 cdsid YP 207605.1	hypothetical protein	YP_207605.1	448543..449523	1
NGO_0455	New_annotation_FA1090	203aa, >lcl|AE004969.1 prot AAW89194.1 446	pilus assembly protein PilX	AAW89194.1	449502..450113	1
NGO0455	Old_annotation_FA1090	203aa, >lcl|NC 002946.2 cdsid YP 207606.1	hypothetical protein	YP_207606.1	449502..450113	1
NGO_0456	New_annotation_FA1090	162aa, >lcl|AE004969.1 prot AAW89195.1 447	type IV pilin	AAW89195.1	450100..450588	1
NGO0456	Old_annotation_FA1090	162aa, >lcl|NC 002946.2 cdsid YP 207607.1	type IV pilin-like protein	YP_207607.1	450100..450588	1
NGO_0457	New_annotation_FA1090	102aa, >lcl|AE004969.1 prot AAW89196.1 448	membrane protein	AAW89196.1	complement(450658..450966)	1
NGO0457	Old_annotation_FA1090	102aa, >lcl|NC 002946.2 cdsid YP 207608.1	hypothetical protein	YP_207608.1	complement(450658..450966)	1
NGO_0459	New_annotation_FA1090	150aa, >lcl|AE004969.1 prot AAW89197.1 449	deoxyuridine 5'-triphosphate nucleotidohydrolase	AAW89197.1	451840..452292	1
NGO0459	Old_annotation_FA1090	150aa, >lcl|NC 002946.2 cdsid YP 207609.1	deoxyuridine 5'-triphosphate nucleotidohydrolase	YP_207609.1	451840..452292	1
NGO_0460	New_annotation_FA1090	395aa, >lcl|AE004969.1 prot AAW89198.1 450	succinyldiaminopimelate aminotransferase	AAW89198.1	452364..453551	1
NGO0460	Old_annotation_FA1090	395aa, >lcl|NC 002946.2 cdsid YP 207610.1	succinyldiaminopimelate transaminase	YP_207610.1	452364..453551	1
NGO_0461	New_annotation_FA1090	259aa, >lcl|AE004969.1 prot AAW89199.1 451	hypothetical protein	AAW89199.1	453863..454642	1
NGO0461	Old_annotation_FA1090	259aa, >lcl|NC 002946.2 cdsid YP 207611.1	hypothetical protein	YP_207611.1	453863..454642	1
NGO_0462	New_annotation_FA1090	398aa, >lcl|AE004969.1 prot AAW89200.1 452	integrase	AAW89200.1	455173..456369	1
NGO0462	Old_annotation_FA1090	398aa, >lcl|NC 002946.2 cdsid YP 207612.1	phage integrase, phage associated protein	YP_207612.1	455173..456369	1
NGO_0463	New_annotation_FA1090	89aa, >lcl|AE004969.1 prot AAW89201.1 453	hypothetical protein	AAW89201.1	complement(456725..456994)	1
NGO0463	Old_annotation_FA1090	89aa, >lcl|NC 002946.2 cdsid YP 207613.1	phage associated protein	YP_207613.1	complement(456725..456994)	1
NGO_0464	New_annotation_FA1090	227aa, >lcl|AE004969.1 prot AAW89202.1 454	hypothetical protein	AAW89202.1	complement(457189..457872)	1
NGO0464	Old_annotation_FA1090	227aa, >lcl|NC 002946.2 cdsid YP 207614.1	phage associated protein	YP_207614.1	complement(457189..457872)	1
NGO_0465	New_annotation_FA1090	178aa, >lcl|AE004969.1 prot AAW89203.1 455	hypothetical protein	AAW89203.1	complement(457883..458419)	1
NGO0465	Old_annotation_FA1090	178aa, >lcl|NC 002946.2 cdsid YP 207615.1	phage associated protein	YP_207615.1	complement(457883..458419)	1
NGO_0466	New_annotation_FA1090	71aa, >lcl|AE004969.1 prot AAW89204.1 456	hypothetical protein	AAW89204.1	complement(458530..458745)	1
NGO0466	Old_annotation_FA1090	71aa, >lcl|NC 002946.2 cdsid YP 207616.1	phage associated protein	YP_207616.1	complement(458530..458745)	1
NGO_0467	New_annotation_FA1090	163aa, >lcl|AE004969.1 prot AAW89205.1 457	hypothetical protein	AAW89205.1	complement(458797..459288)	1
NGO0467	Old_annotation_FA1090	163aa, >lcl|NC 002946.2 cdsid YP 207617.1	phage associated protein	YP_207617.1	complement(458797..459288)	1
NGO_0468	New_annotation_FA1090	60aa, >lcl|AE004969.1 prot AAW89206.1 458	hypothetical protein	AAW89206.1	complement(459285..459467)	1
NGO0468	Old_annotation_FA1090	60aa, >lcl|NC 002946.2 cdsid YP 207618.1	phage associated protein	YP_207618.1	complement(459285..459467)	1
NGO_0469	New_annotation_FA1090	228aa, >lcl|AE004969.1 prot AAW89207.1 459	hypothetical protein	AAW89207.1	complement(459607..460293)	1
NGO0469	Old_annotation_FA1090	228aa, >lcl|NC 002946.2 cdsid YP 207619.1	phage associated protein	YP_207619.1	complement(459607..460293)	1
NGO_0470	New_annotation_FA1090	53aa, >lcl|AE004969.1 prot AAW89208.1 460	hypothetical protein	AAW89208.1	complement(460362..460523)	1
NGO0470	Old_annotation_FA1090	53aa, >lcl|NC 002946.2 cdsid YP 207620.1	phage associated protein	YP_207620.1	complement(460362..460523)	1
NGO_0472	New_annotation_FA1090	110aa, >lcl|AE004969.1 prot AAW89210.2 461	phage associated protein	AAW89210.2	complement(460949..461281)	1
NGO0472	Old_annotation_FA1090	95aa, >lcl|NC 002946.2 cdsid YP 207622.1	phage associated protein	YP_207622.1	complement(460949..461236)	1
NGO_0473	New_annotation_FA1090	91aa, >lcl|AE004969.1 prot AAW89211.1 462	hypothetical protein	AAW89211.1	complement(461422..461697)	1
NGO0473	Old_annotation_FA1090	91aa, >lcl|NC 002946.2 cdsid YP 207623.1	phage associated protein	YP_207623.1	complement(461422..461697)	1
NGO_0474	New_annotation_FA1090	158aa, >lcl|AE004969.1 prot AAW89212.1 463	hypothetical protein	AAW89212.1	complement(461694..462170)	1
NGO0474	Old_annotation_FA1090	158aa, >lcl|NC 002946.2 cdsid YP 207624.1	phage associated protein	YP_207624.1	complement(461694..462170)	1
NGO_0475	New_annotation_FA1090	66aa, >lcl|AE004969.1 prot AAW89213.1 464	hypothetical protein	AAW89213.1	complement(462203..462403)	1
NGO0475	Old_annotation_FA1090	66aa, >lcl|NC 002946.2 cdsid YP 207625.1	phage associated protein	YP_207625.1	complement(462203..462403)	1
NGO_0476	New_annotation_FA1090	137aa, >lcl|AE004969.1 prot AAW89214.1 465	hypothetical protein	AAW89214.1	complement(462601..463014)	1
NGO0476	Old_annotation_FA1090	137aa, >lcl|NC 002946.2 cdsid YP 207626.1	phage associated protein	YP_207626.1	complement(462601..463014)	1
NGO_0477	New_annotation_FA1090	153aa, >lcl|AE004969.1 prot AAW89215.2 466	hypothetical protein	AAW89215.2	complement(463011..463472)	1
NGO0477	Old_annotation_FA1090	145 aa, >lcl |NC_002946.2_cdsid_YP_207627.1	hypothetical protein, putative phage associated protein	YP_207627.1	complement(463011..463448)	<100%
NGO_0478	New_annotation_FA1090	145aa, >lcl|AE004969.1 prot AAW89216.1 467	hypothetical protein	AAW89216.1	complement(463489..463926)	1
NGO0478	Old_annotation_FA1090	145aa, >lcl|NC 002946.2 cdsid YP 207628.1	phage associated protein	YP_207628.1	complement(463489..463926)	1
NGO_0479	New_annotation_FA1090	238aa, >lcl|AE004969.1 prot AAW89217.1 468	Cro/Cl family transcriptional regulator	AAW89217.1	complement(464039..464755)	1
NGO0479	Old_annotation_FA1090	238aa, >lcl|NC 002946.2 cdsid YP 207629.1	lambda repressor protein cI, phage associated protein	YP_207629.1	complement(464039..464755)	1
NGO_0480	New_annotation_FA1090	51aa, >lcl|AE004969.1 prot AAW89218.1 469	hypothetical protein	AAW89218.1	465140..465295	1
NGO0480	Old_annotation_FA1090	51aa, >lcl|NC 002946.2 cdsid YP 207630.1	phage associated protein	YP_207630.1	465140..465295	1
NGO_0481	New_annotation_FA1090	62aa, >lcl|AE004969.1 prot AAW89219.1 470	hypothetical protein	AAW89219.1	complement(465272..465460)	1
NGO0481	Old_annotation_FA1090	62aa, >lcl|NC 002946.2 cdsid YP 207631.1	phage associated protein	YP_207631.1	complement(465272..465460)	1
NGO_0483	New_annotation_FA1090	75aa, >lcl|AE004969.1 prot AAW89221.1 471	hypothetical protein	AAW89221.1	465633..465860	1
NGO0483	Old_annotation_FA1090	75aa, >lcl|NC 002946.2 cdsid YP 207633.1	phage associated protein	YP_207633.1	465633..465860	1
NGO0484	Old_annotation_FA1090	354aa, >lcl|NC 002946.2 cdsid YP 207634.1	phage associated protein	YP_207634.1	465978..467042	1
NGO_0484	New_annotation_FA1090	353aa, >lcl|AE004969.1 prot AAW89222.2 472	hypothetical protein	AAW89222.2	465981..467042	1
NGO_0485	New_annotation_FA1090	453aa, >lcl|AE004969.1 prot AAW89223.1 473	DNA helicase	AAW89223.1	467039..468400	1
NGO0485	Old_annotation_FA1090	453aa, >lcl|NC 002946.2 cdsid YP 207635.1	replicative DNA helicase, phage associated protein	YP_207635.1	467039..468400	1
NGO_0486	New_annotation_FA1090	94aa, >lcl|AE004969.1 prot AAW89224.1 474	hypothetical protein	AAW89224.1	468417..468701	1
NGO0486	Old_annotation_FA1090	94aa, >lcl|NC 002946.2 cdsid YP 207636.1	phage associated protein	YP_207636.1	468417..468701	1
NGO_0487	New_annotation_FA1090	164aa, >lcl|AE004969.1 prot AAW89225.1 475	hypothetical protein	AAW89225.1	468740..469234	1
NGO0487	Old_annotation_FA1090	164aa, >lcl|NC 002946.2 cdsid YP 207637.1	phage associated protein	YP_207637.1	468740..469234	1
NGO_0488	New_annotation_FA1090	49aa, >lcl|AE004969.1 prot AAW89226.1 476	phage associated protein	AAW89226.1	469411..469560	1
NGO0488	Old_annotation_FA1090	49aa, >lcl|NC 002946.2 cdsid YP 207638.1	phage associated protein	YP_207638.1	469411..469560	1
NGO_02605	New_annotation_FA1090	93aa, >lcl|AE004969.1 prot AKO63622.1 477	hypothetical protein	AKO63622.1	469589..469870	Present only in new annotation
NGO0489	Old_annotation_FA1090	181 aa, >lcl |NC_002946.2_cdsid_YP_207639.1	hypothetical protein, putative phage associated protein	YP_207639.1	469696..470241	<100%
NGO_02610	New_annotation_FA1090	126aa, >lcl|AE004969.1 prot AKO63623.1 478	crossover junction endodeoxyribonuclease RusA	AKO63623.1	469861..470241	1
NGO_0490	New_annotation_FA1090	77aa, >lcl|AE004969.1 prot AAW89228.1 479	hypothetical protein	AAW89228.1	470231..470464	1
NGO0490	Old_annotation_FA1090	77aa, >lcl|NC 002946.2 cdsid YP 207640.1	phage associated protein	YP_207640.1	470231..470464	1
NGO_0491	New_annotation_FA1090	135aa, >lcl|AE004969.1 prot AAW89229.1 480	phage associated protein	AAW89229.1	470508..470915	1
NGO0491	Old_annotation_FA1090	135aa, >lcl|NC 002946.2 cdsid YP 207641.1	phage associated protein	YP_207641.1	470508..470915	1
NGO_0492	New_annotation_FA1090	168aa, >lcl|AE004969.1 prot AAW89230.1 481	hypothetical protein	AAW89230.1	471138..471644	1
NGO0492	Old_annotation_FA1090	168aa, >lcl|NC 002946.2 cdsid YP 207642.1	phage associated protein	YP_207642.1	471138..471644	1
NGO_0493	New_annotation_FA1090	73aa, >lcl|AE004969.1 prot AAW89231.1 482	hypothetical protein	AAW89231.1	471965..472186	1
NGO0493	Old_annotation_FA1090	73aa, >lcl|NC 002946.2 cdsid YP 207643.1	phage associated protein	YP_207643.1	471965..472186	1
NGO_0494	New_annotation_FA1090	149aa, >lcl|AE004969.1 prot AAW89232.1 483	hypothetical protein	AAW89232.1	472479..472928	1
NGO0494	Old_annotation_FA1090	149aa, >lcl|NC 002946.2 cdsid YP 207644.1	phage associated protein	YP_207644.1	472479..472928	1
NGO_0495	New_annotation_FA1090	473aa, >lcl|AE004969.1 prot AAW89233.1 484	phage terminase, large subunit	AAW89233.1	472990..474411	1
NGO0495	Old_annotation_FA1090	473aa, >lcl|NC 002946.2 cdsid YP 207645.1	phage associated protein	YP_207645.1	472990..474411	1
NGO_0496	New_annotation_FA1090	715aa, >lcl|AE004969.1 prot AAW89234.1 485	phage head morphogenesis, SPP1 gp7 family domain protein	AAW89234.1	474408..476555	1
NGO0496	Old_annotation_FA1090	715aa, >lcl|NC 002946.2 cdsid YP 207646.1	phage associated protein	YP_207646.1	474408..476555	1
NGO_0497	New_annotation_FA1090	385aa, >lcl|AE004969.1 prot AAW89235.1 486	caudovirus prohead protease family protein	AAW89235.1	476623..477780	1
NGO0497	Old_annotation_FA1090	385aa, >lcl|NC 002946.2 cdsid YP 207647.1	phage associated protein	YP_207647.1	476623..477780	1
NGO_0498	New_annotation_FA1090	499aa, >lcl|AE004969.1 prot AAW89236.1 487	hypothetical protein	AAW89236.1	477821..479320	1
NGO0498	Old_annotation_FA1090	499aa, >lcl|NC 002946.2 cdsid YP 207648.1	phage associated protein	YP_207648.1	477821..479320	1
NGO_0499	New_annotation_FA1090	120aa, >lcl|AE004969.1 prot AAW89237.1 488	hypothetical protein	AAW89237.1	479327..479689	1
NGO0499	Old_annotation_FA1090	120aa, >lcl|NC 002946.2 cdsid YP 207649.1	phage associated protein	YP_207649.1	479327..479689	1
NGO_0500	New_annotation_FA1090	176aa, >lcl|AE004969.1 prot AAW89238.1 489	phage gp6-like head-tail connector family protein	AAW89238.1	479692..480222	1
NGO0500	Old_annotation_FA1090	176aa, >lcl|NC 002946.2 cdsid YP 207650.1	phage associated protein	YP_207650.1	479692..480222	1
NGO_0502	New_annotation_FA1090	142aa, >lcl|AE004969.1 prot AAW89240.1 490	phage associated protein	AAW89240.1	480699..481127	1
NGO0502	Old_annotation_FA1090	142aa, >lcl|NC 002946.2 cdsid YP 207652.1	phage associated protein	YP_207652.1	480699..481127	1
NGO_0503	New_annotation_FA1090	257aa, >lcl|AE004969.1 prot AAW89241.1 491	hypothetical protein	AAW89241.1	481153..481926	1
NGO0503	Old_annotation_FA1090	257aa, >lcl|NC 002946.2 cdsid YP 207653.1	phage associated protein	YP_207653.1	481153..481926	1
NGO_0504	New_annotation_FA1090	109aa, >lcl|AE004969.1 prot AAW89242.1 492	hypothetical protein	AAW89242.1	481987..482316	1
NGO0504	Old_annotation_FA1090	109aa, >lcl|NC 002946.2 cdsid YP 207654.1	phage associated protein	YP_207654.1	481987..482316	1
NGO_0505	New_annotation_FA1090	88aa, >lcl|AE004969.1 prot AAW89243.1 493	hypothetical protein	AAW89243.1	482328..482594	1
NGO0505	Old_annotation_FA1090	88aa, >lcl|NC 002946.2 cdsid YP 207655.1	phage associated protein	YP_207655.1	482328..482594	1
NGO_0506	New_annotation_FA1090	199aa, >lcl|AE004969.1 prot AAW89244.1 494	hypothetical protein	AAW89244.1	482594..483193	1
NGO0506	Old_annotation_FA1090	199aa, >lcl|NC 002946.2 cdsid YP 207656.1	phage associated protein	YP_207656.1	482594..483193	1
NGO_0507	New_annotation_FA1090	284aa, >lcl|AE004969.1 prot AAW89245.1 495	hypothetical protein	AAW89245.1	483190..484044	1
NGO0507	Old_annotation_FA1090	284aa, >lcl|NC 002946.2 cdsid YP 207657.1	phage associated protein	YP_207657.1	483190..484044	1
NGO_0508	New_annotation_FA1090	143aa, >lcl|AE004969.1 prot AAW89246.1 496	hypothetical protein	AAW89246.1	484046..484477	1
NGO0508	Old_annotation_FA1090	143aa, >lcl|NC 002946.2 cdsid YP 207658.1	phage associated protein	YP_207658.1	484046..484477	1
NGO_0509	New_annotation_FA1090	93aa, >lcl|AE004969.1 prot AAW89247.1 497	hypothetical protein	AAW89247.1	complement(484505..484786)	1
NGO0509	Old_annotation_FA1090	93aa, >lcl|NC 002946.2 cdsid YP 207659.1	phage associated protein	YP_207659.1	complement(484505..484786)	1
NGO_0510	New_annotation_FA1090	1381aa, >lcl|AE004969.1 prot AAW89248.1 498	hypothetical protein	AAW89248.1	485026..489171	1
NGO0510	Old_annotation_FA1090	1381aa, >lcl|NC 002946.2 cdsid YP 207660.1	phage associated protein	YP_207660.1	485026..489171	1
NGO_0511	New_annotation_FA1090	101aa, >lcl|AE004969.1 prot AAW89249.1 499	phage associated protein	AAW89249.1	489283..489588	1
NGO0511	Old_annotation_FA1090	101aa, >lcl|NC 002946.2 cdsid YP 207661.1	hypothetical protein	YP_207661.1	489283..489588	1
NGO_0513	New_annotation_FA1090	156aa, >lcl|AE004969.1 prot AAW89251.1 500	membrane protein	AAW89251.1	489659..490129	1
NGO0513	Old_annotation_FA1090	156aa, >lcl|NC 002946.2 cdsid YP 207663.1	phage associated protein	YP_207663.1	489659..490129	1
NGO_0514	New_annotation_FA1090	110aa, >lcl|AE004969.1 prot AAW89252.1 501	hypothetical protein	AAW89252.1	490130..490462	1
NGO0514	Old_annotation_FA1090	110aa, >lcl|NC 002946.2 cdsid YP 207664.1	phage associated protein	YP_207664.1	490130..490462	1
NGO_0515	New_annotation_FA1090	77aa, >lcl|AE004969.1 prot AAW89253.1 502	hypothetical protein	AAW89253.1	complement(490591..490824)	1
NGO0515	Old_annotation_FA1090	77aa, >lcl|NC 002946.2 cdsid YP 207665.1	phage associated protein	YP_207665.1	complement(490591..490824)	1
NGO_0516	New_annotation_FA1090	115aa, >lcl|AE004969.1 prot AAW89254.1 503	growth inhibitor PemK	AAW89254.1	complement(490832..491179)	1
NGO0516	Old_annotation_FA1090	115aa, >lcl|NC 002946.2 cdsid YP 207666.1	plasmid stable inheritance protein phage associated protein	YP_207666.1	complement(490832..491179)	1
NGO_0517	New_annotation_FA1090	78aa, >lcl|AE004969.1 prot AAW89255.1 504	multidrug transporter MatE	AAW89255.1	complement(491179..491415)	1
NGO0517	Old_annotation_FA1090	78aa, >lcl|NC 002946.2 cdsid YP 207667.1	pemI-like protein (PemI), phage associated protein	YP_207667.1	complement(491179..491415)	1
NGO_0518	New_annotation_FA1090	179aa, >lcl|AE004969.1 prot AAW89256.1 505	hypothetical protein	AAW89256.1	491622..492161	1
NGO0518	Old_annotation_FA1090	179aa, >lcl|NC 002946.2 cdsid YP 207668.1	phage associated protein	YP_207668.1	491622..492161	1
NGO_0519	New_annotation_FA1090	114aa, >lcl|AE004969.1 prot AAW89257.1 506	phage associated protein	AAW89257.1	492162..492506	1
NGO0519	Old_annotation_FA1090	114aa, >lcl|NC 002946.2 cdsid YP 207669.1	phage associated protein	YP_207669.1	492162..492506	1
NGO_0521	New_annotation_FA1090	49aa, >lcl|AE004969.1 prot AAW89259.1 507	hypothetical protein	AAW89259.1	493004..493153	1
NGO0521	Old_annotation_FA1090	49aa, >lcl|NC 002946.2 cdsid YP 207671.1	phage associated protein	YP_207671.1	493004..493153	1
NGO_0522	New_annotation_FA1090	1015aa, >lcl|AE004969.1 prot AAW89260.1 508	tail protein	AAW89260.1	493183..496230	1
NGO0522	Old_annotation_FA1090	1015aa, >lcl|NC 002946.2 cdsid YP 207672.1	tail length tape measure protein, phage associated protein	YP_207672.1	493183..496230	1
NGO_0523	New_annotation_FA1090	159aa, >lcl|AE004969.1 prot AAW89261.1 509	membrane protein	AAW89261.1	complement(496290..496769)	1
NGO0523	Old_annotation_FA1090	159aa, >lcl|NC 002946.2 cdsid YP 207673.1	phage associated protein	YP_207673.1	complement(496290..496769)	1
NGO_0524	New_annotation_FA1090	329aa, >lcl|AE004969.1 prot AAW89262.1 510	integrase	AAW89262.1	complement(497111..498100)	1
NGO0524	Old_annotation_FA1090	329aa, >lcl|NC 002946.2 cdsid YP 207674.1	integrase	YP_207674.1	complement(497111..498100)	1
NGO_0525	New_annotation_FA1090	62aa, >lcl|AE004969.1 prot AAW89263.1 511	hypothetical protein	AAW89263.1	complement(498360..498548)	1
NGO0525	Old_annotation_FA1090	62aa, >lcl|NC 002946.2 cdsid YP 207675.1	hypothetical protein	YP_207675.1	complement(498360..498548)	1
NGO_0526	New_annotation_FA1090	344aa, >lcl|AE004969.1 prot AAW89264.1 512	phosphoribosylaminoimidazole synthetase	AAW89264.1	498789..499823	1
NGO0526	Old_annotation_FA1090	344aa, >lcl|NC 002946.2 cdsid YP 207676.1	phosphoribosylaminoimidazole synthetase	YP_207676.1	498789..499823	1
NGO_0528	New_annotation_FA1090	217aa, >lcl|AE004969.1 prot AAW89266.1 513	transposase	AAW89266.1	500821..501474	1
NGO0528	Old_annotation_FA1090	217aa, >lcl|NC 002946.2 cdsid YP 207678.1	IS1016 transposase	YP_207678.1	500821..501474	1
NGO_0529	New_annotation_FA1090	675aa, >lcl|AE004969.1 prot AAW89267.2 514	transporter	AAW89267.2	501608..503635	1
NGO0529	Old_annotation_FA1090	660aa, >lcl|NC 002946.2 cdsid YP 207679.1	high-affinity choline transport protein	YP_207679.1	501653..503635	1
NGO_0530	New_annotation_FA1090	517aa, >lcl|AE004969.1 prot AAW89268.1 515	long-chain fatty acid--CoA ligase	AAW89268.1	complement(503725..505278)	1
NGO0530	Old_annotation_FA1090	517aa, >lcl|NC 002946.2 cdsid YP 207680.1	long-chain-fatty-acid--CoA ligase	YP_207680.1	complement(503725..505278)	1
NGO_0531	New_annotation_FA1090	51aa, >lcl|AE004969.1 prot AAW89269.1 516	hypothetical protein	AAW89269.1	505291..505446	1
NGO0531	Old_annotation_FA1090	51aa, >lcl|NC 002946.2 cdsid YP 207681.1	hypothetical protein	YP_207681.1	505291..505446	1
NGO_0532	New_annotation_FA1090	397aa, >lcl|AE004969.1 prot AAW89270.1 517	GDSL-like lipase/acylhydrolase family protein	AAW89270.1	complement(505529..506722)	1
NGO0532	Old_annotation_FA1090	397aa, >lcl|NC 002946.2 cdsid YP 207682.1	hypothetical protein	YP_207682.1	complement(505529..506722)	1
NGO_0533	New_annotation_FA1090	327aa, >lcl|AE004969.1 prot AAW89271.1 518	periplasmic protein	AAW89271.1	complement(506719..507702)	1
NGO0533	Old_annotation_FA1090	327aa, >lcl|NC 002946.2 cdsid YP 207683.1	hypothetical protein	YP_207683.1	complement(506719..507702)	1
NGO_0534	New_annotation_FA1090	478aa, >lcl|AE004969.1 prot AAW89272.1 519	alginate O-acetyltransferase	AAW89272.1	complement(507713..509149)	1
NGO0534	Old_annotation_FA1090	478aa, >lcl|NC 002946.2 cdsid YP 207684.1	alginate O-acetylation - like protein	YP_207684.1	complement(507713..509149)	1
NGO_02825	New_annotation_FA1090	246aa, >lcl|AE004969.1 prot AKO63624.1 520	sugar transporter	AKO63624.1	complement(509384..510124)	Present only in new annotation
NGO_02830	New_annotation_FA1090	111aa, >lcl|AE004969.1 prot AKO63625.1 521	sugar transporter	AKO63625.1	complement(510109..510444)	Present only in new annotation
NGO_0537	New_annotation_FA1090	124aa, >lcl|AE004969.1 prot AAW89273.1 522	hypothetical protein	AAW89273.1	510723..511097	1
NGO0537	Old_annotation_FA1090	124aa, >lcl|NC 002946.2 cdsid YP 207685.1	hypothetical protein	YP_207685.1	510723..511097	1
NGO_02840	New_annotation_FA1090	69aa, >lcl|AE004969.1 prot AKO63626.1 523	hypothetical protein	AKO63626.1	complement(511076..511285)	Present only in new annotation
NGO_02845	New_annotation_FA1090	508aa, >lcl|AE004969.1 prot AKO63627.1 524	methyltransferase	AKO63627.1	511297..512823	Present only in new annotation
NGO_0539	New_annotation_FA1090	365aa, >lcl|AE004969.1 prot AAW89274.1 525	conjugal transfer protein	AAW89274.1	512905..514002	1
NGO0539	Old_annotation_FA1090	365aa, >lcl|NC 002946.2 cdsid YP 207686.1	hypothetical protein	YP_207686.1	512905..514002	1
NGO_0541	New_annotation_FA1090	170aa, >lcl|AE004969.1 prot AAW89275.2 526	protein tyrosine phosphatase	AAW89275.2	515299..515811	1
NGO0541	Old_annotation_FA1090	151aa, >lcl|NC 002946.2 cdsid YP 207687.1	low-molecular weight phosphotyrosine protein phosphatase	YP_207687.1	515356..515811	1
NGO_0542	New_annotation_FA1090	158aa, >lcl|AE004969.1 prot AAW89276.1 527	cation uptake regulator	AAW89276.1	515888..516364	1
NGO0542	Old_annotation_FA1090	158aa, >lcl|NC 002946.2 cdsid YP 207688.1	hypothetical protein	YP_207688.1	515888..516364	1
NGO_0543	New_annotation_FA1090	308aa, >lcl|AE004969.1 prot AAW89277.1 528	cobalamin biosynthesis protein CobW	AAW89277.1	516352..517278	1
NGO0543	Old_annotation_FA1090	308aa, >lcl|NC 002946.2 cdsid YP 207689.1	hypothetical protein	YP_207689.1	516352..517278	1
NGO_0544	New_annotation_FA1090	185aa, >lcl|AE004969.1 prot AAW89278.1 529	peptidylprolyl isomerase	AAW89278.1	517343..517900	1
NGO0544	Old_annotation_FA1090	185aa, >lcl|NC 002946.2 cdsid YP 207690.1	peptidyl-prolyl cis-trans isomerase A	YP_207690.1	517343..517900	1
NGO_0545	New_annotation_FA1090	687aa, >lcl|AE004969.1 prot AAW89279.1 530	type III restriction endonuclease subunit M	AAW89279.1	518016..520079	1
NGO0545	Old_annotation_FA1090	687aa, >lcl|NC 002946.2 cdsid YP 207691.1	type III restriction-modification system methyltransferase	YP_207691.1	518016..520079	1
NGO_0546	New_annotation_FA1090	979aa, >lcl|AE004969.1 prot AAW89280.1 531	restriction endonuclease EcoPI subunit R	AAW89280.1	520169..523108	1
NGO0546	Old_annotation_FA1090	979aa, >lcl|NC 002946.2 cdsid YP 207692.1	type III restriction-modification system endonuclease	YP_207692.1	520169..523108	1
NGO_0547	New_annotation_FA1090	319aa, >lcl|AE004969.1 prot AAW89281.1 532	tRNA 2-thiocytidine biosynthesis protein TtcA	AAW89281.1	complement(523202..524161)	1
NGO0547	Old_annotation_FA1090	319aa, >lcl|NC 002946.2 cdsid YP 207693.1	C32 tRNA thiolase	YP_207693.1	complement(523202..524161)	1
NGO_0548	New_annotation_FA1090	287aa, >lcl|AE004969.1 prot AAW89282.2 533	tRNA-modifying protein	AAW89282.2	complement(524253..525116)	1
NGO0548	Old_annotation_FA1090	288aa, >lcl|NC 002946.2 cdsid YP 207694.1	hypothetical protein	YP_207694.1	complement(524253..525119)	1
NGO_0549	New_annotation_FA1090	120aa, >lcl|AE004969.1 prot AAW89283.1 534	endoribonuclease L-PSP	AAW89283.1	complement(525151..525513)	1
NGO0549	Old_annotation_FA1090	120aa, >lcl|NC 002946.2 cdsid YP 207695.1	hypothetical protein	YP_207695.1	complement(525151..525513)	1
NGO_0550	New_annotation_FA1090	159aa, >lcl|AE004969.1 prot AAW89284.1 535	membrane protein	AAW89284.1	525588..526067	1
NGO0550	Old_annotation_FA1090	159aa, >lcl|NC 002946.2 cdsid YP 207696.1	hypothetical protein	YP_207696.1	525588..526067	1
NGO_0551	New_annotation_FA1090	230aa, >lcl|AE004969.1 prot AAW89285.1 536	molecular chaperone DnaJ	AAW89285.1	526089..526781	1
NGO0551	Old_annotation_FA1090	230aa, >lcl|NC 002946.2 cdsid YP 207697.1	dnaJ-family protein	YP_207697.1	526089..526781	1
NGO_0552	New_annotation_FA1090	291aa, >lcl|AE004969.1 prot AAW89286.1 537	membrane protein	AAW89286.1	526785..527660	1
NGO0552	Old_annotation_FA1090	291aa, >lcl|NC 002946.2 cdsid YP 207698.1	hypothetical protein	YP_207698.1	526785..527660	1
NGO_0553	New_annotation_FA1090	1206aa, >lcl|AE004969.1 prot AAW89287.1 538	TonB-dependent receptor	AAW89287.1	527868..531488	1
NGO0553	Old_annotation_FA1090	1206aa, >lcl|NC 002946.2 cdsid YP 207699.1	TonB-dependent receptor	YP_207699.1	527868..531488	1
NGO_0554	New_annotation_FA1090	316aa, >lcl|AE004969.1 prot AAW89288.1 539	hypothetical protein	AAW89288.1	531770..532720	1
NGO0554	Old_annotation_FA1090	316aa, >lcl|NC 002946.2 cdsid YP 207700.1	hypothetical protein	YP_207700.1	531770..532720	1
NGO_0555	New_annotation_FA1090	497aa, >lcl|AE004969.1 prot AAW89289.1 540	hypothetical protein	AAW89289.1	532940..534433	1
NGO0555	Old_annotation_FA1090	497aa, >lcl|NC 002946.2 cdsid YP 207701.1	hypothetical protein	YP_207701.1	532940..534433	1
NGO_0556	New_annotation_FA1090	465aa, >lcl|AE004969.1 prot AAW89290.1 541	aspartate ammonia-lyase	AAW89290.1	complement(534501..535898)	1
NGO0556	Old_annotation_FA1090	465aa, >lcl|NC 002946.2 cdsid YP 207702.1	aspartate ammonia-lyase	YP_207702.1	complement(534501..535898)	1
NGO_0557	New_annotation_FA1090	62aa, >lcl|AE004969.1 prot AAW89291.1 542	hypothetical protein	AAW89291.1	complement(535924..536112)	1
NGO0557	Old_annotation_FA1090	62aa, >lcl|NC 002946.2 cdsid YP 207703.1	hypothetical protein	YP_207703.1	complement(535924..536112)	1
NGO_0558	New_annotation_FA1090	186aa, >lcl|AE004969.1 prot AAW89292.1 543	hypothetical protein	AAW89292.1	complement(536176..536736)	1
NGO0558	Old_annotation_FA1090	186aa, >lcl|NC 002946.2 cdsid YP 207704.1	hypothetical protein	YP_207704.1	complement(536176..536736)	1
NGO_0559	New_annotation_FA1090	217aa, >lcl|AE004969.1 prot AAW89293.1 544	transposase	AAW89293.1	536937..537590	1
NGO0559	Old_annotation_FA1090	217aa, >lcl|NC 002946.2 cdsid YP 207705.1	IS1016 transposase	YP_207705.1	536937..537590	1
NGO_02955	New_annotation_FA1090	103aa, >lcl|AE004969.1 prot AKO63628.1 545	hypothetical protein	AKO63628.1	537765..538076	Present only in new annotation
NGO_02960	New_annotation_FA1090	127aa, >lcl|AE004969.1 prot AKO63629.1 546	TonB-dependent receptor	AKO63629.1	538330..538713	Present only in new annotation
NGO_02965	New_annotation_FA1090	397aa, >lcl|AE004969.1 prot AKO63630.1 547	hypothetical protein	AKO63630.1	538816..540009	Present only in new annotation
NGO_0561	New_annotation_FA1090	516aa, >lcl|AE004969.1 prot AAW89294.1 548	hypothetical protein	AAW89294.1	540134..541684	1
NGO0561	Old_annotation_FA1090	516aa, >lcl|NC 002946.2 cdsid YP 207706.1	hypothetical protein	YP_207706.1	540134..541684	1
NGO_0562	New_annotation_FA1090	594aa, >lcl|AE004969.1 prot AAW89295.1 549	dihydrolipoamide dehydrogenase	AAW89295.1	complement(542108..543892)	1
NGO0562	Old_annotation_FA1090	594aa, >lcl|NC 002946.2 cdsid YP 207707.1	dihydrolipoamide dehydrogenase	YP_207707.1	complement(542108..543892)	1
NGO_0563	New_annotation_FA1090	96aa, >lcl|AE004969.1 prot AAW89296.1 550	hypothetical protein	AAW89296.1	complement(543910..544200)	1
NGO0563	Old_annotation_FA1090	96aa, >lcl|NC 002946.2 cdsid YP 207708.1	hypothetical protein	YP_207708.1	complement(543910..544200)	1
NGO_0564	New_annotation_FA1090	529aa, >lcl|AE004969.1 prot AAW89297.1 551	dihydrolipoamide acetyltransferase	AAW89297.1	complement(544445..546034)	1
NGO0564	Old_annotation_FA1090	529aa, >lcl|NC 002946.2 cdsid YP 207709.1	dihydrolipoamide acetyltransferase	YP_207709.1	complement(544445..546034)	1
NGO_0565	New_annotation_FA1090	887aa, >lcl|AE004969.1 prot AAW89298.1 552	pyruvate dehydrogenase	AAW89298.1	complement(546184..548847)	1
NGO0565	Old_annotation_FA1090	887aa, >lcl|NC 002946.2 cdsid YP 207710.1	pyruvate dehydrogenase subunit E1	YP_207710.1	complement(546184..548847)	1
NGO_0566	New_annotation_FA1090	570aa, >lcl|AE004969.1 prot AAW89299.1 553	proline--tRNA ligase	AAW89299.1	549544..551256	1
NGO0566	Old_annotation_FA1090	570aa, >lcl|NC 002946.2 cdsid YP 207711.1	prolyl-tRNA synthetase	YP_207711.1	549544..551256	1
NGO_0567	New_annotation_FA1090	218aa, >lcl|AE004969.1 prot AAW89300.1 554	hypothetical protein	AAW89300.1	551319..551975	1
NGO0567	Old_annotation_FA1090	218aa, >lcl|NC 002946.2 cdsid YP 207712.1	hydrolase	YP_207712.1	551319..551975	1
NGO_0568	New_annotation_FA1090	151aa, >lcl|AE004969.1 prot AAW89301.1 555	Holliday junction resolvase	AAW89301.1	complement(551985..552440)	1
NGO0568	Old_annotation_FA1090	151aa, >lcl|NC 002946.2 cdsid YP 207713.1	Holliday junction resolvase-like protein	YP_207713.1	complement(551985..552440)	1
NGO_0569	New_annotation_FA1090	182aa, >lcl|AE004969.1 prot AAW89302.1 556	hypothetical protein	AAW89302.1	complement(552433..552981)	1
NGO0569	Old_annotation_FA1090	182aa, >lcl|NC 002946.2 cdsid YP 207714.1	hypothetical protein	YP_207714.1	complement(552433..552981)	1
NGO_0570	New_annotation_FA1090	186aa, >lcl|AE004969.1 prot AAW89303.1 557	creA protein	AAW89303.1	complement(552983..553543)	1
NGO0570	Old_annotation_FA1090	186aa, >lcl|NC 002946.2 cdsid YP 207715.1	hypothetical protein	YP_207715.1	complement(552983..553543)	1
NGO_0571	New_annotation_FA1090	598aa, >lcl|AE004969.1 prot AAW89304.1 558	hypothetical protein	AAW89304.1	553869..555665	1
NGO0571	Old_annotation_FA1090	598aa, >lcl|NC 002946.2 cdsid YP 207716.1	hypothetical protein	YP_207716.1	553869..555665	1
NGO_0572	New_annotation_FA1090	491aa, >lcl|AE004969.1 prot AAW89305.1 559	peptidase S41	AAW89305.1	555792..557267	1
NGO0572	Old_annotation_FA1090	491aa, >lcl|NC 002946.2 cdsid YP 207717.1	carboxy-terminal processing protease	YP_207717.1	555792..557267	1
NGO_0573	New_annotation_FA1090	675aa, >lcl|AE004969.1 prot AAW89306.1 560	excinuclease ABC subunit B	AAW89306.1	557597..559624	1
NGO0573	Old_annotation_FA1090	675aa, >lcl|NC 002946.2 cdsid YP 207718.1	excinuclease ABC subunit B	YP_207718.1	557597..559624	1
NGO_0574	New_annotation_FA1090	252aa, >lcl|AE004969.1 prot AAW89307.1 561	carbonate dehydratase	AAW89307.1	complement(559802..560560)	1
NGO0574	Old_annotation_FA1090	252aa, >lcl|NC 002946.2 cdsid YP 207719.1	Cah	YP_207719.1	complement(559802..560560)	1
NGO_0575	New_annotation_FA1090	238aa, >lcl|AE004969.1 prot AAW89308.1 562	tRNA (guanine-N7)-methyltransferase	AAW89308.1	complement(561640..562356)	1
NGO0575	Old_annotation_FA1090	238aa, >lcl|NC 002946.2 cdsid YP 207720.1	tRNA (guanine-N(7)-)-methyltransferase	YP_207720.1	complement(561640..562356)	1
NGO_03050	New_annotation_FA1090	332aa, >lcl|AE004969.1 prot AKO63631.1 563	hypothetical protein	AKO63631.1	complement(562498..563496)	Present only in new annotation
NGO_0578	New_annotation_FA1090	628aa, >lcl|AE004969.1 prot AAW89309.1 564	excinuclease ABC subunit C	AAW89309.1	complement(564000..565886)	1
NGO0578	Old_annotation_FA1090	628aa, >lcl|NC 002946.2 cdsid YP 207721.1	excinuclease ABC subunit C	YP_207721.1	complement(564000..565886)	1
NGO_0579	New_annotation_FA1090	725aa, >lcl|AE004969.1 prot AAW89310.1 565	metal ABC transporter ATPase	AAW89310.1	complement(565941..568118)	1
NGO0579	Old_annotation_FA1090	725aa, >lcl|NC 002946.2 cdsid YP 207722.1	transport ATPase	YP_207722.1	complement(565941..568118)	1
NGO_0580	New_annotation_FA1090	316aa, >lcl|AE004969.1 prot AAW89311.1 566	thioredoxin reductase	AAW89311.1	568257..569207	1
NGO0580	Old_annotation_FA1090	316aa, >lcl|NC 002946.2 cdsid YP 207723.1	thioredoxin reductase	YP_207723.1	568257..569207	1
NGO_0581	New_annotation_FA1090	122aa, >lcl|AE004969.1 prot AAW89312.1 567	30S ribosomal protein S6	AAW89312.1	569363..569731	1
NGO0581	Old_annotation_FA1090	122aa, >lcl|NC 002946.2 cdsid YP 207724.1	30S ribosomal protein S6	YP_207724.1	569363..569731	1
NGO_0582	New_annotation_FA1090	100aa, >lcl|AE004969.1 prot AAW89313.1 568	primosomal replication protein N	AAW89313.1	569732..570034	1
NGO0582	Old_annotation_FA1090	100aa, >lcl|NC 002946.2 cdsid YP 207725.1	PriB	YP_207725.1	569732..570034	1
NGO_0583	New_annotation_FA1090	76aa, >lcl|AE004969.1 prot AAW89314.1 569	30S ribosomal protein S18	AAW89314.1	570041..570271	1
NGO0583	Old_annotation_FA1090	76aa, >lcl|NC 002946.2 cdsid YP 207726.1	30S ribosomal protein S18	YP_207726.1	570041..570271	1
NGO_0584	New_annotation_FA1090	150aa, >lcl|AE004969.1 prot AAW89315.1 570	50S ribosomal protein L9	AAW89315.1	570288..570740	1
NGO0584	Old_annotation_FA1090	150aa, >lcl|NC 002946.2 cdsid YP 207727.1	50S ribosomal protein L9	YP_207727.1	570288..570740	1
NGO_03090	New_annotation_FA1090	43aa, >lcl|AE004969.1 prot AKO63632.1 571	universal stress protein UspA	AKO63632.1	570754..570885	Present only in new annotation
NGO_0585	New_annotation_FA1090	268aa, >lcl|AE004969.1 prot AAW89316.1 572	membrane protein	AAW89316.1	complement(571363..572169)	1
NGO0585	Old_annotation_FA1090	268aa, >lcl|NC 002946.2 cdsid YP 207728.1	hypothetical protein	YP_207728.1	complement(571363..572169)	1
NGO_0586	New_annotation_FA1090	248aa, >lcl|AE004969.1 prot AAW89317.1 573	CDP-diacylglycerol--serine O-phosphatidyltransferase	AAW89317.1	complement(572170..572916)	1
NGO0586	Old_annotation_FA1090	248aa, >lcl|NC 002946.2 cdsid YP 207729.1	phosphatidylserine synthase	YP_207729.1	complement(572170..572916)	1
NGO_0587	New_annotation_FA1090	90aa, >lcl|AE004969.1 prot AAW89318.1 574	hypothetical protein	AAW89318.1	complement(572971..573243)	1
NGO0587	Old_annotation_FA1090	90aa, >lcl|NC 002946.2 cdsid YP 207730.1	hypothetical protein	YP_207730.1	complement(572971..573243)	1
NGO_0588	New_annotation_FA1090	160aa, >lcl|AE004969.1 prot AAW89319.1 575	hypothetical protein	AAW89319.1	573500..573982	1
NGO0588	Old_annotation_FA1090	160aa, >lcl|NC 002946.2 cdsid YP 207731.1	hypothetical protein	YP_207731.1	573500..573982	1
NGO_0589	New_annotation_FA1090	403aa, >lcl|AE004969.1 prot AAW89320.1 576	uracil transporter	AAW89320.1	complement(574029..575240)	1
NGO0589	Old_annotation_FA1090	403aa, >lcl|NC 002946.2 cdsid YP 207732.1	ABC transporter permease	YP_207732.1	complement(574029..575240)	1
NGO_0590	New_annotation_FA1090	812aa, >lcl|AE004969.1 prot AAW89321.2 577	cell division protein FtsK	AAW89321.2	575462..577900	1
NGO0590	Old_annotation_FA1090	743aa, >lcl|NC 002946.2 cdsid YP 207733.1	ftsK-like cell division/stress response protein	YP_207733.1	575669..577900	1
NGO_03125	New_annotation_FA1090	149aa, >lcl|AE004969.1 prot AKO63633.1 578	transposase	AKO63633.1	complement(578101..578550)	Present only in new annotation
NGO0592	Old_annotation_FA1090	437aa, >lcl|NC 002946.2 cdsid YP 207734.1	trigger factor	YP_207734.1	578772..580085	1
NGO_0592	New_annotation_FA1090	436aa, >lcl|AE004969.1 prot AAW89322.2 579	trigger factor	AAW89322.2	578775..580085	1
NGO_0593	New_annotation_FA1090	204aa, >lcl|AE004969.1 prot AAW89323.1 580	Clp protease ClpP	AAW89323.1	580181..580795	1
NGO0593	Old_annotation_FA1090	204aa, >lcl|NC 002946.2 cdsid YP 207735.1	ATP-dependent Clp protease proteolytic subunit	YP_207735.1	580181..580795	1
NGO_0594	New_annotation_FA1090	421aa, >lcl|AE004969.1 prot AAW89324.1 581	4-hydroxy-3-methylbut-2-en-1-yl diphosphate synthase	AAW89324.1	complement(580849..582114)	1
NGO0594	Old_annotation_FA1090	421aa, >lcl|NC 002946.2 cdsid YP 207736.1	4-hydroxy-3-methylbut-2-en-1-yl diphosphate synthase	YP_207736.1	complement(580849..582114)	1
NGO_0595	New_annotation_FA1090	253aa, >lcl|AE004969.1 prot AAW89325.1 582	pilus assembly protein PilW	AAW89325.1	complement(582130..582891)	1
NGO0595	Old_annotation_FA1090	253aa, >lcl|NC 002946.2 cdsid YP 207737.1	hypothetical protein	YP_207737.1	complement(582130..582891)	1
NGO_0596	New_annotation_FA1090	364aa, >lcl|AE004969.1 prot AAW89326.1 583	50S rRNA methyltransferase	AAW89326.1	complement(582894..583988)	1
NGO0596	Old_annotation_FA1090	364aa, >lcl|NC 002946.2 cdsid YP 207738.1	hypothetical protein	YP_207738.1	complement(582894..583988)	1
NGO_0597	New_annotation_FA1090	103aa, >lcl|AE004969.1 prot AAW89327.1 584	putative nucleoside diphosphate kinase	AAW89327.1	complement(584132..584443)	1
NGO0597	Old_annotation_FA1090	103aa, >lcl|NC 002946.2 cdsid YP 207739.1	nucleoside diphosphate kinase	YP_207739.1	complement(584132..584443)	1
NGO_0598	New_annotation_FA1090	383aa, >lcl|AE004969.1 prot AAW89328.1 585	ATPase	AAW89328.1	complement(584616..585767)	1
NGO0598	Old_annotation_FA1090	383aa, >lcl|NC 002946.2 cdsid YP 207740.1	hypothetical protein	YP_207740.1	complement(584616..585767)	1
NGO_0600	New_annotation_FA1090	275aa, >lcl|AE004969.1 prot AAW89329.2 586	S-formylglutathione hydrolase	AAW89329.2	complement(586297..587124)	1
NGO0600	Old_annotation_FA1090	248aa, >lcl|NC 002946.2 cdsid YP 207741.1	esterase D	YP_207741.1	complement(586297..587043)	1
NGO_0602	New_annotation_FA1090	135aa, >lcl|AE004969.1 prot AAW89330.1 587	MerR family transcriptional regulator	AAW89330.1	588393..588800	1
NGO0602	Old_annotation_FA1090	135aa, >lcl|NC 002946.2 cdsid YP 207742.1	MerR family transcriptional regulator	YP_207742.1	588393..588800	1
NGO_0603	New_annotation_FA1090	104aa, >lcl|AE004969.1 prot AAW89331.2 588	integration host factor subunit beta	AAW89331.2	complement(588996..589310)	1
NGO0603	Old_annotation_FA1090	98aa, >lcl|NC 002946.2 cdsid YP 207743.1	integration host factor subunit beta	YP_207743.1	complement(588996..589292)	1
NGO_0604	New_annotation_FA1090	561aa, >lcl|AE004969.1 prot AAW89332.1 589	30S ribosomal protein S1	AAW89332.1	complement(589321..591006)	1
NGO0604	Old_annotation_FA1090	561aa, >lcl|NC 002946.2 cdsid YP 207744.1	30S ribosomal protein S1	YP_207744.1	complement(589321..591006)	1
NGO_0605	New_annotation_FA1090	218aa, >lcl|AE004969.1 prot AAW89333.1 590	cytidylate kinase	AAW89333.1	complement(591159..591815)	1
NGO0605	Old_annotation_FA1090	218aa, >lcl|NC 002946.2 cdsid YP 207745.1	cytidylate kinase	YP_207745.1	complement(591159..591815)	1
NGO_0606	New_annotation_FA1090	456aa, >lcl|AE004969.1 prot AAW89334.1 591	transporter	AAW89334.1	complement(592048..593418)	1
NGO0606	Old_annotation_FA1090	456aa, >lcl|NC 002946.2 cdsid YP 207746.1	sodium-dependent transport protein	YP_207746.1	complement(592048..593418)	1
NGO_0607	New_annotation_FA1090	230aa, >lcl|AE004969.1 prot AAW89335.1 592	pseudouridine synthase	AAW89335.1	complement(593892..594584)	1
NGO0607	Old_annotation_FA1090	230aa, >lcl|NC 002946.2 cdsid YP 207747.1	hypothetical protein	YP_207747.1	complement(593892..594584)	1
NGO_0608	New_annotation_FA1090	658aa, >lcl|AE004969.1 prot AAW89336.1 593	murein transglycosylase	AAW89336.1	complement(594652..596628)	1
NGO0608	Old_annotation_FA1090	658aa, >lcl|NC 002946.2 cdsid YP 207748.1	murein transglycosylase/nitrite reductase transcriptional regulator	YP_207748.1	complement(594652..596628)	1
NGO_0609	New_annotation_FA1090	221aa, >lcl|AE004969.1 prot AAW89337.1 594	methyltransferase	AAW89337.1	596807..597472	1
NGO0609	Old_annotation_FA1090	221aa, >lcl|NC 002946.2 cdsid YP 207749.1	hypothetical protein	YP_207749.1	596807..597472	1
NGO_0610	New_annotation_FA1090	275aa, >lcl|AE004969.1 prot AAW89338.1 595	5-hydroxymethyluracil DNA glycosylase	AAW89338.1	597525..598352	1
NGO0610	Old_annotation_FA1090	275aa, >lcl|NC 002946.2 cdsid YP 207750.1	formamidopyrimidine-DNA glycosylase	YP_207750.1	597525..598352	1
NGO_0611	New_annotation_FA1090	255aa, >lcl|AE004969.1 prot AAW89339.1 596	acyl-phosphate glycerol 3-phosphate acyltransferase	AAW89339.1	598440..599207	1
NGO0611	Old_annotation_FA1090	255aa, >lcl|NC 002946.2 cdsid YP 207751.1	1-acyl-SN-glycerol-3-phosphate acyltransferase	YP_207751.1	598440..599207	1
NGO_0613	New_annotation_FA1090	103aa, >lcl|AE004969.1 prot AAW89340.1 597	stress response protein	AAW89340.1	complement(599470..599781)	1
NGO0613	Old_annotation_FA1090	103aa, >lcl|NC 002946.2 cdsid YP 207752.1	hypothetical protein	YP_207752.1	complement(599470..599781)	1
NGO_0614	New_annotation_FA1090	759aa, >lcl|AE004969.1 prot AAW89341.1 598	ribonucleotide-diphosphate reductase subunit alpha	AAW89341.1	600312..602591	1
NGO0614	Old_annotation_FA1090	759aa, >lcl|NC 002946.2 cdsid YP 207753.1	ribonucleotide-diphosphate reductase subunit alpha	YP_207753.1	600312..602591	1
NGO_0615	New_annotation_FA1090	384aa, >lcl|AE004969.1 prot AAW89342.1 599	ribonucleotide-diphosphate reductase subunit beta	AAW89342.1	602883..604037	1
NGO0615	Old_annotation_FA1090	377aa, >lcl|NC 002946.2 cdsid YP 207754.2	ribonucleotide-diphosphate reductase subunit beta	YP_207754.2	602904..604037	1
NGO_6151	New_annotation_FA1090	96aa, >lcl|AE004969.1 prot AAW89343.1 600	ferredoxin	AAW89343.1	604158..604448	1
NGO6151	Old_annotation_FA1090	96aa, >lcl|NC 002946.2 cdsid YP 207755.1	hypothetical protein	YP_207755.1	604158..604448	1
NGO_0616	New_annotation_FA1090	92aa, >lcl|AE004969.1 prot AAW89344.1 601	cell division protein FtsB	AAW89344.1	complement(604489..604767)	1
NGO0616	Old_annotation_FA1090	92aa, >lcl|NC 002946.2 cdsid YP 207756.1	hypothetical protein	YP_207756.1	complement(604489..604767)	1
NGO_0617	New_annotation_FA1090	428aa, >lcl|AE004969.1 prot AAW89345.1 602	enolase	AAW89345.1	complement(604935..606221)	1
NGO0617	Old_annotation_FA1090	428aa, >lcl|NC 002946.2 cdsid YP 207757.1	phosphopyruvate hydratase	YP_207757.1	complement(604935..606221)	1
NGO_0618	New_annotation_FA1090	146aa, >lcl|AE004969.1 prot AAW89346.1 603	membrane protein	AAW89346.1	complement(606268..606708)	1
NGO0618	Old_annotation_FA1090	146aa, >lcl|NC 002946.2 cdsid YP 207758.1	hypothetical protein	YP_207758.1	complement(606268..606708)	1
NGO_0619	New_annotation_FA1090	280aa, >lcl|AE004969.1 prot AAW89347.1 604	2-dehydro-3-deoxyphosphooctonate aldolase	AAW89347.1	complement(606723..607565)	1
NGO0619	Old_annotation_FA1090	280aa, >lcl|NC 002946.2 cdsid YP 207759.1	2-dehydro-3-deoxyphosphooctonate aldolase	YP_207759.1	complement(606723..607565)	1
NGO_0620	New_annotation_FA1090	127aa, >lcl|AE004969.1 prot AAW89348.1 605	aspartate decarboxylase	AAW89348.1	complement(607587..607970)	1
NGO0620	Old_annotation_FA1090	127aa, >lcl|NC 002946.2 cdsid YP 207760.1	aspartate alpha-decarboxylase	YP_207760.1	complement(607587..607970)	1
NGO_0621	New_annotation_FA1090	100aa, >lcl|AE004969.1 prot AAW89349.1 606	hypothetical protein	AAW89349.1	complement(608132..608434)	1
NGO0621	Old_annotation_FA1090	100aa, >lcl|NC 002946.2 cdsid YP 207761.1	hypothetical protein	YP_207761.1	complement(608132..608434)	1
NGO_0622	New_annotation_FA1090	39aa, >lcl|AE004969.1 prot AAW89350.1 607	hypothetical protein	AAW89350.1	complement(608468..608587)	1
NGO0622	Old_annotation_FA1090	39aa, >lcl|NC 002946.2 cdsid YP 207762.1	hypothetical protein	YP_207762.1	complement(608468..608587)	1
NGO_0623	New_annotation_FA1090	1234aa, >lcl|AE004969.1 prot AAW89351.1 608	transcription-repair coupling factor	AAW89351.1	complement(608660..612364)	1
NGO0623	Old_annotation_FA1090	1234aa, >lcl|NC 002946.2 cdsid YP 207763.1	transcription-repair coupling factor	YP_207763.1	complement(608660..612364)	1
NGO0624	Old_annotation_FA1090	517 aa, >lcl |NC_002946.2_cdsid_YP_207764.1	putative oxidoreductase	YP_207764.1	612423..613976	<100%
NGO_0624	New_annotation_FA1090	463aa, >lcl|AE004969.1 prot AAW89352.2 609	oxidoreductase	AAW89352.2	612585..613976	1
NGO_0625	New_annotation_FA1090	82aa, >lcl|AE004969.1 prot AAW89353.1 610	hypothetical protein	AAW89353.1	613967..614215	1
NGO0625	Old_annotation_FA1090	82aa, >lcl|NC 002946.2 cdsid YP 207765.1	hypothetical protein	YP_207765.1	613967..614215	1
NGO_0626	New_annotation_FA1090	363aa, >lcl|AE004969.1 prot AAW89354.1 611	murein transglycosylase	AAW89354.1	614124..615215	1
NGO0626	Old_annotation_FA1090	363aa, >lcl|NC 002946.2 cdsid YP 207766.1	murein hydrolase	YP_207766.1	614124..615215	1
NGO_0627	New_annotation_FA1090	668aa, >lcl|AE004969.1 prot AAW89355.1 612	recombinase	AAW89355.1	complement(615338..617344)	1
NGO0627	Old_annotation_FA1090	668aa, >lcl|NC 002946.2 cdsid YP 207767.1	site-specific recombinase	YP_207767.1	complement(615338..617344)	1
NGO_0628	New_annotation_FA1090	217aa, >lcl|AE004969.1 prot AAW89356.1 613	transposase	AAW89356.1	617567..618220	1
NGO0628	Old_annotation_FA1090	217aa, >lcl|NC 002946.2 cdsid YP 207768.1	IS1016 transposase	YP_207768.1	617567..618220	1
NGO_0629	New_annotation_FA1090	916aa, >lcl|AE004969.1 prot AAW89357.1 614	DNA gyrase subunit A	AAW89357.1	complement(618439..621189)	1
NGO0629	Old_annotation_FA1090	916aa, >lcl|NC 002946.2 cdsid YP 207769.1	DNA gyrase subunit A	YP_207769.1	complement(618439..621189)	1
NGO_0630	New_annotation_FA1090	117aa, >lcl|AE004969.1 prot AAW89358.1 615	putative chaperone protein HscB	AAW89358.1	complement(621287..621640)	1
NGO0630	Old_annotation_FA1090	117aa, >lcl|NC 002946.2 cdsid YP 207770.1	chaperone protein HscB	YP_207770.1	complement(621287..621640)	1
NGO_03320	New_annotation_FA1090	73aa, >lcl|AE004969.1 prot AKO63634.1 616	hypothetical protein	AKO63634.1	621869..622090	Present only in new annotation
NGO_0632	New_annotation_FA1090	106aa, >lcl|AE004969.1 prot AAW89360.1 617	iron-sulfur cluster assembly protein	AAW89360.1	complement(622050..622370)	1
NGO0632	Old_annotation_FA1090	106aa, >lcl|NC 002946.2 cdsid YP 207772.1	hypothetical protein	YP_207772.1	complement(622050..622370)	1
NGO_0633	New_annotation_FA1090	128aa, >lcl|AE004969.1 prot AAW89361.1 618	scaffolding protein	AAW89361.1	complement(622457..622843)	1
NGO0633	Old_annotation_FA1090	128aa, >lcl|NC 002946.2 cdsid YP 207773.1	scaffold protein	YP_207773.1	complement(622457..622843)	1
NGO_03335	New_annotation_FA1090	164aa, >lcl|AE004969.1 prot AKO63635.1 619	cell filamentation protein Fic	AKO63635.1	complement(622856..623350)	Present only in new annotation
NGO_0635	New_annotation_FA1090	103aa, >lcl|AE004969.1 prot AAW89362.2 620	hypothetical protein	AAW89362.2	complement(623656..623967)	1
NGO0635	Old_annotation_FA1090	96aa, >lcl|NC 002946.2 cdsid YP 207774.1	hypothetical protein	YP_207774.1	complement(623656..623946)	1
NGO_0636	New_annotation_FA1090	404aa, >lcl|AE004969.1 prot AAW89363.1 621	cysteine desulfurase	AAW89363.1	complement(623952..625166)	1
NGO0636	Old_annotation_FA1090	404aa, >lcl|NC 002946.2 cdsid YP 207775.1	cysteine desulfurase	YP_207775.1	complement(623952..625166)	1
NGO_0637	New_annotation_FA1090	148aa, >lcl|AE004969.1 prot AAW89364.1 622	transcriptional regulator	AAW89364.1	complement(625195..625641)	1
NGO0637	Old_annotation_FA1090	148aa, >lcl|NC 002946.2 cdsid YP 207776.1	hypothetical protein	YP_207776.1	complement(625195..625641)	1
NGO_0638	New_annotation_FA1090	76aa, >lcl|AE004969.1 prot AAW89365.1 623	hypothetical protein	AAW89365.1	625640..625870	1
NGO0638	Old_annotation_FA1090	76aa, >lcl|NC 002946.2 cdsid YP 207777.1	hypothetical protein	YP_207777.1	625640..625870	1
NGO_0639	New_annotation_FA1090	390aa, >lcl|AE004969.1 prot AAW89366.1 624	lactate dehydrogenase	AAW89366.1	625991..627163	1
NGO0639	Old_annotation_FA1090	390aa, >lcl|NC 002946.2 cdsid YP 207778.1	L-lactate dehydrogenase	YP_207778.1	625991..627163	1
NGO_0640	New_annotation_FA1090	924aa, >lcl|AE004969.1 prot AAW89367.1 625	type III restriction-modification system HindVIP enzyme res	AAW89367.1	complement(627312..630086)	1
NGO0640	Old_annotation_FA1090	924aa, >lcl|NC 002946.2 cdsid YP 207779.1	protein RmsR	YP_207779.1	complement(627312..630086)	1
NGO_0641	New_annotation_FA1090	756aa, >lcl|AE004969.1 prot AAW89368.1 626	restriction endonuclease subunit M	AAW89368.1	complement(630076..632346)	1
NGO0641	Old_annotation_FA1090	756aa, >lcl|NC 002946.2 cdsid YP 207780.1	type III restriction/modification system modification methylase	YP_207780.1	complement(630076..632346)	1
NGO_0642	New_annotation_FA1090	306aa, >lcl|AE004969.1 prot AAW89369.1 627	pseudouridine synthase	AAW89369.1	complement(632563..633483)	1
NGO0642	Old_annotation_FA1090	306aa, >lcl|NC 002946.2 cdsid YP 207781.1	tRNA pseudouridine synthase B	YP_207781.1	complement(632563..633483)	1
NGO_0643	New_annotation_FA1090	174aa, >lcl|AE004969.1 prot AAW89370.2 628	hypothetical protein	AAW89370.2	complement(633541..634065)	1
NGO0643	Old_annotation_FA1090	181 aa, >lcl |NC_002946.2_cdsid_YP_207782.1	conserved hypothetical protein	YP_207782.1	complement(633541..634086)	<100%
NGO_0644	New_annotation_FA1090	123aa, >lcl|AE004969.1 prot AAW89371.1 629	ribosome-binding factor A	AAW89371.1	complement(634076..634447)	1
NGO0644	Old_annotation_FA1090	123aa, >lcl|NC 002946.2 cdsid YP 207783.1	ribosome-binding factor A	YP_207783.1	complement(634076..634447)	1
NGO_0645	New_annotation_FA1090	414aa, >lcl|AE004969.1 prot AAW89372.1 630	Clp protease ClpX	AAW89372.1	634630..635874	1
NGO0645	Old_annotation_FA1090	414aa, >lcl|NC 002946.2 cdsid YP 207784.1	ATP-dependent protease ATP-binding subunit ClpX	YP_207784.1	634630..635874	1
NGO_0646	New_annotation_FA1090	397aa, >lcl|AE004969.1 prot AAW89373.1 631	acetylornithine aminotransferase	AAW89373.1	complement(635981..637174)	1
NGO0646	Old_annotation_FA1090	397aa, >lcl|NC 002946.2 cdsid YP 207785.1	bifunctional N-succinyldiaminopimelate-aminotransferase/acetylornithine transaminase	YP_207785.1	complement(635981..6371...	1
NGO_0647	New_annotation_FA1090	166aa, >lcl|AE004969.1 prot AAW89374.1 632	hypothetical protein	AAW89374.1	637578..638078	1
NGO0647	Old_annotation_FA1090	166aa, >lcl|NC 002946.2 cdsid YP 207786.1	hypothetical protein	YP_207786.1	637578..638078	1
NGO_0648	New_annotation_FA1090	184aa, >lcl|AE004969.1 prot AAW89375.1 633	membrane protein	AAW89375.1	638163..638717	1
NGO0648	Old_annotation_FA1090	184aa, >lcl|NC 002946.2 cdsid YP 207787.1	hypothetical protein	YP_207787.1	638163..638717	1
NGO_0649	New_annotation_FA1090	66aa, >lcl|AE004969.1 prot AAW89376.1 634	hypothetical protein	AAW89376.1	638731..638931	1
NGO0649	Old_annotation_FA1090	66aa, >lcl|NC 002946.2 cdsid YP 207788.1	hypothetical protein	YP_207788.1	638731..638931	1
NGO_0650	New_annotation_FA1090	462aa, >lcl|AE004969.1 prot AAW89377.1 635	RNA helicase	AAW89377.1	complement(639282..640670)	1
NGO0650	Old_annotation_FA1090	462aa, >lcl|NC 002946.2 cdsid YP 207789.1	ATP-dependent RNA helicase	YP_207789.1	complement(639282..640670)	1
NGO0651	Old_annotation_FA1090	354 aa, >lcl |NC_002946.2_cdsid_YP_207790.1	conserved hypothetical protein	YP_207790.1	640881..641945	<100%
NGO_0651	New_annotation_FA1090	315aa, >lcl|AE004969.1 prot AAW89378.2 636	oxidoreductase	AAW89378.2	640998..641945	1
NGO_0652	New_annotation_FA1090	110aa, >lcl|AE004969.1 prot AAW89379.1 637	thioredoxin	AAW89379.1	complement(641997..642329)	1
NGO0652	Old_annotation_FA1090	110aa, >lcl|NC 002946.2 cdsid YP 207791.1	thioredoxin I	YP_207791.1	complement(641997..642329)	1
NGO_0653	New_annotation_FA1090	157aa, >lcl|AE004969.1 prot AAW89380.1 638	iron-sulfur cluster repair protein DnrN	AAW89380.1	642627..643100	1
NGO0653	Old_annotation_FA1090	157aa, >lcl|NC 002946.2 cdsid YP 207792.1	hypothetical protein	YP_207792.1	642627..643100	1
NGO_0654	New_annotation_FA1090	263aa, >lcl|AE004969.1 prot AAW89381.2 639	NAD synthetase	AAW89381.2	complement(643171..643962)	1
NGO0654	Old_annotation_FA1090	273 aa, >lcl |NC_002946.2_cdsid_YP_207793.1	putative NH(3)-dependent NAD synthetase	YP_207793.1	complement(643171..643992)	<100%
NGO_0655	New_annotation_FA1090	451aa, >lcl|AE004969.1 prot AAW89382.1 640	exodeoxyribonuclease VII large subunit	AAW89382.1	644189..645544	1
NGO0655	Old_annotation_FA1090	451aa, >lcl|NC 002946.2 cdsid YP 207794.1	exodeoxyribonuclease VII large subunit	YP_207794.1	644189..645544	1
NGO_0656	New_annotation_FA1090	513aa, >lcl|AE004969.1 prot AAW89383.1 641	MFS transporter	AAW89383.1	646046..647587	1
NGO0656	Old_annotation_FA1090	513aa, >lcl|NC 002946.2 cdsid YP 207795.1	membrane transporter	YP_207795.1	646046..647587	1
NGO_0657	New_annotation_FA1090	349aa, >lcl|AE004969.1 prot AAW89384.2 642	pseudouridine synthase	AAW89384.2	complement(647646..648695)	1
NGO0657	Old_annotation_FA1090	350aa, >lcl|NC 002946.2 cdsid YP 207796.1	hypothetical protein	YP_207796.1	complement(647646..648698)	1
NGO_0658	New_annotation_FA1090	210aa, >lcl|AE004969.1 prot AAW89385.1 643	pyridoxamine 5'-phosphate oxidase	AAW89385.1	648916..649548	1
NGO0658	Old_annotation_FA1090	210aa, >lcl|NC 002946.2 cdsid YP 207797.1	pyridoxamine 5'-phosphate oxidase	YP_207797.1	648916..649548	1
NGO_0659	New_annotation_FA1090	336aa, >lcl|AE004969.1 prot AAW89386.1 644	CDP-6-deoxy-delta-3,4-glucoseen reductase	AAW89386.1	complement(649678..650688)	1
NGO0659	Old_annotation_FA1090	336aa, >lcl|NC 002946.2 cdsid YP 207798.1	iron/sulfur-binding oxidoreductase	YP_207798.1	complement(649678..650688)	1
NGO_0660	New_annotation_FA1090	476aa, >lcl|AE004969.1 prot AAW89387.1 645	glutamyl-tRNA amidotransferase	AAW89387.1	complement(650780..652210)	1
NGO0660	Old_annotation_FA1090	476aa, >lcl|NC 002946.2 cdsid YP 207799.1	aspartyl/glutamyl-tRNA amidotransferase subunit B	YP_207799.1	complement(650780..652210)	1
NGO_0661	New_annotation_FA1090	310aa, >lcl|AE004969.1 prot AAW89388.1 646	membrane protein	AAW89388.1	complement(652253..653185)	1
NGO0661	Old_annotation_FA1090	310aa, >lcl|NC 002946.2 cdsid YP 207800.1	hypothetical protein	YP_207800.1	complement(652253..653185)	1
NGO_0662	New_annotation_FA1090	481aa, >lcl|AE004969.1 prot AAW89389.1 647	glutamyl-tRNA amidotransferase	AAW89389.1	complement(653182..654627)	1
NGO0662	Old_annotation_FA1090	481aa, >lcl|NC 002946.2 cdsid YP 207801.1	aspartyl/glutamyl-tRNA amidotransferase subunit A	YP_207801.1	complement(653182..654627)	1
NGO_0663	New_annotation_FA1090	96aa, >lcl|AE004969.1 prot AAW89390.1 648	glutamyl-tRNA amidotransferase	AAW89390.1	complement(654690..654980)	1
NGO0663	Old_annotation_FA1090	96aa, >lcl|NC 002946.2 cdsid YP 207802.1	aspartyl/glutamyl-tRNA amidotransferase subunit C	YP_207802.1	complement(654690..654980)	1
NGO_0664	New_annotation_FA1090	217aa, >lcl|AE004969.1 prot AAW89391.1 649	membrane protein	AAW89391.1	655130..655783	1
NGO0664	Old_annotation_FA1090	217aa, >lcl|NC 002946.2 cdsid YP 207803.1	hypothetical protein	YP_207803.1	655130..655783	1
NGO_0665	New_annotation_FA1090	447aa, >lcl|AE004969.1 prot AAW89392.1 650	aldehyde dehydrogenase	AAW89392.1	655788..657131	1
NGO0665	Old_annotation_FA1090	447aa, >lcl|NC 002946.2 cdsid YP 207804.1	aldehyde dehydrogenase	YP_207804.1	655788..657131	1
NGO_0666	New_annotation_FA1090	142aa, >lcl|AE004969.1 prot AAW89393.1 651	YSIRK family Signal peptide	AAW89393.1	complement(657180..657608)	1
NGO0666	Old_annotation_FA1090	142aa, >lcl|NC 002946.2 cdsid YP 207805.1	hypothetical protein	YP_207805.1	complement(657180..657608)	1
NGO_0667	New_annotation_FA1090	64aa, >lcl|AE004969.1 prot AAW89394.2 652	hypothetical protein	AAW89394.2	complement(657753..657947)	1
NGO0667	Old_annotation_FA1090	61aa, >lcl|NC 002946.2 cdsid YP 207806.1	hypothetical protein	YP_207806.1	complement(657753..657938)	1
NGO_0668	New_annotation_FA1090	418aa, >lcl|AE004969.1 prot AAW89395.1 653	SAM-dependent methyltransferase	AAW89395.1	complement(657954..659210)	1
NGO0668	Old_annotation_FA1090	418aa, >lcl|NC 002946.2 cdsid YP 207807.1	SUN-family protein	YP_207807.1	complement(657954..659210)	1
NGO_0669	New_annotation_FA1090	289aa, >lcl|AE004969.1 prot AAW89396.1 654	hypothetical protein	AAW89396.1	complement(659246..660115)	1
NGO0669	Old_annotation_FA1090	289aa, >lcl|NC 002946.2 cdsid YP 207808.1	hypothetical protein	YP_207808.1	complement(659246..660115)	1
NGO_0670	New_annotation_FA1090	271aa, >lcl|AE004969.1 prot AAW89397.1 655	RNA methyltransferase	AAW89397.1	complement(660156..660971)	1
NGO0670	Old_annotation_FA1090	271aa, >lcl|NC 002946.2 cdsid YP 207809.1	methylase	YP_207809.1	complement(660156..660971)	1
NGO_0671	New_annotation_FA1090	261aa, >lcl|AE004969.1 prot AAW89398.1 656	inositol monophosphatase	AAW89398.1	661215..662000	1
NGO0671	Old_annotation_FA1090	261aa, >lcl|NC 002946.2 cdsid YP 207810.1	hypothetical protein	YP_207810.1	661215..662000	1
NGO_0672	New_annotation_FA1090	63aa, >lcl|AE004969.1 prot AAW89399.1 657	hypothetical protein	AAW89399.1	662118..662309	1
NGO0672	Old_annotation_FA1090	63aa, >lcl|NC 002946.2 cdsid YP 207811.1	hypothetical protein	YP_207811.1	662118..662309	1
NGO_0673	New_annotation_FA1090	217aa, >lcl|AE004969.1 prot AAW89400.1 658	transposase	AAW89400.1	662306..662959	1
NGO0673	Old_annotation_FA1090	217aa, >lcl|NC 002946.2 cdsid YP 207812.1	IS1016 transposase	YP_207812.1	662306..662959	1
NGO_0674	New_annotation_FA1090	356aa, >lcl|AE004969.1 prot AAW89401.1 659	3-isopropylmalate dehydrogenase	AAW89401.1	complement(662987..664057)	1
NGO0674	Old_annotation_FA1090	356aa, >lcl|NC 002946.2 cdsid YP 207813.1	3-isopropylmalate dehydrogenase	YP_207813.1	complement(662987..664057)	1
NGO_0675	New_annotation_FA1090	243aa, >lcl|AE004969.1 prot AAW89402.1 660	restriction endonuclease NlaIV	AAW89402.1	complement(664091..664822)	1
NGO0675	Old_annotation_FA1090	243aa, >lcl|NC 002946.2 cdsid YP 207814.1	type II restriction endonuclease NlaIV	YP_207814.1	complement(664091..664822)	1
NGO_0676	New_annotation_FA1090	423aa, >lcl|AE004969.1 prot AAW89403.1 661	modification methylase	AAW89403.1	complement(664838..666109)	1
NGO0676	Old_annotation_FA1090	423aa, >lcl|NC 002946.2 cdsid YP 207815.1	DNA modification methylase (N.MgoV)	YP_207815.1	complement(664838..666109)	1
NGO_0677	New_annotation_FA1090	213aa, >lcl|AE004969.1 prot AAW89404.1 662	hypothetical protein	AAW89404.1	complement(666276..666917)	1
NGO0677	Old_annotation_FA1090	213aa, >lcl|NC 002946.2 cdsid YP 207816.1	isopropylmalate isomerase small subunit	YP_207816.1	complement(666276..666917)	1
NGO_0678	New_annotation_FA1090	84aa, >lcl|AE004969.1 prot AAW89405.1 663	hypothetical protein	AAW89405.1	complement(666979..667233)	1
NGO0678	Old_annotation_FA1090	84aa, >lcl|NC 002946.2 cdsid YP 207817.1	hypothetical protein	YP_207817.1	complement(666979..667233)	1
NGO_0679	New_annotation_FA1090	469aa, >lcl|AE004969.1 prot AAW89406.1 664	isopropylmalate isomerase	AAW89406.1	complement(667328..668737)	1
NGO0679	Old_annotation_FA1090	469aa, >lcl|NC 002946.2 cdsid YP 207818.1	isopropylmalate isomerase large subunit	YP_207818.1	complement(667328..668737)	1
NGO_0680	New_annotation_FA1090	449aa, >lcl|AE004969.1 prot AAW89407.2 665	glutamate--cysteine ligase	AAW89407.2	668989..670338	1
NGO0680	Old_annotation_FA1090	389aa, >lcl|NC 002946.2 cdsid YP 207819.1	hypothetical protein	YP_207819.1	669169..670338	1
NGO_0681	New_annotation_FA1090	225aa, >lcl|AE004969.1 prot AAW89408.1 666	hypothetical protein	AAW89408.1	670461..671138	1
NGO0681	Old_annotation_FA1090	225aa, >lcl|NC 002946.2 cdsid YP 207820.1	DNA repair protein RadC	YP_207820.1	670461..671138	1
NGO_0682	New_annotation_FA1090	241aa, >lcl|AE004969.1 prot AAW89409.1 667	hypothetical protein	AAW89409.1	671211..671936	1
NGO0682	Old_annotation_FA1090	241aa, >lcl|NC 002946.2 cdsid YP 207821.1	hypothetical protein	YP_207821.1	671211..671936	1
NGO_0683	New_annotation_FA1090	426aa, >lcl|AE004969.1 prot AAW89410.1 668	serine protease	AAW89410.1	672088..673368	1
NGO0683	Old_annotation_FA1090	426aa, >lcl|NC 002946.2 cdsid YP 207822.1	hypothetical protein	YP_207822.1	672088..673368	1
NGO_0684	New_annotation_FA1090	392aa, >lcl|AE004969.1 prot AAW89411.2 669	GTP-binding protein HflX	AAW89411.2	673374..674552	1
NGO0684	Old_annotation_FA1090	369aa, >lcl|NC 002946.2 cdsid YP 207823.1	GTP binding protein	YP_207823.1	673443..674552	1
NGO_0685	New_annotation_FA1090	818aa, >lcl|AE004969.1 prot AAW89412.1 670	ATPase P	AAW89412.1	674549..677005	1
NGO0685	Old_annotation_FA1090	818aa, >lcl|NC 002946.2 cdsid YP 207824.1	P-type cation-transporting ATPase	YP_207824.1	674549..677005	1
NGO_0686	New_annotation_FA1090	50aa, >lcl|AE004969.1 prot AAW89413.1 671	hypothetical protein	AAW89413.1	677179..677331	1
NGO0686	Old_annotation_FA1090	50aa, >lcl|NC 002946.2 cdsid YP 207825.1	hypothetical protein	YP_207825.1	677179..677331	1
NGO_0687	New_annotation_FA1090	258aa, >lcl|AE004969.1 prot AAW89414.1 672	ferredoxin-NADP reductase	AAW89414.1	complement(677673..678449)	1
NGO0687	Old_annotation_FA1090	258aa, >lcl|NC 002946.2 cdsid YP 207826.1	ferredoxin-NADP reductase	YP_207826.1	complement(677673..678449)	1
NGO_0688	New_annotation_FA1090	260aa, >lcl|AE004969.1 prot AAW89415.2 673	hypothetical protein	AAW89415.2	complement(678637..679419)	1
NGO0688	Old_annotation_FA1090	264 aa, >lcl |NC_002946.2_cdsid_YP_207827.1	conserved hypothetical protein	YP_207827.1	complement(678637..679431)	<100%
NGO_0689	New_annotation_FA1090	469aa, >lcl|AE004969.1 prot AAW89416.1 674	threonine synthase	AAW89416.1	complement(679478..680887)	1
NGO0689	Old_annotation_FA1090	469aa, >lcl|NC 002946.2 cdsid YP 207828.1	threonine synthase	YP_207828.1	complement(679478..680887)	1
NGO_0690	New_annotation_FA1090	122aa, >lcl|AE004969.1 prot AAW89417.1 675	lipoprotein	AAW89417.1	complement(680960..681328)	1
NGO0690	Old_annotation_FA1090	122aa, >lcl|NC 002946.2 cdsid YP 207829.1	hypothetical protein	YP_207829.1	complement(680960..681328)	1
NGO_0693	New_annotation_FA1090	171aa, >lcl|AE004969.1 prot AAW89418.1 676	hypothetical protein	AAW89418.1	complement(684226..684741)	1
NGO0693	Old_annotation_FA1090	171aa, >lcl|NC 002946.2 cdsid YP 207830.1	hypothetical protein	YP_207830.1	complement(684226..684741)	1
NGO_0694	New_annotation_FA1090	872aa, >lcl|AE004969.1 prot AAW89419.1 677	autotransporter	AAW89419.1	complement(684728..687346)	1
NGO0694	Old_annotation_FA1090	872aa, >lcl|NC 002946.2 cdsid YP 207831.1	hypothetical protein	YP_207831.1	complement(684728..687346)	1
NGO_03645	New_annotation_FA1090	116aa, >lcl|AE004969.1 prot AKO63636.1 678	hypothetical protein	AKO63636.1	complement(687402..687752)	Present only in new annotation
NGO_03650	New_annotation_FA1090	182aa, >lcl|AE004969.1 prot AKO63637.1 679	hypothetical protein	AKO63637.1	complement(687832..688380)	Present only in new annotation
NGO_0696	New_annotation_FA1090	436aa, >lcl|AE004969.1 prot AAW89420.1 680	recombination factor protein RarA	AAW89420.1	688651..689961	1
NGO0696	Old_annotation_FA1090	436aa, >lcl|NC 002946.2 cdsid YP 207832.1	recombination factor protein RarA	YP_207832.1	688651..689961	1
NGO0697	Old_annotation_FA1090	1008 aa, >lcl |NC_002946.2_cdsid_YP_207833.1	putative type I restriction enzyme	YP_207833.1	690060..693086	<100%
NGO_0697	New_annotation_FA1090	1001aa, >lcl|AE004969.1 prot AAW89421.2 681	restriction endonuclease	AAW89421.2	690081..693086	1
NGO_0698	New_annotation_FA1090	77aa, >lcl|AE004969.1 prot AAW89422.1 682	hypothetical protein	AAW89422.1	693136..693369	1
NGO0698	Old_annotation_FA1090	77aa, >lcl|NC 002946.2 cdsid YP 207834.1	hypothetical protein	YP_207834.1	693136..693369	1
NGO_0699	New_annotation_FA1090	400aa, >lcl|AE004969.1 prot AAW89423.1 683	restriction endonuclease subunit S	AAW89423.1	693416..694618	1
NGO0699	Old_annotation_FA1090	400aa, >lcl|NC 002946.2 cdsid YP 207835.1	hypothetical protein	YP_207835.1	693416..694618	1
NGO_0700	New_annotation_FA1090	186aa, >lcl|AE004969.1 prot AAW89424.1 684	membrane protein	AAW89424.1	694611..695171	1
NGO0700	Old_annotation_FA1090	186aa, >lcl|NC 002946.2 cdsid YP 207836.1	hypothetical protein	YP_207836.1	694611..695171	1
NGO_0701	New_annotation_FA1090	280aa, >lcl|AE004969.1 prot AAW89425.1 685	hypothetical protein	AAW89425.1	695182..696024	1
NGO0701	Old_annotation_FA1090	280aa, >lcl|NC 002946.2 cdsid YP 207837.1	hypothetical protein	YP_207837.1	695182..696024	1
NGO_0702	New_annotation_FA1090	533aa, >lcl|AE004969.1 prot AAW89426.1 686	N-6 DNA methylase	AAW89426.1	696091..697692	1
NGO0702	Old_annotation_FA1090	533aa, >lcl|NC 002946.2 cdsid YP 207838.1	hypothetical protein	YP_207838.1	696091..697692	1
NGO_03690	New_annotation_FA1090	45aa, >lcl|AE004969.1 prot AKO63638.1 687	ABC transporter	AKO63638.1	697703..697840	Present only in new annotation
NGO_0704	New_annotation_FA1090	445aa, >lcl|AE004969.1 prot AAW89428.2 688	3,4-dihydroxy-2-butanone 4-phosphate synthase	AAW89428.2	complement(698003..699340)	1
NGO0704	Old_annotation_FA1090	363aa, >lcl|NC 002946.2 cdsid YP 207840.1	bifunctional 3,4-dihydroxy-2-butanone 4-phosphate synthase/GTP cyclohydrolase II-like protein	YP_207840.1	complement(...	1
NGO_03710	New_annotation_FA1090	148aa, >lcl|AE004969.1 prot AKO63639.1 689	hemagglutinin	AKO63639.1	705814..706260	Present only in new annotation
NGO_03715	New_annotation_FA1090	77aa, >lcl|AE004969.1 prot AKO63640.1 690	hemagglutinin	AKO63640.1	706285..706518	Present only in new annotation
NGO_03720	New_annotation_FA1090	190aa, >lcl|AE004969.1 prot AKO63641.1 691	hemin transporter	AKO63641.1	706781..707353	Present only in new annotation
NGO_03725	New_annotation_FA1090	314aa, >lcl|AE004969.1 prot AKO63642.1 692	hypothetical protein	AKO63642.1	707468..708412	Present only in new annotation
NGO_0709	New_annotation_FA1090	122aa, >lcl|AE004969.1 prot AAW89429.1 693	hypothetical protein	AAW89429.1	708430..708798	1
NGO0709	Old_annotation_FA1090	122aa, >lcl|NC 002946.2 cdsid YP 207841.1	hypothetical protein	YP_207841.1	708430..708798	1
NGO_03735	New_annotation_FA1090	56aa, >lcl|AE004969.1 prot AKO63643.1 694	hypothetical protein	AKO63643.1	complement(708841..709011)	Present only in new annotation
NGO_0710	New_annotation_FA1090	346aa, >lcl|AE004969.1 prot AAW89430.2 695	adenine glycosylase	AAW89430.2	complement(709174..710214)	1
NGO0710	Old_annotation_FA1090	349 aa, >lcl |NC_002946.2_cdsid_YP_207842.1	putative adenine glycosylase	YP_207842.1	complement(709174..710223)	<100%
NGO_0712	New_annotation_FA1090	61aa, >lcl|AE004969.1 prot AAW89432.1 696	hypothetical protein	AAW89432.1	711637..711822	1
NGO0712	Old_annotation_FA1090	61aa, >lcl|NC 002946.2 cdsid YP 207844.1	hypothetical protein	YP_207844.1	711637..711822	1
NGO_0713	New_annotation_FA1090	212aa, >lcl|AE004969.1 prot AAW89433.1 697	2-dehydro-3-deoxyphosphogluconate aldolase	AAW89433.1	complement(712011..712649)	1
NGO0713	Old_annotation_FA1090	212aa, >lcl|NC 002946.2 cdsid YP 207845.1	keto-hydroxyglutarate-aldolase/keto-deoxy-phosphogluconate aldolase	YP_207845.1	complement(712011..712649)	1
NGO_0714	New_annotation_FA1090	611aa, >lcl|AE004969.1 prot AAW89434.1 698	phosphogluconate dehydratase	AAW89434.1	complement(712859..714694)	1
NGO0714	Old_annotation_FA1090	611aa, >lcl|NC 002946.2 cdsid YP 207846.1	phosphogluconate dehydratase	YP_207846.1	complement(712859..714694)	1
NGO_0715	New_annotation_FA1090	481aa, >lcl|AE004969.1 prot AAW89435.1 699	glucose-6-phosphate dehydrogenase	AAW89435.1	715214..716659	1
NGO0715	Old_annotation_FA1090	481aa, >lcl|NC 002946.2 cdsid YP 207847.1	glucose-6-phosphate 1-dehydrogenase	YP_207847.1	715214..716659	1
NGO_0716	New_annotation_FA1090	231aa, >lcl|AE004969.1 prot AAW89436.1 700	6-phosphogluconolactonase	AAW89436.1	716811..717506	1
NGO0716	Old_annotation_FA1090	231aa, >lcl|NC 002946.2 cdsid YP 207848.1	hypothetical protein	YP_207848.1	716811..717506	1
NGO_0717	New_annotation_FA1090	328aa, >lcl|AE004969.1 prot AAW89437.1 701	glucokinase	AAW89437.1	717487..718473	1
NGO0717	Old_annotation_FA1090	328aa, >lcl|NC 002946.2 cdsid YP 207849.1	glucokinase	YP_207849.1	717487..718473	1
NGO_0718	New_annotation_FA1090	282aa, >lcl|AE004969.1 prot AAW89438.1 702	transcriptional regulator	AAW89438.1	718522..719370	1
NGO0718	Old_annotation_FA1090	282aa, >lcl|NC 002946.2 cdsid YP 207850.1	RpiR family transcriptional regulator	YP_207850.1	718522..719370	1
NGO_0719	New_annotation_FA1090	548aa, >lcl|AE004969.1 prot AAW89439.1 703	glucose-6-phosphate isomerase	AAW89439.1	719596..721242	1
NGO0719	Old_annotation_FA1090	548aa, >lcl|NC 002946.2 cdsid YP 207851.1	glucose-6-phosphate isomerase	YP_207851.1	719596..721242	1
NGO_0720	New_annotation_FA1090	67aa, >lcl|AE004969.1 prot AAW89440.1 704	hypothetical protein	AAW89440.1	721256..721459	1
NGO0720	Old_annotation_FA1090	67aa, >lcl|NC 002946.2 cdsid YP 207852.1	phage associated protein	YP_207852.1	721256..721459	1
NGO_0721	New_annotation_FA1090	337aa, >lcl|AE004969.1 prot AAW89441.1 705	hypothetical protein	AAW89441.1	721459..722472	1
NGO0721	Old_annotation_FA1090	337aa, >lcl|NC 002946.2 cdsid YP 207853.1	phage associated protein	YP_207853.1	721459..722472	1
NGO_0722	New_annotation_FA1090	46aa, >lcl|AE004969.1 prot AAW89442.1 706	hypothetical protein	AAW89442.1	722517..722657	1
NGO0722	Old_annotation_FA1090	46aa, >lcl|NC 002946.2 cdsid YP 207854.1	phage associated protein	YP_207854.1	722517..722657	1
NGO_03805	New_annotation_FA1090	64aa, >lcl|AE004969.1 prot AKO63644.1 707	hypothetical protein	AKO63644.1	722762..722956	Present only in new annotation
NGO_0723	New_annotation_FA1090	82aa, >lcl|AE004969.1 prot AAW89443.1 708	hypothetical protein	AAW89443.1	722896..723144	1
NGO0723	Old_annotation_FA1090	82aa, >lcl|NC 002946.2 cdsid YP 207855.1	phage associated protein	YP_207855.1	722896..723144	1
NGO_0724	New_annotation_FA1090	40aa, >lcl|AE004969.1 prot AAW89444.1 709	hypothetical protein	AAW89444.1	723086..723208	1
NGO0724	Old_annotation_FA1090	40aa, >lcl|NC 002946.2 cdsid YP 207856.1	phage associated protein	YP_207856.1	723086..723208	1
NGO_0725	New_annotation_FA1090	102aa, >lcl|AE004969.1 prot AAW89445.1 710	hypothetical protein	AAW89445.1	complement(723158..723466)	1
NGO0725	Old_annotation_FA1090	102aa, >lcl|NC 002946.2 cdsid YP 207857.1	phage associated protein	YP_207857.1	complement(723158..723466)	1
NGO_03825	New_annotation_FA1090	294aa, >lcl|AE004969.1 prot AKO63645.1 711	hypothetical protein	AKO63645.1	complement(723578..724462)	Present only in new annotation
NGO_03830	New_annotation_FA1090	123aa, >lcl|AE004969.1 prot AKO63646.1 712	hypothetical protein	AKO63646.1	complement(724660..725031)	Present only in new annotation
NGO_03835	New_annotation_FA1090	189aa, >lcl|AE004969.1 prot AKO63647.1 713	tail fiber protein	AKO63647.1	complement(725260..725829)	Present only in new annotation
NGO_03840	New_annotation_FA1090	187aa, >lcl|AE004969.1 prot AKO63648.1 714	hypothetical protein	AKO63648.1	complement(725869..726432)	Present only in new annotation
NGO_03845	New_annotation_FA1090	105aa, >lcl|AE004969.1 prot AKO63649.1 715	baseplate protein	AKO63649.1	complement(726522..726839)	Present only in new annotation
NGO_0727	New_annotation_FA1090	182aa, >lcl|AE004969.1 prot AAW89446.1 716	baseplate protein	AAW89446.1	complement(726767..727315)	1
NGO0727	Old_annotation_FA1090	182aa, >lcl|NC 002946.2 cdsid YP 207858.1	baseplate protein, phage associated protein	YP_207858.1	complement(726767..727315)	1
NGO_03855	New_annotation_FA1090	108aa, >lcl|AE004969.1 prot AKO63650.1 717	phage baseplate assembly protein	AKO63650.1	complement(727336..727662)	1
NGO0728	Old_annotation_FA1090	300 aa, >lcl |NC_002946.2_cdsid_YP_207859.1	hypothetical protein, putative phage associated protein	YP_207859.1	complement(727336..728238)	<100%
NGO_03860	New_annotation_FA1090	64aa, >lcl|AE004969.1 prot AKO63651.1 718	baseplate assembly protein	AKO63651.1	complement(727659..727853)	Present only in new annotation
NGO_0729	New_annotation_FA1090	70aa, >lcl|AE004969.1 prot AAW89448.1 719	hypothetical protein	AAW89448.1	complement(728344..728556)	1
NGO0729	Old_annotation_FA1090	70aa, >lcl|NC 002946.2 cdsid YP 207860.1	phage associated protein	YP_207860.1	complement(728344..728556)	1
NGO_0730	New_annotation_FA1090	217aa, >lcl|AE004969.1 prot AAW89449.1 720	transposase	AAW89449.1	complement(728611..729264)	1
NGO0730	Old_annotation_FA1090	217aa, >lcl|NC 002946.2 cdsid YP 207861.1	IS1016 transposase	YP_207861.1	complement(728611..729264)	1
NGO_0731	New_annotation_FA1090	94aa, >lcl|AE004969.1 prot AAW89450.1 721	phage associated protein	AAW89450.1	complement(729286..729570)	1
NGO0731	Old_annotation_FA1090	94aa, >lcl|NC 002946.2 cdsid YP 207862.1	phage associated protein	YP_207862.1	complement(729286..729570)	1
NGO_0732	New_annotation_FA1090	87aa, >lcl|AE004969.1 prot AAW89451.1 722	conserved hypothetical protein, putative phage associated protein	AAW89451.1	complement(729607..729870)	1
NGO0732	Old_annotation_FA1090	87aa, >lcl|NC 002946.2 cdsid YP 207863.1	phage associated protein	YP_207863.1	complement(729607..729870)	1
NGO_03885	New_annotation_FA1090	82aa, >lcl|AE004969.1 prot AKO63652.1 723	integrase	AKO63652.1	complement(729890..730138)	Present only in new annotation
NGO_03890	New_annotation_FA1090	356aa, >lcl|AE004969.1 prot AKO63653.1 724	integrase	AKO63653.1	complement(730099..731169)	Present only in new annotation
NGO_0734	New_annotation_FA1090	259aa, >lcl|AE004969.1 prot AAW89452.1 725	ferredoxin-NADP reductase	AAW89452.1	complement(731378..732157)	1
NGO0734	Old_annotation_FA1090	259aa, >lcl|NC 002946.2 cdsid YP 207864.1	oxidoreductase	YP_207864.1	complement(731378..732157)	1
NGO_0735	New_annotation_FA1090	52aa, >lcl|AE004969.1 prot AAW89453.1 726	hypothetical protein	AAW89453.1	732156..732314	1
NGO0735	Old_annotation_FA1090	52aa, >lcl|NC 002946.2 cdsid YP 207865.1	hypothetical protein	YP_207865.1	732156..732314	1
NGO_0736	New_annotation_FA1090	98aa, >lcl|AE004969.1 prot AAW89454.1 727	hypothetical protein	AAW89454.1	complement(732449..732745)	1
NGO0736	Old_annotation_FA1090	98aa, >lcl|NC 002946.2 cdsid YP 207866.1	hypothetical protein	YP_207866.1	complement(732449..732745)	1
NGO_0738	New_annotation_FA1090	352aa, >lcl|AE004969.1 prot AAW89455.1 728	DNA polymerase IV	AAW89455.1	733057..734115	1
NGO0738	Old_annotation_FA1090	352aa, >lcl|NC 002946.2 cdsid YP 207867.1	DNA polymerase IV	YP_207867.1	733057..734115	1
NGO_0739	New_annotation_FA1090	671aa, >lcl|AE004969.1 prot AAW89456.1 729	ATP-dependent DNA helicase Rep	AAW89456.1	complement(734185..736200)	1
NGO0739	Old_annotation_FA1090	671aa, >lcl|NC 002946.2 cdsid YP 207868.1	ATP-dependent DNA helicase	YP_207868.1	complement(734185..736200)	1
NGO_0740	New_annotation_FA1090	254aa, >lcl|AE004969.1 prot AAW89457.1 730	3-dehydroquinate dehydratase	AAW89457.1	complement(736220..736984)	1
NGO0740	Old_annotation_FA1090	254aa, >lcl|NC 002946.2 cdsid YP 207869.1	3-dehydroquinate dehydratase	YP_207869.1	complement(736220..736984)	1
NGO_0741	New_annotation_FA1090	348aa, >lcl|AE004969.1 prot AAW89458.1 731	recombinase A	AAW89458.1	737184..738230	1
NGO0741	Old_annotation_FA1090	348aa, >lcl|NC 002946.2 cdsid YP 207870.1	recombinase A	YP_207870.1	737184..738230	1
NGO_03935	New_annotation_FA1090	47aa, >lcl|AE004969.1 prot AKO63654.1 732	restriction endonuclease subunit M	AKO63654.1	738602..738745	Present only in new annotation
NGO_0742	New_annotation_FA1090	111aa, >lcl|AE004969.1 prot AAW89459.1 733	nucleoid-associated protein	AAW89459.1	complement(738883..739218)	1
NGO0742	Old_annotation_FA1090	111aa, >lcl|NC 002946.2 cdsid YP 207871.1	hypothetical protein	YP_207871.1	complement(738883..739218)	1
NGO_0743	New_annotation_FA1090	707aa, >lcl|AE004969.1 prot AAW89460.1 734	DNA polymerase III subunits gamma and tau	AAW89460.1	complement(739299..741422)	1
NGO0743	Old_annotation_FA1090	707aa, >lcl|NC 002946.2 cdsid YP 207872.1	DNA polymerase III subunits gamma and tau	YP_207872.1	complement(739299..741422)	1
NGO_0744	New_annotation_FA1090	658aa, >lcl|AE004969.1 prot AAW89461.1 735	DNA mismatch repair protein	AAW89461.1	complement(741517..743493)	1
NGO0744	Old_annotation_FA1090	658aa, >lcl|NC 002946.2 cdsid YP 207873.1	DNA mismatch repair protein	YP_207873.1	complement(741517..743493)	1
NGO_0745	New_annotation_FA1090	61aa, >lcl|AE004969.1 prot AAW89462.1 736	hypothetical protein	AAW89462.1	743637..743822	1
NGO0745	Old_annotation_FA1090	61aa, >lcl|NC 002946.2 cdsid YP 207874.1	hypothetical protein	YP_207874.1	743637..743822	1
NGO_0746	New_annotation_FA1090	222aa, >lcl|AE004969.1 prot AAW89463.1 737	methyltransferase	AAW89463.1	743833..744501	1
NGO0746	Old_annotation_FA1090	222aa, >lcl|NC 002946.2 cdsid YP 207875.1	O-methyltransferase	YP_207875.1	743833..744501	1
NGO_0747	New_annotation_FA1090	237aa, >lcl|AE004969.1 prot AAW89464.1 738	tetratricopeptide repeat family protein	AAW89464.1	744501..745214	1
NGO0747	Old_annotation_FA1090	237aa, >lcl|NC 002946.2 cdsid YP 207876.1	hypothetical protein	YP_207876.1	744501..745214	1
NGO_0748	New_annotation_FA1090	161aa, >lcl|AE004969.1 prot AAW89465.1 739	N5-carboxyaminoimidazole ribonucleotide mutase	AAW89465.1	745262..745747	1
NGO0748	Old_annotation_FA1090	161aa, >lcl|NC 002946.2 cdsid YP 207877.1	phosphoribosylaminoimidazole carboxylase catalytic subunit	YP_207877.1	745262..745747	1
NGO_03975	New_annotation_FA1090	162aa, >lcl|AE004969.1 prot AKO63655.1 740	hypothetical protein	AKO63655.1	complement(745959..746447)	Present only in new annotation
NGO_03985	New_annotation_FA1090	94aa, >lcl|AE004969.1 prot AKO63656.1 741	membrane protein	AKO63656.1	747222..747506	Present only in new annotation
NGO_0751	New_annotation_FA1090	302aa, >lcl|AE004969.1 prot AAW89466.1 742	hypothetical protein	AAW89466.1	747669..748577	1
NGO0751	Old_annotation_FA1090	302aa, >lcl|NC 002946.2 cdsid YP 207878.1	hypothetical protein	YP_207878.1	747669..748577	1
NGO_0752	New_annotation_FA1090	218aa, >lcl|AE004969.1 prot AAW89467.1 743	XRE family transcriptional regulator	AAW89467.1	complement(748733..749389)	1
NGO0752	Old_annotation_FA1090	218aa, >lcl|NC 002946.2 cdsid YP 207879.1	NarL/NarP	YP_207879.1	complement(748733..749389)	1
NGO_0753	New_annotation_FA1090	589aa, >lcl|AE004969.1 prot AAW89468.1 744	ATPase	AAW89468.1	complement(749386..751155)	1
NGO0753	Old_annotation_FA1090	589aa, >lcl|NC 002946.2 cdsid YP 207880.1	NarX/NarQ	YP_207880.1	complement(749386..751155)	1
NGO_0754	New_annotation_FA1090	204aa, >lcl|AE004969.1 prot AAW89469.1 745	molybdopterin-guanine dinucleotide biosynthesis protein A	AAW89469.1	751362..751976	1
NGO0754	Old_annotation_FA1090	204aa, >lcl|NC 002946.2 cdsid YP 207881.1	molybdopterin-guanine dinucleotide biosynthesis protein	YP_207881.1	751362..751976	1
NGO_0755	New_annotation_FA1090	205aa, >lcl|AE004969.1 prot AAW89470.2 746	riboflavin synthase subunit alpha	AAW89470.2	752139..752756	1
NGO0755	Old_annotation_FA1090	205aa, >lcl|NC 002946.2 cdsid YP 207882.2	riboflavin synthase subunit alpha	YP_207882.2	752139..752756	1
NGO_0756	New_annotation_FA1090	287aa, >lcl|AE004969.1 prot AAW89471.1 747	ATPase AAA	AAW89471.1	752764..753627	1
NGO0756	Old_annotation_FA1090	287aa, >lcl|NC 002946.2 cdsid YP 207883.1	hypothetical protein	YP_207883.1	752764..753627	1
NGO_0757	New_annotation_FA1090	144aa, >lcl|AE004969.1 prot AAW89472.1 748	periplasmic protein	AAW89472.1	complement(753640..754074)	1
NGO0757	Old_annotation_FA1090	144aa, >lcl|NC 002946.2 cdsid YP 207884.1	hypothetical protein	YP_207884.1	complement(753640..754074)	1
NGO_0758	New_annotation_FA1090	230aa, >lcl|AE004969.1 prot AAW89473.1 749	ribulose-phosphate 3-epimerase	AAW89473.1	754220..754912	1
NGO0758	Old_annotation_FA1090	230aa, >lcl|NC 002946.2 cdsid YP 207885.1	ribulose-phosphate 3-epimerase	YP_207885.1	754220..754912	1
NGO_0760	New_annotation_FA1090	343aa, >lcl|AE004969.1 prot AAW89475.1 750	ATP-dependent DNA helicase RuvB	AAW89475.1	complement(755151..756182)	1
NGO0760	Old_annotation_FA1090	343aa, >lcl|NC 002946.2 cdsid YP 207887.1	Holliday junction DNA helicase RuvB	YP_207887.1	complement(755151..756182)	1
NGO_0761	New_annotation_FA1090	102aa, >lcl|AE004969.1 prot AAW89476.1 751	hypothetical protein	AAW89476.1	complement(756266..756574)	1
NGO0761	Old_annotation_FA1090	102aa, >lcl|NC 002946.2 cdsid YP 207888.1	hypothetical protein	YP_207888.1	complement(756266..756574)	1
NGO_0762	New_annotation_FA1090	46aa, >lcl|AE004969.1 prot AAW89477.1 752	hypothetical protein	AAW89477.1	756606..756746	1
NGO0762	Old_annotation_FA1090	46aa, >lcl|NC 002946.2 cdsid YP 207889.1	hypothetical protein	YP_207889.1	756606..756746	1
NGO_0763	New_annotation_FA1090	410aa, >lcl|AE004969.1 prot AAW89478.1 753	2', 3'-cyclic nucleotide 2'-phosphodiesterase	AAW89478.1	complement(756992..758224)	1
NGO0763	Old_annotation_FA1090	410aa, >lcl|NC 002946.2 cdsid YP 207890.1	multifunctional tRNA nucleotidyl transferase/2'3'-cyclic phosphodiesterase/2'nucleotidase/phosphatase	YP_207890.1	complem...	1
NGO_0764	New_annotation_FA1090	542aa, >lcl|AE004969.1 prot AAW89479.1 754	ABC transporter ATP-binding protein	AAW89479.1	complement(758303..759931)	1
NGO0764	Old_annotation_FA1090	542aa, >lcl|NC 002946.2 cdsid YP 207891.1	ABC transporter ATP-binding protein	YP_207891.1	complement(758303..759931)	1
NGO_0765	New_annotation_FA1090	124aa, >lcl|AE004969.1 prot AAW89480.1 755	arsenate reductase	AAW89480.1	760081..760455	1
NGO0765	Old_annotation_FA1090	124aa, >lcl|NC 002946.2 cdsid YP 207892.1	hypothetical protein	YP_207892.1	760081..760455	1
NGO_0766	New_annotation_FA1090	512aa, >lcl|AE004969.1 prot AAW89481.1 756	peptidylprolyl isomerase	AAW89481.1	760504..762042	1
NGO0766	Old_annotation_FA1090	512aa, >lcl|NC 002946.2 cdsid YP 207893.1	peptidyl-prolyl cis-trans isomerase	YP_207893.1	760504..762042	1
NGO_0767	New_annotation_FA1090	205aa, >lcl|AE004969.1 prot AAW89482.1 757	recombination protein RecR	AAW89482.1	762109..762726	1
NGO0767	Old_annotation_FA1090	205aa, >lcl|NC 002946.2 cdsid YP 207894.1	recombination protein RecR	YP_207894.1	762109..762726	1
NGO_0769	New_annotation_FA1090	415aa, >lcl|AE004969.1 prot AAW89484.1 758	permease	AAW89484.1	763287..764534	1
NGO0769	Old_annotation_FA1090	415aa, >lcl|NC 002946.2 cdsid YP 207896.1	lipoprotein releasing system transmembrane protein	YP_207896.1	763287..764534	1
NGO_0770	New_annotation_FA1090	231aa, >lcl|AE004969.1 prot AAW89485.1 759	lipoprotein ABC transporter ATP-binding protein	AAW89485.1	764527..765222	1
NGO0770	Old_annotation_FA1090	231aa, >lcl|NC 002946.2 cdsid YP 207897.1	hypothetical protein	YP_207897.1	764527..765222	1
NGO_0771	New_annotation_FA1090	581aa, >lcl|AE004969.1 prot AAW89486.1 760	exodeoxyribonuclease V subunit alpha	AAW89486.1	765289..767034	1
NGO0771	Old_annotation_FA1090	581aa, >lcl|NC 002946.2 cdsid YP 207898.1	exodeoxyribonuclease V subunit alpha	YP_207898.1	765289..767034	1
NGO0773	Old_annotation_FA1090	333 aa, >lcl |NC_002946.2_cdsid_YP_207899.1	putative invertase related gene 1	YP_207899.1	767722..768723	<100%
NGO_0773	New_annotation_FA1090	320aa, >lcl|AE004969.1 prot AAW89487.2 761	transposase	AAW89487.2	767761..768723	1
NGO_0775	New_annotation_FA1090	820aa, >lcl|AE004969.1 prot AAW89489.1 762	peptidase	AAW89489.1	769563..772025	1
NGO0775	Old_annotation_FA1090	820aa, >lcl|NC 002946.2 cdsid YP 207901.1	hypothetical protein	YP_207901.1	769563..772025	1
NGO_0777	New_annotation_FA1090	89aa, >lcl|AE004969.1 prot AAW89491.1 763	transcriptional regulator HU subunit alpha	AAW89491.1	772207..772476	1
NGO0777	Old_annotation_FA1090	89aa, >lcl|NC 002946.2 cdsid YP 207903.1	DNA-binding protein Hu	YP_207903.1	772207..772476	1
NGO_0778	New_annotation_FA1090	144aa, >lcl|AE004969.1 prot AAW89492.1 764	membrane protein	AAW89492.1	complement(772652..773086)	1
NGO0778	Old_annotation_FA1090	144aa, >lcl|NC 002946.2 cdsid YP 207904.1	hypothetical protein	YP_207904.1	complement(772652..773086)	1
NGO_0779	New_annotation_FA1090	435aa, >lcl|AE004969.1 prot AAW89493.1 765	homoserine dehydrogenase	AAW89493.1	complement(773079..774386)	1
NGO0779	Old_annotation_FA1090	435aa, >lcl|NC 002946.2 cdsid YP 207905.1	homoserine dehydrogenase	YP_207905.1	complement(773079..774386)	1
NGO_0780	New_annotation_FA1090	123aa, >lcl|AE004969.1 prot AAW89494.1 766	hypothetical protein	AAW89494.1	774582..774953	1
NGO0780	Old_annotation_FA1090	123aa, >lcl|NC 002946.2 cdsid YP 207906.1	hypothetical protein	YP_207906.1	774582..774953	1
NGO_0781	New_annotation_FA1090	640aa, >lcl|AE004969.1 prot AAW89495.1 767	ABC transporter	AAW89495.1	775030..776952	1
NGO0781	Old_annotation_FA1090	640aa, >lcl|NC 002946.2 cdsid YP 207907.1	ABC transporter ATP-binding protein	YP_207907.1	775030..776952	1
NGO_0782	New_annotation_FA1090	131aa, >lcl|AE004969.1 prot AAW89496.2 768	hypothetical protein	AAW89496.2	776939..777334	1
NGO0782	Old_annotation_FA1090	118 aa, >lcl |NC_002946.2_cdsid_YP_207908.1	hypothetical protein	YP_207908.1	776978..777334	<100%
NGO_0783	New_annotation_FA1090	170aa, >lcl|AE004969.1 prot AAW89497.1 769	hypothetical protein	AAW89497.1	777425..777937	1
NGO0783	Old_annotation_FA1090	170aa, >lcl|NC 002946.2 cdsid YP 207909.1	hypothetical protein	YP_207909.1	777425..777937	1
NGO_0784	New_annotation_FA1090	59aa, >lcl|AE004969.1 prot AAW89498.2 770	hypothetical protein	AAW89498.2	777982..778161	1
NGO0784	Old_annotation_FA1090	58aa, >lcl|NC 002946.2 cdsid YP 207910.1	hypothetical protein	YP_207910.1	777985..778161	1
NGO_0785	New_annotation_FA1090	142aa, >lcl|AE004969.1 prot AAW89499.2 771	hypothetical protein	AAW89499.2	778402..778830	1
NGO0785	Old_annotation_FA1090	140aa, >lcl|NC 002946.2 cdsid YP 207911.1	hypothetical protein	YP_207911.1	778408..778830	1
NGO_0786	New_annotation_FA1090	219aa, >lcl|AE004969.1 prot AAW89500.1 772	uracil-DNA glycosylase	AAW89500.1	complement(778867..779526)	1
NGO0786	Old_annotation_FA1090	219aa, >lcl|NC 002946.2 cdsid YP 207912.1	uracil-DNA glycosylase	YP_207912.1	complement(778867..779526)	1
NGO_0787	New_annotation_FA1090	135aa, >lcl|AE004969.1 prot AAW89501.1 773	membrane protein	AAW89501.1	779607..780014	1
NGO0787	Old_annotation_FA1090	135aa, >lcl|NC 002946.2 cdsid YP 207913.1	hypothetical protein	YP_207913.1	779607..780014	1
NGO_0788	New_annotation_FA1090	315aa, >lcl|AE004969.1 prot AAW89502.1 774	stomatin 2	AAW89502.1	780029..780976	1
NGO0788	Old_annotation_FA1090	315aa, >lcl|NC 002946.2 cdsid YP 207914.1	genome-derived Neisseria antigen 1220	YP_207914.1	780029..780976	1
NGO_0789	New_annotation_FA1090	356aa, >lcl|AE004969.1 prot AAW89503.1 775	membrane protein	AAW89503.1	complement(781083..782153)	1
NGO0789	Old_annotation_FA1090	356aa, >lcl|NC 002946.2 cdsid YP 207915.1	hypothetical protein	YP_207915.1	complement(781083..782153)	1
NGO_0790	New_annotation_FA1090	52aa, >lcl|AE004969.1 prot AAW89504.1 776	hypothetical protein	AAW89504.1	complement(782211..782369)	1
NGO0790	Old_annotation_FA1090	52aa, >lcl|NC 002946.2 cdsid YP 207916.1	hypothetical protein	YP_207916.1	complement(782211..782369)	1
NGO_0791	New_annotation_FA1090	91aa, >lcl|AE004969.1 prot AAW89505.1 777	hypothetical protein	AAW89505.1	782338..782613	1
NGO0791	Old_annotation_FA1090	91aa, >lcl|NC 002946.2 cdsid YP 207917.1	hypothetical protein	YP_207917.1	782338..782613	1
NGO_0792	New_annotation_FA1090	207aa, >lcl|AE004969.1 prot AAW89506.2 778	octanoyltransferase	AAW89506.2	782615..783238	1
NGO0792	Old_annotation_FA1090	190aa, >lcl|NC 002946.2 cdsid YP 207918.1	lipoate-protein ligase B	YP_207918.1	782666..783238	1
NGO_0793	New_annotation_FA1090	327aa, >lcl|AE004969.1 prot AAW89507.1 779	lipoyl synthase	AAW89507.1	783231..784214	1
NGO0793	Old_annotation_FA1090	327aa, >lcl|NC 002946.2 cdsid YP 207919.1	lipoyl synthase	YP_207919.1	783231..784214	1
NGO_0794	New_annotation_FA1090	154aa, >lcl|AE004969.1 prot AAW89508.1 780	bacterioferritin	AAW89508.1	784689..785153	1
NGO0794	Old_annotation_FA1090	154aa, >lcl|NC 002946.2 cdsid YP 207920.1	BfrA	YP_207920.1	784689..785153	1
NGO_0795	New_annotation_FA1090	157aa, >lcl|AE004969.1 prot AAW89509.1 781	bacterioferritin	AAW89509.1	785181..785654	1
NGO0795	Old_annotation_FA1090	157aa, >lcl|NC 002946.2 cdsid YP 207921.1	BfrB	YP_207921.1	785181..785654	1
NGO_0797	New_annotation_FA1090	105aa, >lcl|AE004969.1 prot AAW89511.1 782	XRE family transcriptional regulator	AAW89511.1	785985..786302	1
NGO0797	Old_annotation_FA1090	105aa, >lcl|NC 002946.2 cdsid YP 207923.1	transcriptional regulator	YP_207923.1	785985..786302	1
NGO_0798	New_annotation_FA1090	852aa, >lcl|AE004969.1 prot AAW89512.1 783	protein-PII uridylyltransferase	AAW89512.1	786351..788909	1
NGO0798	Old_annotation_FA1090	852aa, >lcl|NC 002946.2 cdsid YP 207924.1	uridylyltransferase	YP_207924.1	786351..788909	1
NGO_0799	New_annotation_FA1090	487aa, >lcl|AE004969.1 prot AAW89513.1 784	inosine-5-monophosphate dehydrogenase	AAW89513.1	789056..790519	1
NGO0799	Old_annotation_FA1090	487aa, >lcl|NC 002946.2 cdsid YP 207925.1	inosine 5'-monophosphate dehydrogenase	YP_207925.1	789056..790519	1
NGO_0800	New_annotation_FA1090	82aa, >lcl|AE004969.1 prot AAW89514.1 785	hypothetical protein	AAW89514.1	complement(790591..790839)	1
NGO0800	Old_annotation_FA1090	82aa, >lcl|NC 002946.2 cdsid YP 207926.1	hypothetical protein	YP_207926.1	complement(790591..790839)	1
NGO_0801	New_annotation_FA1090	791aa, >lcl|AE004969.1 prot AAW89515.1 786	ribonuclease R	AAW89515.1	complement(790855..793230)	1
NGO0801	Old_annotation_FA1090	791aa, >lcl|NC 002946.2 cdsid YP 207927.1	ribonuclease	YP_207927.1	complement(790855..793230)	1
NGO_0802	New_annotation_FA1090	89aa, >lcl|AE004969.1 prot AAW89516.1 787	hypothetical protein	AAW89516.1	793665..793934	1
NGO0802	Old_annotation_FA1090	89aa, >lcl|NC 002946.2 cdsid YP 207928.1	hypothetical protein	YP_207928.1	793665..793934	1
NGO_0803	New_annotation_FA1090	603aa, >lcl|AE004969.1 prot AAW89517.1 788	GTP-binding protein	AAW89517.1	complement(793931..795742)	1
NGO0803	Old_annotation_FA1090	603aa, >lcl|NC 002946.2 cdsid YP 207929.1	GTP-binding protein	YP_207929.1	complement(793931..795742)	1
NGO_0804	New_annotation_FA1090	296aa, >lcl|AE004969.1 prot AAW89518.1 789	ADP-dependent (S)-NAD(P)H-hydrate dehydratase	AAW89518.1	complement(795859..796749)	1
NGO0804	Old_annotation_FA1090	296aa, >lcl|NC 002946.2 cdsid YP 207930.1	hypothetical protein	YP_207930.1	complement(795859..796749)	1
NGO_0805	New_annotation_FA1090	218aa, >lcl|AE004969.1 prot AAW89519.2 790	nickel-dependent hydrogenase b-type cytochrome subunit	AAW89519.2	796814..797470	1
NGO0805	Old_annotation_FA1090	193aa, >lcl|NC 002946.2 cdsid YP 207931.1	hypothetical protein	YP_207931.1	796889..797470	1
NGO_0806	New_annotation_FA1090	360aa, >lcl|AE004969.1 prot AAW89520.1 791	sulfate adenylate transferase	AAW89520.1	797898..798980	1
NGO0806	Old_annotation_FA1090	360aa, >lcl|NC 002946.2 cdsid YP 207932.1	hypothetical protein	YP_207932.1	797898..798980	1
NGO_0809	New_annotation_FA1090	619aa, >lcl|AE004969.1 prot AAW89521.1 792	dihydroxy-acid dehydratase	AAW89521.1	802735..804594	1
NGO0809	Old_annotation_FA1090	619aa, >lcl|NC 002946.2 cdsid YP 207933.1	dihydroxy-acid dehydratase	YP_207933.1	802735..804594	1
NGO_0810	New_annotation_FA1090	100aa, >lcl|AE004969.1 prot AAW89522.1 793	hypothetical protein	AAW89522.1	804636..804938	1
NGO0810	Old_annotation_FA1090	100aa, >lcl|NC 002946.2 cdsid YP 207934.1	hypothetical protein	YP_207934.1	804636..804938	1
NGO_0812	New_annotation_FA1090	205aa, >lcl|AE004969.1 prot AAW89524.1 794	hypothetical protein	AAW89524.1	805132..805749	1
NGO0812	Old_annotation_FA1090	205aa, >lcl|NC 002946.2 cdsid YP 207936.1	hypothetical protein	YP_207936.1	805132..805749	1
NGO_0813	New_annotation_FA1090	350aa, >lcl|AE004969.1 prot AAW89525.1 795	biotin synthase	AAW89525.1	complement(805845..806897)	1
NGO0813	Old_annotation_FA1090	350aa, >lcl|NC 002946.2 cdsid YP 207937.1	biotin synthase	YP_207937.1	complement(805845..806897)	1
NGO_0814	New_annotation_FA1090	50aa, >lcl|AE004969.1 prot AAW89526.1 796	hypothetical protein	AAW89526.1	complement(806915..807067)	1
NGO0814	Old_annotation_FA1090	50aa, >lcl|NC 002946.2 cdsid YP 207938.1	hypothetical protein	YP_207938.1	complement(806915..807067)	1
NGO_0815	New_annotation_FA1090	458aa, >lcl|AE004969.1 prot AAW89527.1 797	UDP-N-acetylmuramate:L-alanyl-gamma-D-glutamyl-meso-diaminopimelate ligase	AAW89527.1	complement(807104..808480)	1
NGO0815	Old_annotation_FA1090	458aa, >lcl|NC 002946.2 cdsid YP 207939.1	UDP-N-acetylmuramate: L-alanyl-gamma-D-glutamyl-meso-diaminopimelate ligase	YP_207939.1	complement(807104..808480)	1
NGO_0816	New_annotation_FA1090	101aa, >lcl|AE004969.1 prot AAW89528.1 798	hypothetical protein	AAW89528.1	complement(808542..808847)	1
NGO0816	Old_annotation_FA1090	101aa, >lcl|NC 002946.2 cdsid YP 207940.1	hypothetical protein	YP_207940.1	complement(808542..808847)	1
NGO_0818	New_annotation_FA1090	65aa, >lcl|AE004969.1 prot AAW89529.1 799	hypothetical protein	AAW89529.1	complement(809472..809669)	1
NGO0818	Old_annotation_FA1090	65aa, >lcl|NC 002946.2 cdsid YP 207941.1	hypothetical protein	YP_207941.1	complement(809472..809669)	1
NGO_0819	New_annotation_FA1090	261aa, >lcl|AE004969.1 prot AAW89530.1 800	RNA methyltransferase	AAW89530.1	complement(809679..810464)	1
NGO0819	Old_annotation_FA1090	261aa, >lcl|NC 002946.2 cdsid YP 207942.1	RNA methyltransferase	YP_207942.1	complement(809679..810464)	1
NGO_0820	New_annotation_FA1090	445aa, >lcl|AE004969.1 prot AAW89531.2 801	tRNA(Ile)-lysidine synthetase	AAW89531.2	complement(810538..811875)	1
NGO0820	Old_annotation_FA1090	426 aa, >lcl |NC_002946.2_cdsid_YP_207943.1	conserved hypothetical protein	YP_207943.1	complement(810538..811818)	<100%
NGO_0821	New_annotation_FA1090	319aa, >lcl|AE004969.1 prot AAW89532.1 802	acetyl-CoA carboxylase subunit alpha	AAW89532.1	complement(811916..812875)	1
NGO0821	Old_annotation_FA1090	319aa, >lcl|NC 002946.2 cdsid YP 207944.1	acetyl-CoA carboxylase carboxyltransferase subunit alpha	YP_207944.1	complement(811916..812875)	1
NGO_0822	New_annotation_FA1090	133aa, >lcl|AE004969.1 prot AAW89533.1 803	tRNA synthetase RNA-binding protein	AAW89533.1	813087..813488	1
NGO0822	Old_annotation_FA1090	133aa, >lcl|NC 002946.2 cdsid YP 207945.1	hypothetical protein	YP_207945.1	813087..813488	1
NGO_0823	New_annotation_FA1090	65aa, >lcl|AE004969.1 prot AAW89534.1 804	hypothetical protein	AAW89534.1	complement(813556..813753)	1
NGO0823	Old_annotation_FA1090	65aa, >lcl|NC 002946.2 cdsid YP 207946.1	hypothetical protein	YP_207946.1	complement(813556..813753)	1
NGO_04345	New_annotation_FA1090	115aa, >lcl|AE004969.1 prot AKO63657.1 805	hypothetical protein	AKO63657.1	813966..814313	Present only in new annotation
NGO_04350	New_annotation_FA1090	72aa, >lcl|AE004969.1 prot AKO63658.1 806	hypothetical protein	AKO63658.1	814288..814506	Present only in new annotation
NGO_0825	New_annotation_FA1090	113aa, >lcl|AE004969.1 prot AAW89535.1 807	2Fe-2S ferredoxin	AAW89535.1	complement(814566..814907)	1
NGO0825	Old_annotation_FA1090	113aa, >lcl|NC 002946.2 cdsid YP 207947.1	ferredoxin	YP_207947.1	complement(814566..814907)	1
NGO_0826	New_annotation_FA1090	253aa, >lcl|AE004969.1 prot AAW89536.2 808	ankyrin	AAW89536.2	complement(814963..815724)	1
NGO0826	Old_annotation_FA1090	252aa, >lcl|NC 002946.2 cdsid YP 207948.1	hypothetical protein	YP_207948.1	complement(814963..815721)	1
NGO_0827	New_annotation_FA1090	187aa, >lcl|AE004969.1 prot AAW89537.1 809	hypothetical protein	AAW89537.1	complement(815760..816323)	1
NGO0827	Old_annotation_FA1090	187aa, >lcl|NC 002946.2 cdsid YP 207949.1	hypothetical protein	YP_207949.1	complement(815760..816323)	1
NGO_0828	New_annotation_FA1090	48aa, >lcl|AE004969.1 prot AAW89538.1 810	hypothetical protein	AAW89538.1	complement(816373..816519)	1
NGO0828	Old_annotation_FA1090	48aa, >lcl|NC 002946.2 cdsid YP 207950.1	hypothetical protein	YP_207950.1	complement(816373..816519)	1
NGO_0829	New_annotation_FA1090	620aa, >lcl|AE004969.1 prot AAW89539.1 811	molecular chaperone HscA	AAW89539.1	complement(816596..818458)	1
NGO0829	Old_annotation_FA1090	620aa, >lcl|NC 002946.2 cdsid YP 207951.1	chaperone protein HscA	YP_207951.1	complement(816596..818458)	1
NGO_0830	New_annotation_FA1090	290aa, >lcl|AE004969.1 prot AAW89540.1 812	phytoene synthase	AAW89540.1	818629..819501	1
NGO0830	Old_annotation_FA1090	290aa, >lcl|NC 002946.2 cdsid YP 207952.1	poly-isoprenyl transferase	YP_207952.1	818629..819501	1
NGO_0832	New_annotation_FA1090	239aa, >lcl|AE004969.1 prot AAW89542.1 813	short-chain dehydrogenase	AAW89542.1	820972..821691	1
NGO0832	Old_annotation_FA1090	239aa, >lcl|NC 002946.2 cdsid YP 207954.1	short chain dehydrogenase	YP_207954.1	820972..821691	1
NGO_0834	New_annotation_FA1090	223aa, >lcl|AE004969.1 prot AAW89543.1 814	membrane protein	AAW89543.1	821857..822528	1
NGO0834	Old_annotation_FA1090	223aa, >lcl|NC 002946.2 cdsid YP 207955.1	hypothetical protein	YP_207955.1	821857..822528	1
NGO_0835	New_annotation_FA1090	215aa, >lcl|AE004969.1 prot AAW89544.1 815	lipoprotein	AAW89544.1	822902..823549	1
NGO0835	Old_annotation_FA1090	215aa, >lcl|NC 002946.2 cdsid YP 207956.1	genome-derived Neisseria antigen 1162	YP_207956.1	822902..823549	1
NGO_0836	New_annotation_FA1090	47aa, >lcl|AE004969.1 prot AAW89545.1 816	hypothetical protein	AAW89545.1	823589..823732	1
NGO0836	Old_annotation_FA1090	47aa, >lcl|NC 002946.2 cdsid YP 207957.1	hypothetical protein	YP_207957.1	823589..823732	1
NGO_04415	New_annotation_FA1090	123aa, >lcl|AE004969.1 prot AKO63659.1 817	hypothetical protein	AKO63659.1	823942..824313	Present only in new annotation
NGO_04425	New_annotation_FA1090	59aa, >lcl|AE004969.1 prot AKO63660.1 818	SbmA protein	AKO63660.1	825412..825591	Present only in new annotation
NGO_0841	New_annotation_FA1090	222aa, >lcl|AE004969.1 prot AAW89546.1 819	DnaA regulatory inactivator Hda	AAW89546.1	825812..826480	1
NGO0841	Old_annotation_FA1090	222aa, >lcl|NC 002946.2 cdsid YP 207958.1	DnaA regulatory inactivator Hda	YP_207958.1	825812..826480	1
NGO_0842	New_annotation_FA1090	222aa, >lcl|AE004969.1 prot AAW89547.1 820	phosphoserine phosphatase	AAW89547.1	826477..827145	1
NGO0842	Old_annotation_FA1090	222aa, >lcl|NC 002946.2 cdsid YP 207959.1	hypothetical protein	YP_207959.1	826477..827145	1
NGO_0843	New_annotation_FA1090	95aa, >lcl|AE004969.1 prot AAW89548.1 821	hypothetical protein	AAW89548.1	complement(827290..827577)	1
NGO0843	Old_annotation_FA1090	95aa, >lcl|NC 002946.2 cdsid YP 207960.1	hypothetical protein	YP_207960.1	complement(827290..827577)	1
NGO_0844	New_annotation_FA1090	298aa, >lcl|AE004969.1 prot AAW89549.1 822	acetylglutamate kinase	AAW89549.1	complement(827592..828488)	1
NGO0844	Old_annotation_FA1090	298aa, >lcl|NC 002946.2 cdsid YP 207961.1	acetylglutamate kinase	YP_207961.1	complement(827592..828488)	1
NGO_0845	New_annotation_FA1090	376aa, >lcl|AE004969.1 prot AAW89550.1 823	hypothetical protein	AAW89550.1	828658..829788	1
NGO0845	Old_annotation_FA1090	376aa, >lcl|NC 002946.2 cdsid YP 207962.1	hypothetical protein	YP_207962.1	828658..829788	1
NGO_0846	New_annotation_FA1090	283aa, >lcl|AE004969.1 prot AAW89551.1 824	diacylglyceryl transferase	AAW89551.1	829862..830713	1
NGO0846	Old_annotation_FA1090	283aa, >lcl|NC 002946.2 cdsid YP 207963.1	prolipoprotein diacylglyceryl transferase	YP_207963.1	829862..830713	1
NGO_0847	New_annotation_FA1090	220aa, >lcl|AE004969.1 prot AAW89552.1 825	hypothetical protein	AAW89552.1	complement(830798..831460)	1
NGO0847	Old_annotation_FA1090	220aa, >lcl|NC 002946.2 cdsid YP 207964.1	hypothetical protein	YP_207964.1	complement(830798..831460)	1
NGO_0848	New_annotation_FA1090	597aa, >lcl|AE004969.1 prot AAW89553.2 826	2-isopropylmalate synthase	AAW89553.2	complement(831659..833452)	1
NGO0848	Old_annotation_FA1090	517aa, >lcl|NC 002946.2 cdsid YP 207965.1	2-isopropylmalate synthase	YP_207965.1	complement(831659..833212)	1
NGO_04470	New_annotation_FA1090	77aa, >lcl|AE004969.1 prot AKO63661.1 827	hypothetical protein	AKO63661.1	complement(833465..833698)	Present only in new annotation
NGO_0850	New_annotation_FA1090	420aa, >lcl|AE004969.1 prot AAW89554.1 828	gamma-glutamyl phosphate reductase	AAW89554.1	834819..836081	1
NGO0850	Old_annotation_FA1090	420aa, >lcl|NC 002946.2 cdsid YP 207966.1	gamma-glutamyl phosphate reductase	YP_207966.1	834819..836081	1
NGO_0851	New_annotation_FA1090	1014aa, >lcl|AE004969.1 prot AAW89555.1 829	cell division protein FtsK	AAW89555.1	complement(836257..839301)	1
NGO0851	Old_annotation_FA1090	1014aa, >lcl|NC 002946.2 cdsid YP 207967.1	cell-division protein	YP_207967.1	complement(836257..839301)	1
NGO_0852	New_annotation_FA1090	226aa, >lcl|AE004969.1 prot AAW89556.1 830	membrane protein	AAW89556.1	839467..840147	1
NGO0852	Old_annotation_FA1090	226aa, >lcl|NC 002946.2 cdsid YP 207968.1	hypothetical protein	YP_207968.1	839467..840147	1
NGO_0853	New_annotation_FA1090	119aa, >lcl|AE004969.1 prot AAW89557.1 831	chromosome condensation protein CrcB	AAW89557.1	840176..840535	1
NGO0853	Old_annotation_FA1090	119aa, >lcl|NC 002946.2 cdsid YP 207969.1	camphor resistance protein CrcB	YP_207969.1	840176..840535	1
NGO_0854	New_annotation_FA1090	45aa, >lcl|AE004969.1 prot AAW89558.1 832	hypothetical protein	AAW89558.1	complement(840823..840960)	1
NGO0854	Old_annotation_FA1090	45aa, >lcl|NC 002946.2 cdsid YP 207970.1	hypothetical protein	YP_207970.1	complement(840823..840960)	1
NGO_0857	New_annotation_FA1090	118aa, >lcl|AE004969.1 prot AAW89559.1 833	dienelactone hydrolase	AAW89559.1	complement(841711..842067)	1
NGO0857	Old_annotation_FA1090	118aa, >lcl|NC 002946.2 cdsid YP 207971.1	dihydroneopterin aldolase	YP_207971.1	complement(841711..842067)	1
NGO_0858	New_annotation_FA1090	200aa, >lcl|AE004969.1 prot AAW89560.1 834	acyl-phosphate glycerol 3-phosphate acyltransferase	AAW89560.1	842123..842725	1
NGO0858	Old_annotation_FA1090	200aa, >lcl|NC 002946.2 cdsid YP 207972.1	hypothetical protein	YP_207972.1	842123..842725	1
NGO_0859	New_annotation_FA1090	281aa, >lcl|AE004969.1 prot AAW89561.1 835	competence protein ComJ	AAW89561.1	842817..843662	1
NGO0859	Old_annotation_FA1090	281aa, >lcl|NC 002946.2 cdsid YP 207973.1	hypothetical protein	YP_207973.1	842817..843662	1
NGO_04530	New_annotation_FA1090	110aa, >lcl|AE004969.1 prot AKO63662.1 836	hypothetical protein	AKO63662.1	complement(843770..844102)	Present only in new annotation
NGO_0861	New_annotation_FA1090	82aa, >lcl|AE004969.1 prot AAW89563.1 837	hypothetical protein	AAW89563.1	complement(844152..844400)	1
NGO0861	Old_annotation_FA1090	82aa, >lcl|NC 002946.2 cdsid YP 207975.1	hypothetical protein	YP_207975.1	complement(844152..844400)	1
NGO_0862	New_annotation_FA1090	324aa, >lcl|AE004969.1 prot AAW89564.1 838	fructose 1,6-bisphosphatase	AAW89564.1	844641..845615	1
NGO0862	Old_annotation_FA1090	324aa, >lcl|NC 002946.2 cdsid YP 207976.1	fructose-1,6-bisphosphatase	YP_207976.1	844641..845615	1
NGO_0863	New_annotation_FA1090	72aa, >lcl|AE004969.1 prot AAW89565.1 839	hypothetical protein	AAW89565.1	complement(845774..845992)	1
NGO0863	Old_annotation_FA1090	72aa, >lcl|NC 002946.2 cdsid YP 207977.1	hypothetical protein	YP_207977.1	complement(845774..845992)	1
NGO_0865	New_annotation_FA1090	80aa, >lcl|AE004969.1 prot AAW89566.1 840	hypothetical protein	AAW89566.1	848531..848773	1
NGO0865	Old_annotation_FA1090	80aa, >lcl|NC 002946.2 cdsid YP 207978.1	hypothetical protein	YP_207978.1	848531..848773	1
NGO_0866	New_annotation_FA1090	416aa, >lcl|AE004969.1 prot AAW89567.1 841	serine hydroxymethyltransferase	AAW89567.1	848840..850090	1
NGO0866	Old_annotation_FA1090	416aa, >lcl|NC 002946.2 cdsid YP 207979.1	serine hydroxymethyltransferase	YP_207979.1	848840..850090	1
NGO_0867	New_annotation_FA1090	129aa, >lcl|AE004969.1 prot AAW89568.1 842	transcriptional regulator	AAW89568.1	complement(850163..850552)	1
NGO0867	Old_annotation_FA1090	129aa, >lcl|NC 002946.2 cdsid YP 207980.1	hypothetical protein	YP_207980.1	complement(850163..850552)	1
NGO_0868	New_annotation_FA1090	263aa, >lcl|AE004969.1 prot AAW89569.1 843	membrane protein	AAW89569.1	851492..852283	1
NGO0868	Old_annotation_FA1090	263aa, >lcl|NC 002946.2 cdsid YP 207981.1	OpcA	YP_207981.1	851492..852283	1
NGO_0869	New_annotation_FA1090	214aa, >lcl|AE004969.1 prot AAW89570.1 844	hypothetical protein	AAW89570.1	852434..853078	1
NGO0869	Old_annotation_FA1090	214aa, >lcl|NC 002946.2 cdsid YP 207982.1	hypothetical protein	YP_207982.1	852434..853078	1
NGO_0870	New_annotation_FA1090	636aa, >lcl|AE004969.1 prot AAW89571.1 845	ABC transporter ATP-binding protein	AAW89571.1	853097..855007	1
NGO0870	Old_annotation_FA1090	636aa, >lcl|NC 002946.2 cdsid YP 207983.1	ABC transporter ATP-binding protein	YP_207983.1	853097..855007	1
NGO_0871	New_annotation_FA1090	109aa, >lcl|AE004969.1 prot AAW89572.1 846	hypothetical protein	AAW89572.1	855029..855358	1
NGO0871	Old_annotation_FA1090	109aa, >lcl|NC 002946.2 cdsid YP 207984.1	hypothetical protein	YP_207984.1	855029..855358	1
NGO_0872	New_annotation_FA1090	491aa, >lcl|AE004969.1 prot AAW89573.1 847	anthranilate synthase component I	AAW89573.1	855507..856982	1
NGO0872	Old_annotation_FA1090	491aa, >lcl|NC 002946.2 cdsid YP 207985.1	anthranilate synthase component I	YP_207985.1	855507..856982	1
NGO_0873	New_annotation_FA1090	312aa, >lcl|AE004969.1 prot AAW89574.1 848	modification methylase	AAW89574.1	857066..858004	1
NGO0873	Old_annotation_FA1090	312aa, >lcl|NC 002946.2 cdsid YP 207986.1	DNA modification methylase M.NGOI	YP_207986.1	857066..858004	1
NGO_0874	New_annotation_FA1090	286aa, >lcl|AE004969.1 prot AAW89575.1 849	restriction endonuclease NgoMIV	AAW89575.1	858005..858865	1
NGO0874	Old_annotation_FA1090	286aa, >lcl|NC 002946.2 cdsid YP 207987.1	type II DNA restriction endonuclease R.NGOI	YP_207987.1	858005..858865	1
NGO_0875	New_annotation_FA1090	378aa, >lcl|AE004969.1 prot AAW89576.1 850	phosphoribosylaminoimidazole carboxylase	AAW89576.1	858882..860018	1
NGO0875	Old_annotation_FA1090	378aa, >lcl|NC 002946.2 cdsid YP 207988.1	phosphoribosylaminoimidazole carboxylase ATPase subunit	YP_207988.1	858882..860018	1
NGO_0876	New_annotation_FA1090	160aa, >lcl|AE004969.1 prot AAW89577.1 851	GNAT family acetyltransferase	AAW89577.1	860065..860547	1
NGO0876	Old_annotation_FA1090	160aa, >lcl|NC 002946.2 cdsid YP 207989.1	hypothetical protein	YP_207989.1	860065..860547	1
NGO_04615	New_annotation_FA1090	333aa, >lcl|AE004969.1 prot AKO63663.1 852	sulfate-binding protein	AKO63663.1	860700..861701	Present only in new annotation
NGO_0878	New_annotation_FA1090	67aa, >lcl|AE004969.1 prot AAW89578.1 853	hypothetical protein	AAW89578.1	861698..861901	1
NGO0878	Old_annotation_FA1090	67aa, >lcl|NC 002946.2 cdsid YP 207990.1	hypothetical protein	YP_207990.1	861698..861901	1
NGO_0879	New_annotation_FA1090	63aa, >lcl|AE004969.1 prot AAW89579.1 854	hypothetical protein	AAW89579.1	complement(861993..862184)	1
NGO0879	Old_annotation_FA1090	63aa, >lcl|NC 002946.2 cdsid YP 207991.1	hypothetical protein	YP_207991.1	complement(861993..862184)	1
NGO_0880	New_annotation_FA1090	201aa, >lcl|AE004969.1 prot AAW89580.1 855	DNA mismatch repair protein MutS	AAW89580.1	862282..862887	1
NGO0880	Old_annotation_FA1090	201aa, >lcl|NC 002946.2 cdsid YP 207992.1	hypothetical protein	YP_207992.1	862282..862887	1
NGO_0881	New_annotation_FA1090	273aa, >lcl|AE004969.1 prot AAW89581.1 856	integrase	AAW89581.1	complement(863630..864451)	1
NGO0881	Old_annotation_FA1090	273aa, >lcl|NC 002946.2 cdsid YP 207993.1	ORF B of IS150	YP_207993.1	complement(863630..864451)	1
NGO_04640	New_annotation_FA1090	152aa, >lcl|AE004969.1 prot AKO63664.1 857	transposase	AKO63664.1	complement(864456..864914)	Present only in new annotation
NGO_0884	New_annotation_FA1090	135aa, >lcl|AE004969.1 prot AAW89583.1 858	hypothetical protein	AAW89583.1	865171..865578	1
NGO0884	Old_annotation_FA1090	135aa, >lcl|NC 002946.2 cdsid YP 207995.1	hypothetical protein	YP_207995.1	865171..865578	1
NGO_0885	New_annotation_FA1090	56aa, >lcl|AE004969.1 prot AAW89584.1 859	rubredoxin	AAW89584.1	complement(865554..865724)	1
NGO0885	Old_annotation_FA1090	56aa, >lcl|NC 002946.2 cdsid YP 207996.1	rubredoxin	YP_207996.1	complement(865554..865724)	1
NGO_0886	New_annotation_FA1090	360aa, >lcl|AE004969.1 prot AAW89585.1 860	acyl-CoA dehydrogenase	AAW89585.1	complement(865857..866939)	1
NGO0886	Old_annotation_FA1090	360aa, >lcl|NC 002946.2 cdsid YP 207997.1	acyl-CoA dehydrogenase	YP_207997.1	complement(865857..866939)	1
NGO_0887	New_annotation_FA1090	182aa, >lcl|AE004969.1 prot AAW89586.1 861	alkylhydroperoxidase	AAW89586.1	complement(867077..867625)	1
NGO0887	Old_annotation_FA1090	182aa, >lcl|NC 002946.2 cdsid YP 207998.1	hypothetical protein	YP_207998.1	complement(867077..867625)	1
NGO_0888	New_annotation_FA1090	86aa, >lcl|AE004969.1 prot AAW89587.1 862	hypothetical protein	AAW89587.1	complement(867765..868025)	1
NGO0888	Old_annotation_FA1090	86aa, >lcl|NC 002946.2 cdsid YP 207999.1	hypothetical protein	YP_207999.1	complement(867765..868025)	1
NGO_0889	New_annotation_FA1090	53aa, >lcl|AE004969.1 prot AAW89588.1 863	hypothetical protein	AAW89588.1	868110..868271	1
NGO0889	Old_annotation_FA1090	53aa, >lcl|NC 002946.2 cdsid YP 208000.1	hypothetical protein	YP_208000.1	868110..868271	1
NGO_0890	New_annotation_FA1090	563aa, >lcl|AE004969.1 prot AAW89589.1 864	lactate dehydrogenase	AAW89589.1	complement(868321..870012)	1
NGO0890	Old_annotation_FA1090	563aa, >lcl|NC 002946.2 cdsid YP 208001.1	D-lactate dehydrogenase	YP_208001.1	complement(868321..870012)	1
NGO_0891	New_annotation_FA1090	139aa, >lcl|AE004969.1 prot AAW89590.1 865	hypothetical protein	AAW89590.1	complement(870109..870528)	1
NGO0891	Old_annotation_FA1090	139aa, >lcl|NC 002946.2 cdsid YP 208002.1	hypothetical protein	YP_208002.1	complement(870109..870528)	1
NGO_0892	New_annotation_FA1090	93aa, >lcl|AE004969.1 prot AAW89591.1 866	hypothetical protein	AAW89591.1	870645..870926	1
NGO0892	Old_annotation_FA1090	93aa, >lcl|NC 002946.2 cdsid YP 208003.1	hypothetical protein	YP_208003.1	870645..870926	1
NGO_0893	New_annotation_FA1090	1277aa, >lcl|AE004969.1 prot AAW89592.1 867	FAD-linked oxidase	AAW89592.1	871108..874941	1
NGO0893	Old_annotation_FA1090	1277aa, >lcl|NC 002946.2 cdsid YP 208004.1	oxidoreductase	YP_208004.1	871108..874941	1
NGO_0894	New_annotation_FA1090	333aa, >lcl|AE004969.1 prot AAW89593.1 868	tRNA-dihydrouridine synthase C	AAW89593.1	875018..876019	1
NGO0894	Old_annotation_FA1090	333aa, >lcl|NC 002946.2 cdsid YP 208005.1	hypothetical protein	YP_208005.1	875018..876019	1
NGO_0895	New_annotation_FA1090	60aa, >lcl|AE004969.1 prot AAW89594.1 869	cytochrome C oxidase subunit II	AAW89594.1	complement(876080..876262)	1
NGO0895	Old_annotation_FA1090	60aa, >lcl|NC 002946.2 cdsid YP 208006.1	hypothetical protein	YP_208006.1	complement(876080..876262)	1
NGO_0896	New_annotation_FA1090	43aa, >lcl|AE004969.1 prot AAW89595.1 870	hypothetical protein	AAW89595.1	complement(876435..876566)	1
NGO0896	Old_annotation_FA1090	43aa, >lcl|NC 002946.2 cdsid YP 208007.1	hypothetical protein	YP_208007.1	complement(876435..876566)	1
NGO_0897	New_annotation_FA1090	54aa, >lcl|AE004969.1 prot AAW89596.1 871	hypothetical protein	AAW89596.1	876614..876778	1
NGO0897	Old_annotation_FA1090	54aa, >lcl|NC 002946.2 cdsid YP 208008.1	hypothetical protein	YP_208008.1	876614..876778	1
NGO_0899	New_annotation_FA1090	158aa, >lcl|AE004969.1 prot AAW89597.1 872	transcription elongation factor GreA	AAW89597.1	complement(878296..878772)	1
NGO0899	Old_annotation_FA1090	158aa, >lcl|NC 002946.2 cdsid YP 208009.1	transcription elongation factor GreA	YP_208009.1	complement(878296..878772)	1
NGO_04725	New_annotation_FA1090	78aa, >lcl|AE004969.1 prot AKO63665.1 873	glycosyltransferase	AKO63665.1	878930..879166	Present only in new annotation
NGO_0900	New_annotation_FA1090	433aa, >lcl|AE004969.1 prot AAW89598.1 874	3-phosphoshikimate 1-carboxyvinyltransferase	AAW89598.1	879163..880464	1
NGO0900	Old_annotation_FA1090	433aa, >lcl|NC 002946.2 cdsid YP 208010.1	3-phosphoshikimate 1-carboxyvinyltransferase	YP_208010.1	879163..880464	1
NGO_0901	New_annotation_FA1090	177aa, >lcl|AE004969.1 prot AAW89599.1 875	hypothetical protein	AAW89599.1	complement(880542..881075)	1
NGO0901	Old_annotation_FA1090	177aa, >lcl|NC 002946.2 cdsid YP 208011.1	lipoprotein	YP_208011.1	complement(880542..881075)	1
NGO_0902	New_annotation_FA1090	525aa, >lcl|AE004969.1 prot AAW89600.1 876	hypothetical protein	AAW89600.1	complement(881132..882709)	1
NGO0902	Old_annotation_FA1090	525aa, >lcl|NC 002946.2 cdsid YP 208012.1	phopholipase D-family protein	YP_208012.1	complement(881132..882709)	1
NGO_0903	New_annotation_FA1090	468aa, >lcl|AE004969.1 prot AAW89601.1 877	major facilitator transporter	AAW89601.1	complement(882770..884176)	1
NGO0903	Old_annotation_FA1090	468aa, >lcl|NC 002946.2 cdsid YP 208013.1	AgrA	YP_208013.1	complement(882770..884176)	1
NGO_0904	New_annotation_FA1090	259aa, >lcl|AE004969.1 prot AAW89602.1 878	oxidoreductase	AAW89602.1	884459..885238	1
NGO0904	Old_annotation_FA1090	259aa, >lcl|NC 002946.2 cdsid YP 208014.1	hypothetical protein	YP_208014.1	884459..885238	1
NGO_0905	New_annotation_FA1090	233aa, >lcl|AE004969.1 prot AAW89603.1 879	hypothetical protein	AAW89603.1	885235..885936	1
NGO0905	Old_annotation_FA1090	233aa, >lcl|NC 002946.2 cdsid YP 208015.1	hypothetical protein	YP_208015.1	885235..885936	1
NGO_0906	New_annotation_FA1090	484aa, >lcl|AE004969.1 prot AAW89604.1 880	(Fe-S)-binding protein	AAW89604.1	885933..887387	1
NGO0906	Old_annotation_FA1090	484aa, >lcl|NC 002946.2 cdsid YP 208016.1	hypothetical protein	YP_208016.1	885933..887387	1
NGO_0907	New_annotation_FA1090	139aa, >lcl|AE004969.1 prot AAW89605.1 881	plasmid stability protein StbB	AAW89605.1	complement(887536..887955)	1
NGO0907	Old_annotation_FA1090	139aa, >lcl|NC 002946.2 cdsid YP 208017.1	FitB	YP_208017.1	complement(887536..887955)	1
NGO_0908	New_annotation_FA1090	78aa, >lcl|AE004969.1 prot AAW89606.1 882	antitoxin	AAW89606.1	complement(887955..888191)	1
NGO0908	Old_annotation_FA1090	78aa, >lcl|NC 002946.2 cdsid YP 208018.1	FitA	YP_208018.1	complement(887955..888191)	1
NGO_0909	New_annotation_FA1090	273aa, >lcl|AE004969.1 prot AAW89607.1 883	integrase	AAW89607.1	complement(888397..889218)	1
NGO0909	Old_annotation_FA1090	273aa, >lcl|NC 002946.2 cdsid YP 208019.1	IS150 ORF B	YP_208019.1	complement(888397..889218)	1
NGO_04780	New_annotation_FA1090	152aa, >lcl|AE004969.1 prot AKO63666.1 884	transposase	AKO63666.1	complement(889223..889681)	Present only in new annotation
NGO_04785	New_annotation_FA1090	157aa, >lcl|AE004969.1 prot AKO63667.1 885	transposase	AKO63667.1	889842..890315	Present only in new annotation
NGO_0912	New_annotation_FA1090	296aa, >lcl|AE004969.1 prot AAW89608.1 886	succinyl-CoA synthetase subunit alpha	AAW89608.1	complement(890632..891522)	1
NGO0912	Old_annotation_FA1090	296aa, >lcl|NC 002946.2 cdsid YP 208020.1	succinyl-CoA synthetase subunit alpha	YP_208020.1	complement(890632..891522)	1
NGO_0913	New_annotation_FA1090	388aa, >lcl|AE004969.1 prot AAW89609.1 887	succinyl-CoA synthetase subunit beta	AAW89609.1	complement(891533..892699)	1
NGO0913	Old_annotation_FA1090	388aa, >lcl|NC 002946.2 cdsid YP 208021.1	succinyl-CoA synthetase subunit beta	YP_208021.1	complement(891533..892699)	1
NGO_0914	New_annotation_FA1090	95aa, >lcl|AE004969.1 prot AAW89610.1 888	membrane protein	AAW89610.1	complement(892771..893058)	1
NGO0914	Old_annotation_FA1090	95aa, >lcl|NC 002946.2 cdsid YP 208022.1	hypothetical protein	YP_208022.1	complement(892771..893058)	1
NGO_0915	New_annotation_FA1090	477aa, >lcl|AE004969.1 prot AAW89611.1 889	dihydrolipoamide dehydrogenase	AAW89611.1	complement(893178..894611)	1
NGO0915	Old_annotation_FA1090	477aa, >lcl|NC 002946.2 cdsid YP 208023.1	dihydrolipoamide dehydrogenase	YP_208023.1	complement(893178..894611)	1
NGO_0916	New_annotation_FA1090	393aa, >lcl|AE004969.1 prot AAW89612.1 890	dihydrolipoamide succinyltransferase	AAW89612.1	complement(894872..896053)	1
NGO0916	Old_annotation_FA1090	393aa, >lcl|NC 002946.2 cdsid YP 208024.1	dihydrolipoamide succinyltransferase	YP_208024.1	complement(894872..896053)	1
NGO_0917	New_annotation_FA1090	942aa, >lcl|AE004969.1 prot AAW89613.1 891	2-oxoglutarate dehydrogenase	AAW89613.1	complement(896153..898981)	1
NGO0917	Old_annotation_FA1090	942aa, >lcl|NC 002946.2 cdsid YP 208025.1	2-oxoglutarate dehydrogenase E1	YP_208025.1	complement(896153..898981)	1
NGO_0918	New_annotation_FA1090	427aa, >lcl|AE004969.1 prot AAW89614.1 892	type II citrate synthase	AAW89614.1	complement(899186..900469)	1
NGO0918	Old_annotation_FA1090	427aa, >lcl|NC 002946.2 cdsid YP 208026.1	type II citrate synthase	YP_208026.1	complement(899186..900469)	1
NGO_0919	New_annotation_FA1090	82aa, >lcl|AE004969.1 prot AAW89615.1 893	hypothetical protein	AAW89615.1	complement(900581..900829)	1
NGO0919	Old_annotation_FA1090	82aa, >lcl|NC 002946.2 cdsid YP 208027.1	hypothetical protein	YP_208027.1	complement(900581..900829)	1
NGO_0920	New_annotation_FA1090	235aa, >lcl|AE004969.1 prot AAW89616.2 894	succinate dehydrogenase	AAW89616.2	complement(900833..901540)	1
NGO0920	Old_annotation_FA1090	242 aa, >lcl |NC_002946.2_cdsid_YP_208028.1	putative succinate dehydrogenase	YP_208028.1	complement(900833..901561)	<100%
NGO_0921	New_annotation_FA1090	587aa, >lcl|AE004969.1 prot AAW89617.1 895	fumarate reductase	AAW89617.1	complement(901660..903423)	1
NGO0921	Old_annotation_FA1090	587aa, >lcl|NC 002946.2 cdsid YP 208029.1	succinate dehydrogenase flavoprotein subunit	YP_208029.1	complement(901660..903423)	1
NGO_0922	New_annotation_FA1090	113aa, >lcl|AE004969.1 prot AAW89618.1 896	succinate dehydrogenase	AAW89618.1	complement(903426..903767)	1
NGO0922	Old_annotation_FA1090	113aa, >lcl|NC 002946.2 cdsid YP 208030.1	succinate dehydrogenase hydrophobic membrane anchor protein	YP_208030.1	complement(903426..903767)	1
NGO_0923	New_annotation_FA1090	125aa, >lcl|AE004969.1 prot AAW89619.1 897	succinate dehydrogenase	AAW89619.1	complement(903761..904138)	1
NGO0923	Old_annotation_FA1090	125aa, >lcl|NC 002946.2 cdsid YP 208031.1	fumarate reductase cytochrome b large subunit	YP_208031.1	complement(903761..904138)	1
NGO_0924	New_annotation_FA1090	69aa, >lcl|AE004969.1 prot AAW89620.1 898	hypothetical protein	AAW89620.1	complement(904199..904408)	1
NGO0924	Old_annotation_FA1090	69aa, >lcl|NC 002946.2 cdsid YP 208032.1	hypothetical protein	YP_208032.1	complement(904199..904408)	1
NGO_0925	New_annotation_FA1090	467aa, >lcl|AE004969.1 prot AAW89621.1 899	dihydrolipoamide dehydrogenase	AAW89621.1	complement(904425..905828)	1
NGO0925	Old_annotation_FA1090	467aa, >lcl|NC 002946.2 cdsid YP 208033.1	dihydrolipoamide dehydrogenase	YP_208033.1	complement(904425..905828)	1
NGO_0926	New_annotation_FA1090	245aa, >lcl|AE004969.1 prot AAW89622.1 900	glutathione peroxidase	AAW89622.1	complement(906077..906814)	1
NGO0926	Old_annotation_FA1090	245aa, >lcl|NC 002946.2 cdsid YP 208034.1	peroxiredoxin family protein/glutaredoxin	YP_208034.1	complement(906077..906814)	1
NGO_0927	New_annotation_FA1090	54aa, >lcl|AE004969.1 prot AAW89623.1 901	hypothetical protein	AAW89623.1	complement(906917..907081)	1
NGO0927	Old_annotation_FA1090	54aa, >lcl|NC 002946.2 cdsid YP 208035.1	hypothetical protein	YP_208035.1	complement(906917..907081)	1
NGO_0928	New_annotation_FA1090	758aa, >lcl|AE004969.1 prot AAW89624.1 902	5-methyltetrahydropteroyltriglutamate--homocysteine methyltransferase	AAW89624.1	complement(907093..909369)	1
NGO0928	Old_annotation_FA1090	758aa, >lcl|NC 002946.2 cdsid YP 208036.1	5-methyltetrahydropteroyltriglutamate/homocysteine S-methyltransferase	YP_208036.1	complement(907093..909369)	1
NGO_0929	New_annotation_FA1090	292aa, >lcl|AE004969.1 prot AAW89625.1 903	5,10-methylenetetrahydrofolate reductase	AAW89625.1	complement(909505..910383)	1
NGO0929	Old_annotation_FA1090	292aa, >lcl|NC 002946.2 cdsid YP 208037.1	5,10-methylenetetrahydrofolate reductase	YP_208037.1	complement(909505..910383)	1
NGO_0930	New_annotation_FA1090	91aa, >lcl|AE004969.1 prot AAW89626.1 904	50S ribosomal protein L31	AAW89626.1	910582..910857	1
NGO0930	Old_annotation_FA1090	91aa, >lcl|NC 002946.2 cdsid YP 208038.1	50S ribosomal protein L31	YP_208038.1	910582..910857	1
NGO_0931	New_annotation_FA1090	41aa, >lcl|AE004969.1 prot AAW89627.1 905	50S ribosomal protein L36	AAW89627.1	910857..910982	1
NGO0931	Old_annotation_FA1090	41aa, >lcl|NC 002946.2 cdsid YP 208039.1	50S ribosomal protein L36	YP_208039.1	910857..910982	1
NGO_04890	New_annotation_FA1090	72aa, >lcl|AE004969.1 prot AKO63668.1 906	NADH dehydrogenase	AKO63668.1	complement(911068..911286)	Present only in new annotation
NGO_0933	New_annotation_FA1090	379aa, >lcl|AE004969.1 prot AAW89629.1 907	homoserine acetyltransferase	AAW89629.1	911429..912568	1
NGO0933	Old_annotation_FA1090	379aa, >lcl|NC 002946.2 cdsid YP 208041.1	homoserine O-acetyltransferase	YP_208041.1	911429..912568	1
NGO_0934	New_annotation_FA1090	193aa, >lcl|AE004969.1 prot AAW89630.1 908	methionine biosynthesis protein MetW	AAW89630.1	912565..913146	1
NGO0934	Old_annotation_FA1090	193aa, >lcl|NC 002946.2 cdsid YP 208042.1	hypothetical protein	YP_208042.1	912565..913146	1
NGO_04905	New_annotation_FA1090	67aa, >lcl|AE004969.1 prot AKO63669.1 909	hypothetical protein	AKO63669.1	913263..913466	Present only in new annotation
NGO_04910	New_annotation_FA1090	177aa, >lcl|AE004969.1 prot AKO63670.1 910	hypothetical protein	AKO63670.1	913671..914204	Present only in new annotation
NGO_0936	New_annotation_FA1090	186aa, >lcl|AE004969.1 prot AAW89631.1 911	elongation factor P	AAW89631.1	complement(914253..914813)	1
NGO0936	Old_annotation_FA1090	186aa, >lcl|NC 002946.2 cdsid YP 208043.1	elongation factor P	YP_208043.1	complement(914253..914813)	1
NGO_0937	New_annotation_FA1090	383aa, >lcl|AE004969.1 prot AAW89632.1 912	hypothetical protein	AAW89632.1	complement(914856..916007)	1
NGO0937	Old_annotation_FA1090	383aa, >lcl|NC 002946.2 cdsid YP 208044.1	hypothetical protein	YP_208044.1	complement(914856..916007)	1
NGO_0938	New_annotation_FA1090	92aa, >lcl|AE004969.1 prot AAW89633.2 913	membrane protein	AAW89633.2	complement(916026..916304)	1
NGO0938	Old_annotation_FA1090	102 aa, >lcl |NC_002946.2_cdsid_YP_208045.1	conserved hypothetical protein	YP_208045.1	complement(916026..916334)	<100%
NGO_0939	New_annotation_FA1090	103aa, >lcl|AE004969.1 prot AAW89634.1 914	hypothetical protein	AAW89634.1	complement(916342..916653)	1
NGO0939	Old_annotation_FA1090	103aa, >lcl|NC 002946.2 cdsid YP 208046.1	hypothetical protein	YP_208046.1	complement(916342..916653)	1
NGO_0940	New_annotation_FA1090	313aa, >lcl|AE004969.1 prot AAW89635.1 915	tRNA delta(2)-isopentenylpyrophosphate transferase	AAW89635.1	916655..917596	1
NGO0940	Old_annotation_FA1090	313aa, >lcl|NC 002946.2 cdsid YP 208047.1	tRNA delta(2)-isopentenylpyrophosphate transferase	YP_208047.1	916655..917596	1
NGO_0941	New_annotation_FA1090	239aa, >lcl|AE004969.1 prot AAW89636.1 916	cytidine deaminase	AAW89636.1	917600..918319	1
NGO0941	Old_annotation_FA1090	239aa, >lcl|NC 002946.2 cdsid YP 208048.1	cytosine deaminase	YP_208048.1	917600..918319	1
NGO_0942	New_annotation_FA1090	162aa, >lcl|AE004969.1 prot AAW89637.1 917	membrane protein	AAW89637.1	918324..918812	1
NGO0942	Old_annotation_FA1090	162aa, >lcl|NC 002946.2 cdsid YP 208049.1	hypothetical protein	YP_208049.1	918324..918812	1
NGO_04950	New_annotation_FA1090	250aa, >lcl|AE004969.1 prot AKO63671.1 918	23S rRNA methyltransferase	AKO63671.1	918878..919630	Present only in new annotation
NGO_0947	New_annotation_FA1090	291aa, >lcl|AE004969.1 prot AAW89638.1 919	dihydrodipicolinate synthase	AAW89638.1	921445..922320	1
NGO0947	Old_annotation_FA1090	291aa, >lcl|NC 002946.2 cdsid YP 208050.1	dihydrodipicolinate synthase	YP_208050.1	921445..922320	1
NGO0948	Old_annotation_FA1090	398 aa, >lcl |NC_002946.2_cdsid_YP_208051.1	conserved hypothetical protein	YP_208051.1	922329..923525	<100%
NGO_0948	New_annotation_FA1090	375aa, >lcl|AE004969.1 prot AAW89639.2 920	hypothetical protein	AAW89639.2	922398..923525	1
NGO_0949	New_annotation_FA1090	310aa, >lcl|AE004969.1 prot AAW89640.1 921	proline iminopeptidase	AAW89640.1	complement(923582..924514)	1
NGO0949	Old_annotation_FA1090	310aa, >lcl|NC 002946.2 cdsid YP 208052.1	proline iminopeptidase	YP_208052.1	complement(923582..924514)	1
NGO_0950	New_annotation_FA1090	98aa, >lcl|AE004969.1 prot AAW89641.1 922	hypothetical protein	AAW89641.1	complement(924507..924803)	1
NGO0950	Old_annotation_FA1090	98aa, >lcl|NC 002946.2 cdsid YP 208053.1	hypothetical protein	YP_208053.1	complement(924507..924803)	1
NGO_04980	New_annotation_FA1090	232aa, >lcl|AE004969.1 prot AKO63672.1 923	Opacity protein opA54	AKO63672.1	925084..925782	Present only in new annotation
NGO_0952	New_annotation_FA1090	922aa, >lcl|AE004969.1 prot AAW89642.1 924	TonB-dependent receptor	AAW89642.1	926135..928903	1
NGO0952	Old_annotation_FA1090	922aa, >lcl|NC 002946.2 cdsid YP 208054.1	TonB-dependent receptor protein	YP_208054.1	926135..928903	1
NGO_0953	New_annotation_FA1090	71aa, >lcl|AE004969.1 prot AAW89643.1 925	hypothetical protein	AAW89643.1	928934..929149	1
NGO0953	Old_annotation_FA1090	71aa, >lcl|NC 002946.2 cdsid YP 208055.1	hypothetical protein	YP_208055.1	928934..929149	1
NGO_04995	New_annotation_FA1090	56aa, >lcl|AE004969.1 prot AKO63673.1 926	transposase	AKO63673.1	complement(929527..929697)	Present only in new annotation
NGO_0955	New_annotation_FA1090	49aa, >lcl|AE004969.1 prot AAW89644.1 927	hypothetical protein	AAW89644.1	complement(929779..929928)	1
NGO0955	Old_annotation_FA1090	49aa, >lcl|NC 002946.2 cdsid YP 208056.1	hypothetical protein	YP_208056.1	complement(929779..929928)	1
NGO_0956	New_annotation_FA1090	405aa, >lcl|AE004969.1 prot AAW89645.1 928	aspartate kinase	AAW89645.1	complement(929928..931145)	1
NGO0956	Old_annotation_FA1090	405aa, >lcl|NC 002946.2 cdsid YP 208057.1	aspartate kinase	YP_208057.1	complement(929928..931145)	1
NGO_0957	New_annotation_FA1090	54aa, >lcl|AE004969.1 prot AAW89646.1 929	hypothetical protein	AAW89646.1	931182..931346	1
NGO0957	Old_annotation_FA1090	54aa, >lcl|NC 002946.2 cdsid YP 208058.1	hypothetical protein	YP_208058.1	931182..931346	1
NGO_0958	New_annotation_FA1090	242aa, >lcl|AE004969.1 prot AAW89647.1 930	ribonuclease PH	AAW89647.1	complement(931347..932075)	1
NGO0958	Old_annotation_FA1090	242aa, >lcl|NC 002946.2 cdsid YP 208059.1	ribonuclease PH	YP_208059.1	complement(931347..932075)	1
NGO_0959	New_annotation_FA1090	154aa, >lcl|AE004969.1 prot AAW89648.1 931	universal stress protein	AAW89648.1	complement(932157..932621)	1
NGO0959	Old_annotation_FA1090	154aa, >lcl|NC 002946.2 cdsid YP 208060.1	hypothetical protein	YP_208060.1	complement(932157..932621)	1
NGO_0960	New_annotation_FA1090	258aa, >lcl|AE004969.1 prot AAW89649.1 932	heme biosynthesis protein HemY	AAW89649.1	932839..933615	1
NGO0960	Old_annotation_FA1090	258aa, >lcl|NC 002946.2 cdsid YP 208061.1	hypothetical protein	YP_208061.1	932839..933615	1
NGO_0961	New_annotation_FA1090	284aa, >lcl|AE004969.1 prot AAW89650.1 933	segregation and condensation protein A	AAW89650.1	933860..934714	1
NGO0961	Old_annotation_FA1090	284aa, >lcl|NC 002946.2 cdsid YP 208062.1	hypothetical protein	YP_208062.1	933860..934714	1
NGO0962	Old_annotation_FA1090	419 aa, >lcl |NC_002946.2_cdsid_YP_208063.1	putative nicotinic acid phosphoribosyltransferase	YP_208063.1	934704..935963	<100%
NGO_0962	New_annotation_FA1090	402aa, >lcl|AE004969.1 prot AAW89651.2 934	nicotinate phosphoribosyltransferase	AAW89651.2	934755..935963	1
NGO_0963	New_annotation_FA1090	572aa, >lcl|AE004969.1 prot AAW89652.1 935	arginyl-tRNA synthetase	AAW89652.1	936055..937773	1
NGO0963	Old_annotation_FA1090	572aa, >lcl|NC 002946.2 cdsid YP 208064.1	arginyl-tRNA synthetase	YP_208064.1	936055..937773	1
NGO_0967	New_annotation_FA1090	86aa, >lcl|AE004969.1 prot AAW89653.1 936	hypothetical protein	AAW89653.1	939735..939995	1
NGO0967	Old_annotation_FA1090	86aa, >lcl|NC 002946.2 cdsid YP 208065.1	hypothetical protein	YP_208065.1	939735..939995	1
NGO_0968	New_annotation_FA1090	248aa, >lcl|AE004969.1 prot AAW89654.1 937	amino acid ABC transporter permease	AAW89654.1	complement(940182..940928)	1
NGO0968	Old_annotation_FA1090	248aa, >lcl|NC 002946.2 cdsid YP 208066.1	ABC transporter permease, amino acid	YP_208066.1	complement(940182..940928)	1
NGO_05060	New_annotation_FA1090	59aa, >lcl|AE004969.1 prot AKO63674.1 938	hypothetical protein	AKO63674.1	complement(940912..941091)	Present only in new annotation
NGO_0969	New_annotation_FA1090	223aa, >lcl|AE004969.1 prot AAW89655.2 939	thermonuclease	AAW89655.2	complement(941107..941778)	1
NGO0969	Old_annotation_FA1090	233 aa, >lcl |NC_002946.2_cdsid_YP_208067.1	conserved hypothetical protein	YP_208067.1	complement(941107..941808)	<100%
NGO_0970	New_annotation_FA1090	223aa, >lcl|AE004969.1 prot AAW89656.1 940	ribose 5-phosphate isomerase	AAW89656.1	complement(941847..942518)	1
NGO0970	Old_annotation_FA1090	223aa, >lcl|NC 002946.2 cdsid YP 208068.1	ribose-5-phosphate isomerase A	YP_208068.1	complement(941847..942518)	1
NGO_0971	New_annotation_FA1090	160aa, >lcl|AE004969.1 prot AAW89657.1 941	2-C-methyl-D-erythritol 4-phosphate cytidylyltransferase	AAW89657.1	complement(942595..943077)	1
NGO0971	Old_annotation_FA1090	160aa, >lcl|NC 002946.2 cdsid YP 208069.1	2-C-methyl-D-erythritol 2,4-cyclo diphosphate synthase	YP_208069.1	complement(942595..943077)	1
NGO_0972	New_annotation_FA1090	229aa, >lcl|AE004969.1 prot AAW89658.1 942	2-C-methyl-D-erythritol 4-phosphate cytidylyltransferase	AAW89658.1	complement(943109..943798)	1
NGO0972	Old_annotation_FA1090	229aa, >lcl|NC 002946.2 cdsid YP 208070.1	2-C-methyl-D-erythritol 4-phosphate cytidylyltransferase	YP_208070.1	complement(943109..943798)	1
NGO_0973	New_annotation_FA1090	244aa, >lcl|AE004969.1 prot AAW89659.1 943	DNA polymerase III subunit epsilon	AAW89659.1	complement(943795..944529)	1
NGO0973	Old_annotation_FA1090	244aa, >lcl|NC 002946.2 cdsid YP 208071.1	DNA polymerase III subunit epsilon	YP_208071.1	complement(943795..944529)	1
NGO_0974	New_annotation_FA1090	436aa, >lcl|AE004969.1 prot AAW89660.1 944	membrane protein	AAW89660.1	complement(944685..945995)	1
NGO0974	Old_annotation_FA1090	436aa, >lcl|NC 002946.2 cdsid YP 208072.1	hypothetical protein	YP_208072.1	complement(944685..945995)	1
NGO_0975	New_annotation_FA1090	61aa, >lcl|AE004969.1 prot AAW89661.1 945	cytochrome oxidase maturation protein Cbb3	AAW89661.1	complement(945985..946170)	1
NGO0975	Old_annotation_FA1090	61aa, >lcl|NC 002946.2 cdsid YP 208073.1	FixS	YP_208073.1	complement(945985..946170)	1
NGO_0976	New_annotation_FA1090	99aa, >lcl|AE004969.1 prot AAW89662.1 946	hypothetical protein	AAW89662.1	complement(946170..946469)	1
NGO0976	Old_annotation_FA1090	99aa, >lcl|NC 002946.2 cdsid YP 208074.1	hypothetical protein	YP_208074.1	complement(946170..946469)	1
NGO0977	Old_annotation_FA1090	408 aa, >lcl |NC_002946.2_cdsid_YP_208075.1	putative acetate kinase	YP_208075.1	946790..948016	<100%
NGO_0977	New_annotation_FA1090	398aa, >lcl|AE004969.1 prot AAW89663.2 947	acetate kinase	AAW89663.2	946820..948016	1
NGO_0978	New_annotation_FA1090	601aa, >lcl|AE004969.1 prot AAW89664.2 948	thiol:disulfide interchange protein	AAW89664.2	complement(948529..950334)	1
NGO0978	Old_annotation_FA1090	613 aa, >lcl |NC_002946.2_cdsid_YP_208076.1	putative disulphide isomerase	YP_208076.1	complement(948529..950370)	<100%
NGO_0979	New_annotation_FA1090	156aa, >lcl|AE004969.1 prot AAW89665.1 949	hypothetical protein	AAW89665.1	950461..950931	1
NGO0979	Old_annotation_FA1090	156aa, >lcl|NC 002946.2 cdsid YP 208077.1	hypothetical protein	YP_208077.1	950461..950931	1
NGO_0980	New_annotation_FA1090	270aa, >lcl|AE004969.1 prot AAW89666.2 950	phytoene synthase	AAW89666.2	complement(951004..951816)	1
NGO0980	Old_annotation_FA1090	275 aa, >lcl |NC_002946.2_cdsid_YP_208078.1	putative transferase	YP_208078.1	complement(951004..951831)	<100%
NGO_0981	New_annotation_FA1090	160aa, >lcl|AE004969.1 prot AAW89667.1 951	peptidylprolyl isomerase	AAW89667.1	complement(951903..952385)	1
NGO0981	Old_annotation_FA1090	160aa, >lcl|NC 002946.2 cdsid YP 208079.1	peptidyl-prolyl cis-trans isomerase	YP_208079.1	complement(951903..952385)	1
NGO_0982	New_annotation_FA1090	94aa, >lcl|AE004969.1 prot AAW89668.1 952	hypothetical protein	AAW89668.1	952514..952798	1
NGO0982	Old_annotation_FA1090	94aa, >lcl|NC 002946.2 cdsid YP 208080.1	hypothetical protein	YP_208080.1	952514..952798	1
NGO_0983	New_annotation_FA1090	88aa, >lcl|AE004969.1 prot AAW89669.1 953	hypothetical protein	AAW89669.1	952858..953124	1
NGO0983	Old_annotation_FA1090	88aa, >lcl|NC 002946.2 cdsid YP 208081.1	Lip	YP_208081.1	952858..953124	1
NGO_0984	New_annotation_FA1090	455aa, >lcl|AE004969.1 prot AAW89670.1 954	oxidoreductase	AAW89670.1	953234..954601	1
NGO0984	Old_annotation_FA1090	455aa, >lcl|NC 002946.2 cdsid YP 208082.1	hypothetical protein	YP_208082.1	953234..954601	1
NGO_05145	New_annotation_FA1090	80aa, >lcl|AE004969.1 prot AKO63675.1 955	hypothetical protein	AKO63675.1	954705..954947	Present only in new annotation
NGO_0986	New_annotation_FA1090	148aa, >lcl|AE004969.1 prot AAW89671.2 956	SsrA-binding protein	AAW89671.2	complement(957331..957777)	1
NGO0986	Old_annotation_FA1090	150 aa, >lcl |NC_002946.2_cdsid_YP_208083.1	putative small protein B homolog	YP_208083.1	complement(957331..957783)	<100%
NGO_0987	New_annotation_FA1090	336aa, >lcl|AE004969.1 prot AAW89672.1 957	ADP-heptose--LPS heptosyltransferase	AAW89672.1	complement(957832..958842)	1
NGO0987	Old_annotation_FA1090	336aa, >lcl|NC 002946.2 cdsid YP 208084.1	ADP-heptose--LPS heptosyltransferase II	YP_208084.1	complement(957832..958842)	1
NGO_0988	New_annotation_FA1090	250aa, >lcl|AE004969.1 prot AAW89673.2 958	cysteine methyltransferase	AAW89673.2	complement(959239..959991)	1
NGO0988	Old_annotation_FA1090	289 aa, >lcl |NC_002946.2_cdsid_YP_208085.1	putative methylated-DNA-protein-cysteine methyltransferase	YP_208085.1	complement(959239..960108)	<100%
NGO_0990	New_annotation_FA1090	282aa, >lcl|AE004969.1 prot AAW89674.2 959	AraC family transcriptional regulator	AAW89674.2	complement(960876..961724)	1
NGO0990	Old_annotation_FA1090	287 aa, >lcl |NC_002946.2_cdsid_YP_208086.1	putative AraC-family transcriptional regulator	YP_208086.1	complement(960876..961739)	<100%
NGO_0991	New_annotation_FA1090	381aa, >lcl|AE004969.1 prot AAW89675.1 960	succinyl-diaminopimelate desuccinylase	AAW89675.1	complement(962111..963256)	1
NGO0991	Old_annotation_FA1090	381aa, >lcl|NC 002946.2 cdsid YP 208087.1	succinyl-diaminopimelate desuccinylase	YP_208087.1	complement(962111..963256)	1
NGO_0992	New_annotation_FA1090	206aa, >lcl|AE004969.1 prot AAW89676.1 961	diadenosine tetraphosphatase	AAW89676.1	complement(963369..963989)	1
NGO0992	Old_annotation_FA1090	206aa, >lcl|NC 002946.2 cdsid YP 208088.1	hypothetical protein	YP_208088.1	complement(963369..963989)	1
NGO_0993	New_annotation_FA1090	169aa, >lcl|AE004969.1 prot AAW89677.1 962	cation-binding protein	AAW89677.1	complement(964023..964532)	1
NGO0993	Old_annotation_FA1090	169aa, >lcl|NC 002946.2 cdsid YP 208089.1	hypothetical protein	YP_208089.1	complement(964023..964532)	1
NGO_0994	New_annotation_FA1090	183aa, >lcl|AE004969.1 prot AAW89678.1 963	membrane protein	AAW89678.1	complement(964627..965178)	1
NGO0994	Old_annotation_FA1090	183aa, >lcl|NC 002946.2 cdsid YP 208090.1	Laz	YP_208090.1	complement(964627..965178)	1
NGO_05205	New_annotation_FA1090	46aa, >lcl|AE004969.1 prot AKO63676.1 964	hypothetical protein	AKO63676.1	complement(965175..965315)	Present only in new annotation
NGO_0995	New_annotation_FA1090	140aa, >lcl|AE004969.1 prot AAW89679.1 965	hypothetical protein	AAW89679.1	complement(965461..965883)	1
NGO0995	Old_annotation_FA1090	140aa, >lcl|NC 002946.2 cdsid YP 208091.1	hypothetical protein	YP_208091.1	complement(965461..965883)	1
NGO_0996	New_annotation_FA1090	916aa, >lcl|AE004969.1 prot AAW89680.1 966	preprotein translocase subunit SecA	AAW89680.1	966015..968765	1
NGO0996	Old_annotation_FA1090	916aa, >lcl|NC 002946.2 cdsid YP 208092.1	preprotein translocase subunit SecA	YP_208092.1	966015..968765	1
NGO_0998	New_annotation_FA1090	590aa, >lcl|AE004969.1 prot AAW89681.1 967	DNA primase	AAW89681.1	968910..970682	1
NGO0998	Old_annotation_FA1090	590aa, >lcl|NC 002946.2 cdsid YP 208093.1	DNA primase	YP_208093.1	968910..970682	1
NGO_0999	New_annotation_FA1090	642aa, >lcl|AE004969.1 prot AAW89682.1 968	RNA polymerase sigma factor RpoD	AAW89682.1	970869..972797	1
NGO0999	Old_annotation_FA1090	642aa, >lcl|NC 002946.2 cdsid YP 208094.1	RNA polymerase sigma factor RpoD	YP_208094.1	970869..972797	1
NGO_1000	New_annotation_FA1090	83aa, >lcl|AE004969.1 prot AAW89683.2 969	hypothetical protein	AAW89683.2	complement(972837..973088)	1
NGO1000	Old_annotation_FA1090	75aa, >lcl|NC 002946.2 cdsid YP 208095.1	phage associated protein	YP_208095.1	complement(972837..973064)	1
NGO_1001	New_annotation_FA1090	161aa, >lcl|AE004969.1 prot AAW89684.1 970	hypothetical protein	AAW89684.1	complement(973188..973673)	1
NGO1001	Old_annotation_FA1090	161aa, >lcl|NC 002946.2 cdsid YP 208096.1	phage associated protein	YP_208096.1	complement(973188..973673)	1
NGO_1002	New_annotation_FA1090	122aa, >lcl|AE004969.1 prot AAW89685.1 971	hypothetical protein	AAW89685.1	complement(973680..974048)	1
NGO1002	Old_annotation_FA1090	122aa, >lcl|NC 002946.2 cdsid YP 208097.1	phage associated protein	YP_208097.1	complement(973680..974048)	1
NGO_1003	New_annotation_FA1090	166aa, >lcl|AE004969.1 prot AAW89686.2 972	hypothetical protein	AAW89686.2	complement(974075..974575)	1
NGO1003	Old_annotation_FA1090	180 aa, >lcl |NC_002946.2_cdsid_YP_208098.1	hypothetical protein, putative phage associated protein	YP_208098.1	complement(974075..974617)	<100%
NGO_05250	New_annotation_FA1090	81aa, >lcl|AE004969.1 prot AKO63677.1 973	hypothetical protein	AKO63677.1	complement(974575..974820)	Present only in new annotation
NGO_1004	New_annotation_FA1090	119aa, >lcl|AE004969.1 prot AAW89687.1 974	hypothetical protein	AAW89687.1	complement(974783..975142)	1
NGO1004	Old_annotation_FA1090	119aa, >lcl|NC 002946.2 cdsid YP 208099.1	phage associated protein	YP_208099.1	complement(974783..975142)	1
NGO_1005	New_annotation_FA1090	288aa, >lcl|AE004969.1 prot AAW89688.1 975	hypothetical protein	AAW89688.1	complement(975275..976141)	1
NGO1005	Old_annotation_FA1090	288aa, >lcl|NC 002946.2 cdsid YP 208100.1	phage associated protein	YP_208100.1	complement(975275..976141)	1
NGO_1006	New_annotation_FA1090	116aa, >lcl|AE004969.1 prot AAW89689.1 976	hypothetical protein	AAW89689.1	complement(976191..976541)	1
NGO1006	Old_annotation_FA1090	116aa, >lcl|NC 002946.2 cdsid YP 208101.1	phage associated protein	YP_208101.1	complement(976191..976541)	1
NGO_1007	New_annotation_FA1090	69aa, >lcl|AE004969.1 prot AAW89690.1 977	phage/conjugal plasmid C-4 type zinc finger protein, TraR family	AAW89690.1	complement(976976..977185)	1
NGO1007	Old_annotation_FA1090	69aa, >lcl|NC 002946.2 cdsid YP 208102.1	phage associated protein	YP_208102.1	complement(976976..977185)	1
NGO_1008	New_annotation_FA1090	96aa, >lcl|AE004969.1 prot AAW89691.1 978	conserved hypothetical protein, putative phage associated protein	AAW89691.1	complement(977178..977468)	1
NGO1008	Old_annotation_FA1090	96aa, >lcl|NC 002946.2 cdsid YP 208103.1	phage associated protein	YP_208103.1	complement(977178..977468)	1
NGO_1009	New_annotation_FA1090	95aa, >lcl|AE004969.1 prot AAW89692.1 979	hypothetical protein	AAW89692.1	complement(977473..977760)	1
NGO1009	Old_annotation_FA1090	95aa, >lcl|NC 002946.2 cdsid YP 208104.1	phage associated protein	YP_208104.1	complement(977473..977760)	1
NGO_1010	New_annotation_FA1090	144aa, >lcl|AE004969.1 prot AAW89693.1 980	hypothetical protein	AAW89693.1	complement(977880..978314)	1
NGO1010	Old_annotation_FA1090	144aa, >lcl|NC 002946.2 cdsid YP 208105.1	phage associated protein	YP_208105.1	complement(977880..978314)	1
NGO_1011	New_annotation_FA1090	124aa, >lcl|AE004969.1 prot AAW89694.1 981	hypothetical protein	AAW89694.1	complement(978515..978889)	1
NGO1011	Old_annotation_FA1090	124aa, >lcl|NC 002946.2 cdsid YP 208106.1	phage associated protein	YP_208106.1	complement(978515..978889)	1
NGO_1012	New_annotation_FA1090	346aa, >lcl|AE004969.1 prot AAW89695.2 982	hypothetical protein	AAW89695.2	complement(978886..979926)	1
NGO1012	Old_annotation_FA1090	292aa, >lcl|NC 002946.2 cdsid YP 208107.1	phage associated protein	YP_208107.1	complement(978886..979764)	1
NGO_1013	New_annotation_FA1090	126aa, >lcl|AE004969.1 prot AAW89696.1 983	XRE family transcriptional regulator	AAW89696.1	complement(980160..980540)	1
NGO1013	Old_annotation_FA1090	126aa, >lcl|NC 002946.2 cdsid YP 208108.1	phage repressor, phage associated protein	YP_208108.1	complement(980160..980540)	1
NGO_05310	New_annotation_FA1090	59aa, >lcl|AE004969.1 prot AKO63678.1 984	hypothetical protein	AKO63678.1	980631..980810	Present only in new annotation
NGO_1014	New_annotation_FA1090	97aa, >lcl|AE004969.1 prot AAW89697.1 985	conserved hypothetical protein, putative phage associated protein	AAW89697.1	980749..981042	1
NGO1014	Old_annotation_FA1090	97aa, >lcl|NC 002946.2 cdsid YP 208109.1	phage associated protein	YP_208109.1	980749..981042	1
NGO1015	Old_annotation_FA1090	96 aa, >lcl |NC_002946.2_cdsid_YP_208110.1	conserved hypothetical protein, putative phage associated protein	YP_208110.1	981023..981313	<100%
NGO_1015	New_annotation_FA1090	94aa, >lcl|AE004969.1 prot AAW89698.2 986	DNA-binding phage protein	AAW89698.2	981029..981313	1
NGO1020	Old_annotation_FA1090	598 aa, >lcl |NC_002946.2_cdsid_YP_208111.1	conserved hypothetical protein, putative phage associated protein	YP_208111.1	982212..984008	<100%
NGO_1020	New_annotation_FA1090	594aa, >lcl|AE004969.1 prot AAW89699.2 987	integrase core domain protein	AAW89699.2	982224..984008	1
NGO_1024	New_annotation_FA1090	391aa, >lcl|AE004969.1 prot AAW89700.1 988	2-nitropropane dioxygenase	AAW89700.1	986456..987631	1
NGO1024	Old_annotation_FA1090	391aa, >lcl|NC 002946.2 cdsid YP 208112.1	hypothetical protein	YP_208112.1	986456..987631	1
NGO_1025	New_annotation_FA1090	163aa, >lcl|AE004969.1 prot AAW89701.2 989	membrane protein	AAW89701.2	complement(987973..988464)	1
NGO1025	Old_annotation_FA1090	182 aa, >lcl |NC_002946.2_cdsid_YP_208113.1	conserved hypothetical protein	YP_208113.1	complement(987973..988521)	<100%
NGO_1026	New_annotation_FA1090	498aa, >lcl|AE004969.1 prot AAW89702.1 990	ferredoxin	AAW89702.1	complement(988524..990020)	1
NGO1026	Old_annotation_FA1090	498aa, >lcl|NC 002946.2 cdsid YP 208114.1	ferredoxin	YP_208114.1	complement(988524..990020)	1
NGO_1027	New_annotation_FA1090	66aa, >lcl|AE004969.1 prot AAW89703.1 991	hypothetical protein	AAW89703.1	complement(990282..990482)	1
NGO1027	Old_annotation_FA1090	66aa, >lcl|NC 002946.2 cdsid YP 208115.1	hypothetical protein	YP_208115.1	complement(990282..990482)	1
NGO_1028	New_annotation_FA1090	659aa, >lcl|AE004969.1 prot AAW89704.1 992	transketolase	AAW89704.1	990554..992533	1
NGO1028	Old_annotation_FA1090	659aa, >lcl|NC 002946.2 cdsid YP 208116.1	transketolase	YP_208116.1	990554..992533	1
NGO_1029	New_annotation_FA1090	462aa, >lcl|AE004969.1 prot AAW89705.1 993	fumarate hydratase	AAW89705.1	992677..994065	1
NGO1029	Old_annotation_FA1090	462aa, >lcl|NC 002946.2 cdsid YP 208117.1	fumarate hydratase	YP_208117.1	992677..994065	1
NGO_1030	New_annotation_FA1090	307aa, >lcl|AE004969.1 prot AAW89706.1 994	membrane protein	AAW89706.1	complement(994130..995053)	1
NGO1030	Old_annotation_FA1090	307aa, >lcl|NC 002946.2 cdsid YP 208118.1	hypothetical protein	YP_208118.1	complement(994130..995053)	1
NGO_1031	New_annotation_FA1090	174aa, >lcl|AE004969.1 prot AAW89707.1 995	single-stranded DNA-binding protein	AAW89707.1	complement(995426..995950)	1
NGO1031	Old_annotation_FA1090	174aa, >lcl|NC 002946.2 cdsid YP 208119.1	single-stranded DNA binding protein	YP_208119.1	complement(995426..995950)	1
NGO_1032	New_annotation_FA1090	460aa, >lcl|AE004969.1 prot AAW89708.1 996	membrane protein	AAW89708.1	complement(995954..997336)	1
NGO1032	Old_annotation_FA1090	460aa, >lcl|NC 002946.2 cdsid YP 208120.1	hypothetical protein	YP_208120.1	complement(995954..997336)	1
NGO_1033	New_annotation_FA1090	207aa, >lcl|AE004969.1 prot AAW89709.1 997	transglycosylase	AAW89709.1	complement(997448..998071)	1
NGO1033	Old_annotation_FA1090	207aa, >lcl|NC 002946.2 cdsid YP 208121.1	transglycosylase	YP_208121.1	complement(997448..998071)	1
NGO_1034	New_annotation_FA1090	114aa, >lcl|AE004969.1 prot AAW89710.1 998	hypothetical protein	AAW89710.1	998126..998470	1
NGO1034	Old_annotation_FA1090	114aa, >lcl|NC 002946.2 cdsid YP 208122.1	hypothetical protein	YP_208122.1	998126..998470	1
NGO_05410	New_annotation_FA1090	78aa, >lcl|AE004969.1 prot AKO63679.1 999	transposase	AKO63679.1	complement(998573..998809)	Present only in new annotation
NGO_05420	New_annotation_FA1090	226aa, >lcl|AE004969.1 prot AKO63680.1 1000	Opacity protein opA54	AKO63680.1	complement(999760..1000440)	Present only in new annotation
NGO_05425	New_annotation_FA1090	86aa, >lcl|AE004969.1 prot AKO63681.1 1001	hypothetical protein	AKO63681.1	1000457..1000717	Present only in new annotation
NGO_1040	New_annotation_FA1090	242aa, >lcl|AE004969.1 prot AAW89712.1 1002	hypothetical protein	AAW89712.1	1000964..1001692	1
NGO1040	Old_annotation_FA1090	242aa, >lcl|NC 002946.2 cdsid YP 208124.1	hypothetical protein	YP_208124.1	1000964..1001692	1
NGO_1041	New_annotation_FA1090	502aa, >lcl|AE004969.1 prot AAW89713.1 1003	exopolyphosphatase	AAW89713.1	1001855..1003363	1
NGO1041	Old_annotation_FA1090	502aa, >lcl|NC 002946.2 cdsid YP 208125.1	exopolyphosphatase	YP_208125.1	1001855..1003363	1
NGO_1043	New_annotation_FA1090	114aa, >lcl|AE004969.1 prot AAW89715.1 1004	lipoprotein	AAW89715.1	complement(1003573..1003917)	1
NGO1043	Old_annotation_FA1090	114aa, >lcl|NC 002946.2 cdsid YP 208127.1	hypothetical protein	YP_208127.1	complement(1003573..1003917)	1
NGO_1044	New_annotation_FA1090	181aa, >lcl|AE004969.1 prot AAW89716.1 1005	hypothetical protein	AAW89716.1	complement(1004234..1004779)	1
NGO1044	Old_annotation_FA1090	181aa, >lcl|NC 002946.2 cdsid YP 208128.1	hypothetical protein	YP_208128.1	complement(1004234..1004779)	1
NGO_1045	New_annotation_FA1090	336aa, >lcl|AE004969.1 prot AAW89717.1 1006	tryptophan--tRNA ligase	AAW89717.1	complement(1004860..1005870)	1
NGO1045	Old_annotation_FA1090	336aa, >lcl|NC 002946.2 cdsid YP 208129.1	tryptophanyl-tRNA synthetase	YP_208129.1	complement(1004860..1005870)	1
NGO_1046	New_annotation_FA1090	859aa, >lcl|AE004969.1 prot AAW89718.1 1007	protein disaggregation chaperone	AAW89718.1	1006130..1008709	1
NGO1046	Old_annotation_FA1090	859aa, >lcl|NC 002946.2 cdsid YP 208130.1	ClpB protein	YP_208130.1	1006130..1008709	1
NGO_1047	New_annotation_FA1090	404aa, >lcl|AE004969.1 prot AAW89719.1 1008	aminotransferase	AAW89719.1	complement(1008781..1009995)	1
NGO1047	Old_annotation_FA1090	404aa, >lcl|NC 002946.2 cdsid YP 208131.1	aminotransferase	YP_208131.1	complement(1008781..1009995)	1
NGO_1048	New_annotation_FA1090	69aa, >lcl|AE004969.1 prot AAW89720.1 1009	tautomerase	AAW89720.1	complement(1010084..1010293)	1
NGO1048	Old_annotation_FA1090	69aa, >lcl|NC 002946.2 cdsid YP 208132.1	hypothetical protein	YP_208132.1	complement(1010084..1010293)	1
NGO_1049	New_annotation_FA1090	268aa, >lcl|AE004969.1 prot AAW89721.1 1010	phosphoribosylglycinamide formyltransferase	AAW89721.1	1010485..1011291	1
NGO1049	Old_annotation_FA1090	268aa, >lcl|NC 002946.2 cdsid YP 208133.1	hypothetical protein	YP_208133.1	1010485..1011291	1
NGO_1051	New_annotation_FA1090	79aa, >lcl|AE004969.1 prot AAW89722.1 1011	hypothetical protein	AAW89722.1	1012691..1012930	1
NGO1051	Old_annotation_FA1090	79aa, >lcl|NC 002946.2 cdsid YP 208134.1	hypothetical protein	YP_208134.1	1012691..1012930	1
NGO_1052	New_annotation_FA1090	236aa, >lcl|AE004969.1 prot AAW89723.1 1012	phosphoglycolate phosphatase	AAW89723.1	1012965..1013675	1
NGO1052	Old_annotation_FA1090	236aa, >lcl|NC 002946.2 cdsid YP 208135.1	phosphoglycolate phosphatase	YP_208135.1	1012965..1013675	1
NGO_1053	New_annotation_FA1090	153aa, >lcl|AE004969.1 prot AAW89724.1 1013	recombinase RecX	AAW89724.1	1013748..1014209	1
NGO1053	Old_annotation_FA1090	153aa, >lcl|NC 002946.2 cdsid YP 208136.1	recombination regulator RecX	YP_208136.1	1013748..1014209	1
NGO_1054	New_annotation_FA1090	53aa, >lcl|AE004969.1 prot AAW89725.1 1014	membrane protein	AAW89725.1	1014283..1014444	1
NGO1054	Old_annotation_FA1090	53aa, >lcl|NC 002946.2 cdsid YP 208137.1	hypothetical protein	YP_208137.1	1014283..1014444	1
NGO_05505	New_annotation_FA1090	44aa, >lcl|AE004969.1 prot AKO63682.1 1015	hypothetical protein	AKO63682.1	1014450..1014584	Present only in new annotation
NGO_1055	New_annotation_FA1090	160aa, >lcl|AE004969.1 prot AAW89726.1 1016	acyl-CoA thioester hydrolase	AAW89726.1	1014597..1015079	1
NGO1055	Old_annotation_FA1090	160aa, >lcl|NC 002946.2 cdsid YP 208138.1	acyl-CoA hydrolase	YP_208138.1	1014597..1015079	1
NGO_1056	New_annotation_FA1090	337aa, >lcl|AE004969.1 prot AAW89727.2 1017	peptidase	AAW89727.2	complement(1015477..1016490)	1
NGO1056	Old_annotation_FA1090	403 aa, >lcl |NC_002946.2_cdsid_YP_208139.1	conserved hypothetical protein	YP_208139.1	complement(1015477..1016688)	<100%
NGO_1058	New_annotation_FA1090	248aa, >lcl|AE004969.1 prot AAW89728.1 1018	stationary phase survival protein SurE	AAW89728.1	complement(1016592..1017338)	1
NGO1058	Old_annotation_FA1090	248aa, >lcl|NC 002946.2 cdsid YP 208140.1	stationary phase survival protein SurE	YP_208140.1	complement(1016592..1017338)	1
NGO_1059	New_annotation_FA1090	518aa, >lcl|AE004969.1 prot AAW89729.1 1019	membrane protein	AAW89729.1	complement(1017355..1018911)	1
NGO1059	Old_annotation_FA1090	518aa, >lcl|NC 002946.2 cdsid YP 208141.1	hypothetical protein	YP_208141.1	complement(1017355..1018911)	1
NGO_05530	New_annotation_FA1090	46aa, >lcl|AE004969.1 prot AKO63683.1 1020	hypothetical protein	AKO63683.1	complement(1018960..1019100)	Present only in new annotation
NGO_1060	New_annotation_FA1090	261aa, >lcl|AE004969.1 prot AAW89730.1 1021	fimb protein	AAW89730.1	complement(1019279..1020064)	1
NGO1060	Old_annotation_FA1090	261aa, >lcl|NC 002946.2 cdsid YP 208142.1	FimB protein	YP_208142.1	complement(1019279..1020064)	1
NGO_1061	New_annotation_FA1090	477aa, >lcl|AE004969.1 prot AAW89731.1 1022	succinate-semialdehyde dehydrogenase	AAW89731.1	complement(1020175..1021608)	1
NGO1061	Old_annotation_FA1090	477aa, >lcl|NC 002946.2 cdsid YP 208143.1	succinate semialdehyde dehydrogenase	YP_208143.1	complement(1020175..1021608)	1
NGO_1063	New_annotation_FA1090	126aa, >lcl|AE004969.1 prot AAW89733.1 1023	membrane-bound lysozyme-inhibitor of c-type lysozyme family protein	AAW89733.1	complement(1022564..1022944)	1
NGO1063	Old_annotation_FA1090	126aa, >lcl|NC 002946.2 cdsid YP 208145.1	hypothetical protein	YP_208145.1	complement(1022564..1022944)	1
NGO_1064	New_annotation_FA1090	693aa, >lcl|AE004969.1 prot AAW89734.1 1024	carbon starvation protein A	AAW89734.1	1023468..1025549	1
NGO1064	Old_annotation_FA1090	693aa, >lcl|NC 002946.2 cdsid YP 208146.1	hypothetical protein	YP_208146.1	1023468..1025549	1
NGO_1065	New_annotation_FA1090	64aa, >lcl|AE004969.1 prot AAW89735.1 1025	hypothetical protein	AAW89735.1	1025539..1025733	1
NGO1065	Old_annotation_FA1090	64aa, >lcl|NC 002946.2 cdsid YP 208147.1	hypothetical protein	YP_208147.1	1025539..1025733	1
NGO_1067	New_annotation_FA1090	320aa, >lcl|AE004969.1 prot AAW89737.1 1026	adhesin	AAW89737.1	1026289..1027251	1
NGO1067	Old_annotation_FA1090	320aa, >lcl|NC 002946.2 cdsid YP 208149.1	MafA adhesin protein	YP_208149.1	1026289..1027251	1
NGO_1068	New_annotation_FA1090	468aa, >lcl|AE004969.1 prot AAW89738.1 1027	septum formation inhibitor Maf	AAW89738.1	1027291..1028697	1
NGO1068	Old_annotation_FA1090	468aa, >lcl|NC 002946.2 cdsid YP 208150.1	MafB-like protein	YP_208150.1	1027291..1028697	1
NGO_1069	New_annotation_FA1090	100aa, >lcl|AE004969.1 prot AAW89739.1 1028	hypothetical protein	AAW89739.1	1028713..1029015	1
NGO1069	Old_annotation_FA1090	100aa, >lcl|NC 002946.2 cdsid YP 208151.1	hypothetical protein	YP_208151.1	1028713..1029015	1
NGO_1070	New_annotation_FA1090	105aa, >lcl|AE004969.1 prot AAW89740.1 1029	hypothetical protein	AAW89740.1	1029707..1030024	1
NGO1070	Old_annotation_FA1090	105aa, >lcl|NC 002946.2 cdsid YP 208152.1	hypothetical protein	YP_208152.1	1029707..1030024	1
NGO_1072	New_annotation_FA1090	94aa, >lcl|AE004969.1 prot AAW89741.1 1030	hypothetical protein	AAW89741.1	1030403..1030687	1
NGO1072	Old_annotation_FA1090	94aa, >lcl|NC 002946.2 cdsid YP 208153.1	hypothetical protein	YP_208153.1	1030403..1030687	1
NGO_1073	New_annotation_FA1090	107aa, >lcl|AE004969.1 prot AAW89742.1 1031	hypothetical protein	AAW89742.1	1030690..1031013	1
NGO1073	Old_annotation_FA1090	107aa, >lcl|NC 002946.2 cdsid YP 208154.1	hypothetical protein	YP_208154.1	1030690..1031013	1
NGO_05610	New_annotation_FA1090	178aa, >lcl|AE004969.1 prot AKO63684.1 1032	autotransporter	AKO63684.1	1031651..1032187	Present only in new annotation
NGO_05620	New_annotation_FA1090	229aa, >lcl|AE004969.1 prot AKO63685.1 1033	Opacity protein opA54	AKO63685.1	1035309..1035998	Present only in new annotation
NGO_1078	New_annotation_FA1090	148aa, >lcl|AE004969.1 prot AAW89745.1 1034	acyl-CoA thioester hydrolase	AAW89745.1	1036789..1037235	1
NGO1078	Old_annotation_FA1090	148aa, >lcl|NC 002946.2 cdsid YP 208157.1	acyl-CoA hydrolase	YP_208157.1	1036789..1037235	1
NGO_1079	New_annotation_FA1090	273aa, >lcl|AE004969.1 prot AAW89746.1 1035	malonic semialdehyde reductase	AAW89746.1	complement(1037286..1038107)	1
NGO1079	Old_annotation_FA1090	273aa, >lcl|NC 002946.2 cdsid YP 208158.1	oxidoreductase	YP_208158.1	complement(1037286..1038107)	1
NGO_1080	New_annotation_FA1090	152aa, >lcl|AE004969.1 prot AAW89747.1 1036	cytochrome C	AAW89747.1	1038226..1038684	1
NGO1080	Old_annotation_FA1090	152aa, >lcl|NC 002946.2 cdsid YP 208159.1	C-type cytochrome	YP_208159.1	1038226..1038684	1
NGO_1081	New_annotation_FA1090	378aa, >lcl|AE004969.1 prot AAW89748.1 1037	CMP-N-acetylneuraminate-beta-galactosamide-alpha-2, 3-sialyltransferase	AAW89748.1	complement(1038827..1039963)	1
NGO1081	Old_annotation_FA1090	378aa, >lcl|NC 002946.2 cdsid YP 208160.1	alpha-2,3-sialyltransferase	YP_208160.1	complement(1038827..1039963)	1
NGO_05650	New_annotation_FA1090	67aa, >lcl|AE004969.1 prot AKO63686.1 1038	serine/arginine repetitive matrix 2	AKO63686.1	1040066..1040269	Present only in new annotation
NGO_1082	New_annotation_FA1090	741aa, >lcl|AE004969.1 prot AAW89749.1 1039	isocitrate dehydrogenase	AAW89749.1	1040336..1042561	1
NGO1082	Old_annotation_FA1090	741aa, >lcl|NC 002946.2 cdsid YP 208161.1	isocitrate dehydrogenase	YP_208161.1	1040336..1042561	1
NGO_1083	New_annotation_FA1090	106aa, >lcl|AE004969.1 prot AAW89750.1 1040	membrane protein	AAW89750.1	1042858..1043178	1
NGO1083	Old_annotation_FA1090	106aa, >lcl|NC 002946.2 cdsid YP 208162.1	hypothetical protein	YP_208162.1	1042858..1043178	1
NGO_1084	New_annotation_FA1090	55aa, >lcl|AE004969.1 prot AAW89751.1 1041	hypothetical protein	AAW89751.1	1044120..1044287	1
NGO1084	Old_annotation_FA1090	55aa, >lcl|NC 002946.2 cdsid YP 208163.1	hypothetical protein	YP_208163.1	1044120..1044287	1
NGO_1085	New_annotation_FA1090	281aa, >lcl|AE004969.1 prot AAW89752.1 1042	hypothetical protein	AAW89752.1	1044447..1045292	1
NGO1085	Old_annotation_FA1090	281aa, >lcl|NC 002946.2 cdsid YP 208164.1	phage associated protein	YP_208164.1	1044447..1045292	1
NGO_1086	New_annotation_FA1090	66aa, >lcl|AE004969.1 prot AAW89753.1 1043	phage associated protein	AAW89753.1	complement(1045279..1045479)	1
NGO1086	Old_annotation_FA1090	66aa, >lcl|NC 002946.2 cdsid YP 208165.1	phage associated protein	YP_208165.1	complement(1045279..1045479)	1
NGO_05680	New_annotation_FA1090	135aa, >lcl|AE004969.1 prot AKO63687.1 1044	hypothetical protein	AKO63687.1	complement(1045482..1045889)	Present only in new annotation
NGO_1088	New_annotation_FA1090	161aa, >lcl|AE004969.1 prot AAW89755.1 1045	phage associated protein	AAW89755.1	complement(1046153..1046638)	1
NGO1088	Old_annotation_FA1090	161aa, >lcl|NC 002946.2 cdsid YP 208167.1	phage associated protein	YP_208167.1	complement(1046153..1046638)	1
NGO_1089	New_annotation_FA1090	157aa, >lcl|AE004969.1 prot AAW89756.1 1046	phage structural protein	AAW89756.1	complement(1046644..1047117)	1
NGO1089	Old_annotation_FA1090	157aa, >lcl|NC 002946.2 cdsid YP 208168.1	phage associated protein	YP_208168.1	complement(1046644..1047117)	1
NGO_1090	New_annotation_FA1090	431aa, >lcl|AE004969.1 prot AAW89757.1 1047	hypothetical protein	AAW89757.1	complement(1047173..1048468)	1
NGO1090	Old_annotation_FA1090	431aa, >lcl|NC 002946.2 cdsid YP 208169.1	phage associated protein	YP_208169.1	complement(1047173..1048468)	1
NGO_1091	New_annotation_FA1090	132aa, >lcl|AE004969.1 prot AAW89758.1 1048	putative phage associated protein	AAW89758.1	complement(1048489..1048887)	1
NGO1091	Old_annotation_FA1090	132aa, >lcl|NC 002946.2 cdsid YP 208170.1	phage associated protein	YP_208170.1	complement(1048489..1048887)	1
NGO_1092	New_annotation_FA1090	1977aa, >lcl|AE004969.1 prot AAW89759.1 1049	hypothetical protein	AAW89759.1	complement(1049094..1055027)	1
NGO1092	Old_annotation_FA1090	1977aa, >lcl|NC 002946.2 cdsid YP 208171.1	phage associated protein	YP_208171.1	complement(1049094..1055027)	1
NGO_1093	New_annotation_FA1090	472aa, >lcl|AE004969.1 prot AAW89760.1 1050	hypothetical protein	AAW89760.1	complement(1055027..1056445)	1
NGO1093	Old_annotation_FA1090	472aa, >lcl|NC 002946.2 cdsid YP 208172.1	phage associated protein	YP_208172.1	complement(1055027..1056445)	1
[truncated: 2,082 more rows]
